# Supplementary material for: Substrate‐Affinitive P‐Type Azapolycyclic Photosensitizer for Chemoselective Nitrilization Under Mild Conditions
Source: Adv Sci (Weinh). 2026 Apr 7;13(36):e75144. doi: 10.1002/advs.75144 (PMC13317559; doi:10.1002/advs.75144)
Supplement: Supplementary file 2 — Supporting File 2: advs75144‐sup‐0002‐Data.zip. [file ADVS-13-e75144-s001.zip]

Archive with 20 entries (19 files):
- advs75144-sup-0002-Data/
- advs75144-sup-0002-Data/Br-.xyz
- advs75144-sup-0002-Data/CCl3Br.xyz
- advs75144-sup-0002-Data/CCl3H.xyz
- advs75144-sup-0002-Data/DMAPBr.xyz
- advs75144-sup-0002-Data/DMF.xyz
- advs75144-sup-0002-Data/DMFH.xyz
- advs75144-sup-0002-Data/H2O.xyz
- advs75144-sup-0002-Data/II.xyz
- advs75144-sup-0002-Data/III.xyz
- advs75144-sup-0002-Data/IV.xyz
- advs75144-sup-0002-Data/I_QQ-Py.xyz
- advs75144-sup-0002-Data/PhCN.xyz
- advs75144-sup-0002-Data/PhCONH2.xyz
- advs75144-sup-0002-Data/QQ-Mes_2.cif
- advs75144-sup-0002-Data/QQ-PyH-HOAc_2.cif
- advs75144-sup-0002-Data/V.xyz
- advs75144-sup-0002-Data/VI.xyz
- advs75144-sup-0002-Data/VII.xyz
- advs75144-sup-0002-Data/VIII.xyz
