# Supplementary material for: Substrate‐Affinitive P‐Type Azapolycyclic Photosensitizer for Chemoselective Nitrilization Under Mild Conditions
Source: Adv Sci (Weinh). 2026 Apr 7;13(36):e75144. doi: 10.1002/advs.75144 (PMC13317559; doi:10.1002/advs.75144)
Supplement: Supplementary file 2 — Supporting File 2: advs75144‐sup‐0002‐Data.zip. [file ADVS-13-e75144-s001.zip › advs75144-sup-0002-Data/CCl3Br.xyz]

6 3.091051 -6.657242 -0.899097
17 2.734164 -8.219812 -1.685277
17 3.621263 -5.472141 -2.124985
17 4.375669 -6.876352 0.322103
35 1.455845 -5.986853 -0.010485
