# Supplementary material for: Substrate‐Affinitive P‐Type Azapolycyclic Photosensitizer for Chemoselective Nitrilization Under Mild Conditions
Source: Adv Sci (Weinh). 2026 Apr 7;13(36):e75144. doi: 10.1002/advs.75144 (PMC13317559; doi:10.1002/advs.75144)
Supplement: Supplementary file 2 — Supporting File 2: advs75144‐sup‐0002‐Data.zip. [file ADVS-13-e75144-s001.zip › advs75144-sup-0002-Data/CCl3H.xyz]

6 2.706882 0.184909 3.232798
17 2.130653 1.542430 4.240870
17 3.183327 0.741231 1.603522
17 4.035238 -0.701987 4.032468
1 1.871674 -0.512862 3.111438
