# Supplementary material for: Substrate‐Affinitive P‐Type Azapolycyclic Photosensitizer for Chemoselective Nitrilization Under Mild Conditions
Source: Adv Sci (Weinh). 2026 Apr 7;13(36):e75144. doi: 10.1002/advs.75144 (PMC13317559; doi:10.1002/advs.75144)
Supplement: Supplementary file 2 — Supporting File 2: advs75144‐sup‐0002‐Data.zip. [file ADVS-13-e75144-s001.zip › advs75144-sup-0002-Data/DMAPBr.xyz]

7 -2.921084 3.067837 5.677140
6 -3.419291 2.101731 6.455031
6 -2.863342 4.285302 6.225902
6 -3.867442 2.283039 7.761982
6 -3.278410 4.596629 7.519206
6 -3.806986 3.573453 8.346115
1 -3.470952 1.098352 6.013456
1 -2.455803 5.085544 5.595068
1 -4.256248 1.424784 8.308598
1 -3.187050 5.624582 7.867818
7 -4.233056 3.816644 9.630295
6 -4.149973 5.155966 10.179184
1 -4.531787 5.155408 11.208047
1 -3.109676 5.529110 10.206380
1 -4.749377 5.880619 9.597872
6 -4.767655 2.734051 10.432906
1 -5.666175 2.281920 9.974044
1 -4.028306 1.926304 10.585033
1 -5.053263 3.116167 11.421217
