# Supplementary material for: Substrate‐Affinitive P‐Type Azapolycyclic Photosensitizer for Chemoselective Nitrilization Under Mild Conditions
Source: Adv Sci (Weinh). 2026 Apr 7;13(36):e75144. doi: 10.1002/advs.75144 (PMC13317559; doi:10.1002/advs.75144)
Supplement: Supplementary file 2 — Supporting File 2: advs75144‐sup‐0002‐Data.zip. [file ADVS-13-e75144-s001.zip › advs75144-sup-0002-Data/DMF.xyz]

8 -3.122076 -1.922575 1.157308
6 -2.945148 -1.477668 2.272244
7 -1.743014 -1.395654 2.919084
1 -3.779592 -1.077114 2.900765
6 -1.625180 -0.849879 4.252081
1 -2.613407 -0.534095 4.618568
1 -1.218543 -1.597227 4.957736
1 -0.954686 0.028719 4.268482
6 -0.532778 -1.864243 2.273250
1 0.199731 -1.044300 2.166655
1 -0.060773 -2.672366 2.860087
1 -0.795568 -2.245887 1.278314
