# Supplementary material for: Substrate‐Affinitive P‐Type Azapolycyclic Photosensitizer for Chemoselective Nitrilization Under Mild Conditions
Source: Adv Sci (Weinh). 2026 Apr 7;13(36):e75144. doi: 10.1002/advs.75144 (PMC13317559; doi:10.1002/advs.75144)
Supplement: Supplementary file 2 — Supporting File 2: advs75144‐sup‐0002‐Data.zip. [file ADVS-13-e75144-s001.zip › advs75144-sup-0002-Data/DMFH.xyz]

1 -3.722756 -2.637883 0.272682
8 -2.890085 -2.607094 0.774293
6 -3.014996 -2.045469 1.940608
7 -1.998144 -1.925056 2.734754
1 -3.991576 -1.664042 2.267732
6 -2.140625 -1.289144 4.054664
1 -3.177118 -0.967836 4.218923
1 -1.852017 -2.010950 4.832489
1 -1.473038 -0.416751 4.105324
6 -0.651377 -2.406892 2.380317
1 0.042753 -1.554023 2.402596
1 -0.336507 -3.148512 3.129021
1 -0.654604 -2.860118 1.383753
