# Supplementary material for: Substrate‐Affinitive P‐Type Azapolycyclic Photosensitizer for Chemoselective Nitrilization Under Mild Conditions
Source: Adv Sci (Weinh). 2026 Apr 7;13(36):e75144. doi: 10.1002/advs.75144 (PMC13317559; doi:10.1002/advs.75144)
Supplement: Supplementary file 2 — Supporting File 2: advs75144‐sup‐0002‐Data.zip. [file ADVS-13-e75144-s001.zip › advs75144-sup-0002-Data/II.xyz]

6 -4.501563 -0.575371 0.024651
6 -4.469426 -1.948889 0.272305
6 -3.241127 -2.599167 0.408429
6 -2.045352 -1.878232 0.303708
6 -2.072607 -0.484443 0.065791
6 -3.311049 0.152054 -0.080130
7 -0.822532 -2.530121 0.421438
6 0.371429 -1.900037 0.285133
6 0.381632 -0.458753 0.040150
7 -0.840681 0.205175 -0.046903
7 1.494158 -2.575249 0.377622
6 2.681861 -1.894241 0.250441
6 2.679930 -0.486257 0.017363
7 1.494388 0.201183 -0.082669
6 3.914348 -2.573915 0.351971
6 5.111850 -1.881483 0.222610
6 5.109596 -0.491773 -0.009529
6 3.907378 0.196873 -0.109448
6 -0.824550 1.632701 -0.186793
6 -0.357209 2.211487 -1.373577
6 -0.360196 3.601555 -1.469297
6 -0.834292 4.351263 -0.388317
6 -1.284072 3.667218 0.744392
7 -1.275285 2.335287 0.846002
1 -5.455802 -0.055756 -0.087309
1 -5.397220 -2.518932 0.358356
1 -3.181930 -3.673855 0.595851
1 -3.350021 1.224378 -0.264064
1 -0.825841 -3.554760 0.596179
1 3.904578 -3.650217 0.539831
1 6.060744 -2.417728 0.304031
1 6.056271 0.045035 -0.108603
1 3.874688 1.274271 -0.285086
1 0.006815 1.578390 -2.182798
1 0.000197 4.093390 -2.376189
1 -0.856332 5.442739 -0.420324
1 -1.665340 4.218872 1.611334
6 -0.086696 -7.489487 0.892998
6 -1.334988 -8.049566 0.580506
6 0.956080 -8.331080 1.312532
1 -2.142140 -7.380018 0.278205
1 1.921276 -7.910737 1.606182
6 -1.528975 -9.429110 0.658019
6 0.759188 -9.711445 1.398706
1 -2.501859 -9.857086 0.403530
1 1.574388 -10.356807 1.735218
6 -0.481786 -10.263297 1.065558
1 -0.634981 -11.343574 1.130868
6 0.059777 -5.995507 0.791275
8 -0.944482 -5.272270 0.830581
7 1.302333 -5.493438 0.656803
1 2.089048 -6.102293 0.478698
1 1.428859 -4.466107 0.571591
