# Supplementary material for: Substrate‐Affinitive P‐Type Azapolycyclic Photosensitizer for Chemoselective Nitrilization Under Mild Conditions
Source: Adv Sci (Weinh). 2026 Apr 7;13(36):e75144. doi: 10.1002/advs.75144 (PMC13317559; doi:10.1002/advs.75144)
Supplement: Supplementary file 2 — Supporting File 2: advs75144‐sup‐0002‐Data.zip. [file ADVS-13-e75144-s001.zip › advs75144-sup-0002-Data/III.xyz]

6 -4.000434 -0.058953 -1.245078
6 -4.051285 -1.457708 -1.278130
6 -2.985784 -2.195660 -0.768640
6 -1.879715 -1.539553 -0.216689
6 -1.795890 -0.133348 -0.237850
6 -2.881177 0.600251 -0.745167
7 -0.785464 -2.304310 0.388660
6 0.477869 -1.667965 0.076416
6 0.571428 -0.227826 0.113732
7 -0.597949 0.505019 0.142132
7 1.519285 -2.412787 -0.176458
6 2.741048 -1.818801 -0.298927
6 2.850823 -0.402944 -0.086772
7 1.746043 0.357621 0.094628
6 3.900743 -2.585452 -0.577467
6 5.134992 -1.970296 -0.614845
6 5.252468 -0.575816 -0.370969
6 4.138818 0.195562 -0.109950
6 -0.617886 1.880023 0.567755
6 0.130294 2.857077 -0.096465
6 0.051161 4.166636 0.382390
6 -0.771391 4.440440 1.477370
6 -1.486936 3.383677 2.051290
7 -1.406623 2.127439 1.607737
1 -4.834886 0.527663 -1.635587
1 -4.919843 -1.971255 -1.694183
1 -3.018430 -3.284316 -0.774162
1 -2.833789 1.688736 -0.758893
1 -0.808626 -3.845167 -0.279798
1 3.801972 -3.658215 -0.756546
1 6.031518 -2.556351 -0.828058
1 6.240668 -0.110920 -0.397148
1 4.208525 1.269993 0.067693
1 0.753016 2.594768 -0.950188
1 0.619937 4.963653 -0.102143
1 -0.863506 5.451660 1.878692
1 -2.149065 3.558055 2.906243
6 -0.359246 -7.046653 -0.800133
6 -1.663727 -7.482060 -0.498144
6 0.594167 -7.965682 -1.280310
1 -2.395599 -6.765437 -0.122934
1 1.597141 -7.636526 -1.564013
6 -2.000092 -8.825098 -0.657145
6 0.247391 -9.304670 -1.444511
1 -3.008390 -9.165033 -0.411794
1 0.983360 -10.013986 -1.828575
6 -1.047531 -9.735320 -1.129138
1 -1.315806 -10.786660 -1.257227
6 -0.023926 -5.631040 -0.601600
8 -1.010459 -4.792718 -0.606211
7 1.209028 -5.213240 -0.421181
1 1.957245 -5.888206 -0.310925
1 1.406203 -4.186335 -0.301865
6 -0.975541 -2.597324 1.847015
17 -2.485498 -3.533499 2.067940
17 0.393889 -3.612603 2.427671
17 -1.057994 -1.112314 2.846266
