# Supplementary material for: Substrate‐Affinitive P‐Type Azapolycyclic Photosensitizer for Chemoselective Nitrilization Under Mild Conditions
Source: Adv Sci (Weinh). 2026 Apr 7;13(36):e75144. doi: 10.1002/advs.75144 (PMC13317559; doi:10.1002/advs.75144)
Supplement: Supplementary file 2 — Supporting File 2: advs75144‐sup‐0002‐Data.zip. [file ADVS-13-e75144-s001.zip › advs75144-sup-0002-Data/IV.xyz]

6 -4.376082 -0.477574 0.248706
6 -4.363018 -1.870556 0.524183
6 -3.167609 -2.543327 0.624141
6 -1.933121 -1.848632 0.455750
6 -1.961995 -0.428000 0.177911
6 -3.203178 0.236147 0.077537
7 -0.777507 -2.529678 0.553922
6 0.386395 -1.880768 0.392024
6 0.436600 -0.460458 0.093761
7 -0.760137 0.220093 -0.002872
7 1.525447 -2.572229 0.505237
6 2.691372 -1.939780 0.322896
6 2.715281 -0.515306 0.012710
7 1.567569 0.185184 -0.087013
6 3.922715 -2.653453 0.437850
6 5.110591 -1.992866 0.239899
6 5.132622 -0.598277 -0.069301
6 3.966418 0.127804 -0.177574
6 -0.723807 1.659716 -0.231674
6 -0.429962 2.150485 -1.503158
6 -0.415994 3.538765 -1.656640
6 -0.692429 4.343494 -0.548193
6 -0.977648 3.727176 0.675550
7 -0.994418 2.399143 0.829347
1 -5.332130 0.044838 0.171100
1 -5.306379 -2.403807 0.656686
1 -3.125608 -3.613593 0.833996
1 -3.235001 1.305076 -0.124409
1 -0.815614 -4.269767 0.815054
1 3.894084 -3.717954 0.672963
1 6.053834 -2.537715 0.318562
1 6.095010 -0.102860 -0.217295
1 3.966687 1.194576 -0.406750
1 -0.214398 1.474491 -2.331521
1 -0.191077 3.983135 -2.628736
1 -0.689876 5.432407 -0.627344
1 -1.201623 4.324501 1.565141
6 -0.163261 -7.449841 0.580000
6 -1.459670 -7.958856 0.388465
6 0.914861 -8.335028 0.762930
1 -2.293880 -7.268309 0.256704
1 1.916418 -7.944768 0.949568
6 -1.669001 -9.337143 0.357557
6 0.698060 -9.711730 0.736718
1 -2.675511 -9.731205 0.200141
1 1.537029 -10.395350 0.883764
6 -0.591359 -10.214106 0.529355
1 -0.758798 -11.293709 0.508130
6 0.065412 -5.990942 0.594737
8 -0.986561 -5.253684 0.906740
7 1.224689 -5.482869 0.326370
1 2.214911 -6.044047 -0.403844
1 1.336102 -4.456253 0.393345
6 3.263116 -6.366132 -1.108529
17 2.916204 -7.834041 -2.014884
17 3.572912 -4.962040 -2.154004
17 4.534438 -6.583767 0.118127
