# Supplementary material for: Substrate‐Affinitive P‐Type Azapolycyclic Photosensitizer for Chemoselective Nitrilization Under Mild Conditions
Source: Adv Sci (Weinh). 2026 Apr 7;13(36):e75144. doi: 10.1002/advs.75144 (PMC13317559; doi:10.1002/advs.75144)
Supplement: Supplementary file 2 — Supporting File 2: advs75144‐sup‐0002‐Data.zip. [file ADVS-13-e75144-s001.zip › advs75144-sup-0002-Data/I_QQ-Py.xyz]

6 -4.464858 -0.649406 -0.270451
6 -4.422084 -2.036463 -0.133591
6 -3.187837 -2.675960 0.007931
6 -1.999574 -1.938305 0.022055
6 -2.038591 -0.527894 -0.100865
6 -3.281690 0.097236 -0.257306
7 -0.764380 -2.569113 0.143075
6 0.436528 -1.906860 0.093887
6 0.414947 -0.455717 -0.030954
7 -0.820665 0.194148 -0.094605
7 1.550392 -2.578040 0.168651
6 2.727117 -1.872957 0.129787
6 2.711066 -0.448950 0.015129
7 1.519754 0.228534 -0.062617
6 3.966051 -2.546579 0.205440
6 5.154400 -1.831026 0.168611
6 5.138201 -0.424396 0.056965
6 3.932518 0.258413 -0.018038
6 -0.833964 1.627977 -0.072622
6 -0.297415 2.349470 -1.146878
6 -0.329168 3.741049 -1.081412
6 -0.899466 4.351817 0.039675
6 -1.412676 3.532751 1.049206
7 -1.375987 2.198606 0.997575
1 -5.420520 -0.133892 -0.387452
1 -5.341406 -2.625975 -0.139287
1 -3.134074 -3.763444 0.107469
1 -3.330345 1.180053 -0.357160
1 -0.715957 -3.578437 0.231408
1 3.952787 -3.635061 0.293219
1 6.109477 -2.359189 0.227575
1 6.080407 0.128789 0.030523
1 3.891342 1.346467 -0.102835
1 0.140693 1.822408 -1.994181
1 0.083316 4.341152 -1.896237
1 -0.946897 5.439041 0.131730
1 -1.869933 3.972782 1.942828
