# Supplementary material for: Substrate‐Affinitive P‐Type Azapolycyclic Photosensitizer for Chemoselective Nitrilization Under Mild Conditions
Source: Adv Sci (Weinh). 2026 Apr 7;13(36):e75144. doi: 10.1002/advs.75144 (PMC13317559; doi:10.1002/advs.75144)
Supplement: Supplementary file 2 — Supporting File 2: advs75144‐sup‐0002‐Data.zip. [file ADVS-13-e75144-s001.zip › advs75144-sup-0002-Data/PhCN.xyz]

6 0.734153 -5.589819 -0.416675
6 -0.589498 -5.897030 -0.785235
6 1.632833 -6.625300 -0.096827
1 -1.281692 -5.089659 -1.032249
1 2.657928 -6.380513 0.188146
6 -1.004399 -7.227852 -0.831573
6 1.206390 -7.952474 -0.146785
1 -2.031815 -7.464753 -1.117626
1 1.904809 -8.755016 0.101637
6 -0.109500 -8.255476 -0.513215
1 -0.439047 -9.296732 -0.550911
6 1.167507 -4.220434 -0.366977
7 1.516999 -3.113955 -0.326985
