# Supplementary material for: Substrate‐Affinitive P‐Type Azapolycyclic Photosensitizer for Chemoselective Nitrilization Under Mild Conditions
Source: Adv Sci (Weinh). 2026 Apr 7;13(36):e75144. doi: 10.1002/advs.75144 (PMC13317559; doi:10.1002/advs.75144)
Supplement: Supplementary file 2 — Supporting File 2: advs75144‐sup‐0002‐Data.zip. [file ADVS-13-e75144-s001.zip › advs75144-sup-0002-Data/PhCONH2.xyz]

1 -0.837101 -4.107489 0.521034
6 -0.177950 -7.396965 0.707714
6 -1.413756 -7.993367 0.409431
6 0.888238 -8.206185 1.129570
1 -2.242760 -7.388947 0.032921
1 1.848403 -7.727737 1.332315
6 -1.585454 -9.372981 0.551273
6 0.714742 -9.582415 1.278807
1 -2.548664 -9.828852 0.308488
1 1.548822 -10.203110 1.615911
6 -0.523521 -10.168715 0.992121
1 -0.658782 -11.247532 1.104887
6 0.087818 -5.919168 0.565978
8 1.220034 -5.475925 0.474331
7 -1.015068 -5.105257 0.533879
1 -1.914599 -5.417286 0.874185
