# Supplementary material for: Substrate‐Affinitive P‐Type Azapolycyclic Photosensitizer for Chemoselective Nitrilization Under Mild Conditions
Source: Adv Sci (Weinh). 2026 Apr 7;13(36):e75144. doi: 10.1002/advs.75144 (PMC13317559; doi:10.1002/advs.75144)
Supplement: Supplementary file 2 — Supporting File 2: advs75144‐sup‐0002‐Data.zip. [file ADVS-13-e75144-s001.zip › advs75144-sup-0002-Data/QQ-Mes_2.cif]

 
data_A25170O_002_sq
 
_audit_creation_method            'SHELXL-2019/3'
_shelx_SHELXL_version_number      '2019/3'
_chemical_name_systematic         ?
_chemical_name_common             ?
_chemical_melting_point           ?
_chemical_formula_moiety          'C23 H20 N4'
_chemical_formula_sum
 'C23 H20 N4' 
_chemical_formula_weight          352.43

loop_
 _atom_type_symbol
 _atom_type_description
 _atom_type_scat_dispersion_real
 _atom_type_scat_dispersion_imag
 _atom_type_scat_source
 'C'  'C'   0.0033   0.0016
 'International Tables Vol C Tables 4.2.6.8 and 6.1.1.4'
 'H'  'H'   0.0000   0.0000
 'International Tables Vol C Tables 4.2.6.8 and 6.1.1.4'
 'N'  'N'   0.0061   0.0033
 'International Tables Vol C Tables 4.2.6.8 and 6.1.1.4'
 
_space_group_crystal_system       triclinic
_space_group_IT_number            2
_space_group_name_H-M_alt         'P -1'
_space_group_name_Hall            '-P 1'
 
_shelx_space_group_comment
;
The symmetry employed for this shelxl refinement is uniquely defined
by the following loop, which should always be used as a source of
symmetry information in preference to the above space-group names.
They are only intended as comments.
;
 
loop_
 _space_group_symop_operation_xyz
 'x, y, z'
 '-x, -y, -z'
 
_cell_length_a                    10.9721(11)
_cell_length_b                    11.3455(11)
_cell_length_c                    17.3743(17)
_cell_angle_alpha                 86.726(3)
_cell_angle_beta                  87.154(3)
_cell_angle_gamma                 68.917(3)
_cell_volume                      2013.8(3)
_cell_formula_units_Z             4
_cell_measurement_temperature     173(2)
_cell_measurement_reflns_used     9918
_cell_measurement_theta_min       2.97
_cell_measurement_theta_max       28.00
 
_exptl_crystal_description        'needle'
_exptl_crystal_colour             'yellow'
_exptl_crystal_density_meas       ?
_exptl_crystal_density_method     ?
_exptl_crystal_density_diffrn     1.162          
_exptl_crystal_F_000              744
_exptl_transmission_factor_min    ?
_exptl_transmission_factor_max    ?
_exptl_crystal_size_max           0.122
_exptl_crystal_size_mid           0.025
_exptl_crystal_size_min           0.021
_exptl_absorpt_coefficient_mu     0.071
_shelx_estimated_absorpt_T_min    0.991
_shelx_estimated_absorpt_T_max    0.999
_exptl_absorpt_correction_type    MULTI-SCAN
_exptl_absorpt_correction_T_min   0.7155
_exptl_absorpt_correction_T_max   0.7404
_exptl_absorpt_process_details    SADABS
_exptl_absorpt_special_details    ?
_diffrn_ambient_temperature       173(2)
_diffrn_radiation_wavelength      0.71073
_diffrn_radiation_type            MoK\a
_diffrn_source                    'Ius 3.0 microfocus source'
_diffrn_measurement_device_type   'PHOTON II CPAD detector'
_diffrn_measurement_method        'phi and omega scans' 
_diffrn_detector_area_resol_mean  ?
_diffrn_reflns_number             94994
_diffrn_reflns_av_unetI/netI      0.0365
_diffrn_reflns_av_R_equivalents   0.0793
_diffrn_reflns_limit_h_min        -14
_diffrn_reflns_limit_h_max        14
_diffrn_reflns_limit_k_min        -14
_diffrn_reflns_limit_k_max        14
_diffrn_reflns_limit_l_min        -22
_diffrn_reflns_limit_l_max        22
_diffrn_reflns_theta_min          2.577
_diffrn_reflns_theta_max          28.005
_diffrn_reflns_theta_full         25.242
_diffrn_measured_fraction_theta_max   0.997
_diffrn_measured_fraction_theta_full  0.998
_diffrn_reflns_Laue_measured_fraction_max    0.997
_diffrn_reflns_Laue_measured_fraction_full   0.998
_diffrn_reflns_point_group_measured_fraction_max   0.997
_diffrn_reflns_point_group_measured_fraction_full  0.998
_reflns_number_total              9690
_reflns_number_gt                 6938
_reflns_threshold_expression      'I > 2\s(I)'
_reflns_Friedel_coverage          0.000
_reflns_Friedel_fraction_max      .
_reflns_Friedel_fraction_full     .
 
_reflns_special_details
;
 Reflections were merged by SHELXL according to the crystal
 class for the calculation of statistics and refinement.
 
 Structure factors included contributions from the .fab file.
 
 _reflns_Friedel_fraction is defined as the number of unique
 Friedel pairs measured divided by the number that would be
 possible theoretically, ignoring centric projections and
 systematic absences.
;
 
_computing_data_collection        'Bruker APEX5 software' 
_computing_cell_refinement        'Bruker APEX5 software' 
_computing_data_reduction         'Bruker APEX5 software' 
_computing_structure_solution     'SHELXS-2013/1 (Sheldrick, 2013)'
_computing_structure_refinement   'SHELXL-2019/2 (Sheldrick, 2019)'
_computing_molecular_graphics     ORTEP
_computing_publication_material   CIFTAB
_refine_special_details           ?
_refine_ls_structure_factor_coef  Fsqd
_refine_ls_matrix_type            full
_refine_ls_weighting_scheme       calc
_refine_ls_weighting_details
'w=1/[\s^2^(Fo^2^)+(0.0475P)^2^+1.1230P] where P=(Fo^2^+2Fc^2^)/3'
_atom_sites_solution_primary      direct
_atom_sites_solution_secondary    ?
_atom_sites_solution_hydrogens    mixed
_refine_ls_hydrogen_treatment     mixed
_refine_ls_extinction_method      none
_refine_ls_extinction_coef        .
_refine_ls_number_reflns          9690
_refine_ls_number_parameters      499
_refine_ls_number_restraints      0
_refine_ls_R_factor_all           0.0881
_refine_ls_R_factor_gt            0.0584
_refine_ls_wR_factor_ref          0.1430
_refine_ls_wR_factor_gt           0.1260
_refine_ls_goodness_of_fit_ref    1.029
_refine_ls_restrained_S_all       1.029
_refine_ls_shift/su_max           0.000
_refine_ls_shift/su_mean          0.000
 
loop_
 _atom_site_label
 _atom_site_type_symbol
 _atom_site_fract_x
 _atom_site_fract_y
 _atom_site_fract_z
 _atom_site_U_iso_or_equiv
 _atom_site_adp_type
 _atom_site_occupancy
 _atom_site_site_symmetry_order  
 _atom_site_calc_flag
 _atom_site_refinement_flags_posn
 _atom_site_refinement_flags_adp
 _atom_site_refinement_flags_occupancy
 _atom_site_disorder_assembly
 _atom_site_disorder_group
C1 C 0.68475(15) 0.20432(16) 0.73999(9) 0.0266(3) Uani 1 1 d . . . . .
N2 N 0.71691(14) 0.08248(14) 0.73168(8) 0.0306(3) Uani 1 1 d . . . . .
C3 C 0.62774(17) 0.04452(17) 0.69516(10) 0.0326(4) Uani 1 1 d . . . . .
C4 C 0.6546(2) -0.0842(2) 0.68506(14) 0.0483(5) Uani 1 1 d . . . . .
H4 H 0.732534 -0.145585 0.704458 0.058 Uiso 1 1 calc R U . . .
C5 C 0.5684(2) -0.1221(2) 0.64706(15) 0.0565(6) Uani 1 1 d . . . . .
H5 H 0.586891 -0.209583 0.640992 0.068 Uiso 1 1 calc R U . . .
C6 C 0.4546(2) -0.0332(2) 0.61750(14) 0.0532(6) Uani 1 1 d . . . . .
H6 H 0.396541 -0.060089 0.590613 0.064 Uiso 1 1 calc R U . . .
C7 C 0.42627(19) 0.0932(2) 0.62722(12) 0.0434(5) Uani 1 1 d . . . . .
H7 H 0.348469 0.153414 0.606919 0.052 Uiso 1 1 calc R U . . .
C8 C 0.51086(16) 0.13448(17) 0.66677(10) 0.0317(4) Uani 1 1 d . . . . .
N9 N 0.47884(13) 0.26180(14) 0.67690(8) 0.0312(3) Uani 1 1 d . . . . .
C10 C 0.56057(15) 0.29511(16) 0.71408(9) 0.0276(3) Uani 1 1 d . . . . .
N11 N 0.52955(14) 0.41855(14) 0.72985(9) 0.0326(3) Uani 1 1 d . . . . .
H11 H 0.446(2) 0.473(2) 0.7206(13) 0.049 Uiso 1 1 d . U . . .
C12 C 0.61171(16) 0.46368(16) 0.76752(10) 0.0316(4) Uani 1 1 d . . . . .
C13 C 0.57412(19) 0.59136(18) 0.78206(12) 0.0407(4) Uani 1 1 d . . . . .
H13 H 0.491637 0.648743 0.765870 0.049 Uiso 1 1 calc R U . . .
C14 C 0.6564(2) 0.63521(19) 0.82000(14) 0.0480(5) Uani 1 1 d . . . . .
H14 H 0.629869 0.722343 0.830364 0.058 Uiso 1 1 calc R U . . .
C15 C 0.7771(2) 0.5521(2) 0.84281(14) 0.0476(5) Uani 1 1 d . . . . .
H15 H 0.833305 0.582031 0.869195 0.057 Uiso 1 1 calc R U . . .
C16 C 0.81634(18) 0.42456(18) 0.82713(12) 0.0386(4) Uani 1 1 d . . . . .
H16 H 0.899925 0.368069 0.842234 0.046 Uiso 1 1 calc R U . . .
C17 C 0.73453(16) 0.37935(16) 0.78968(10) 0.0298(3) Uani 1 1 d . . . . .
N18 N 0.77056(13) 0.24993(13) 0.77352(8) 0.0286(3) Uani 1 1 d . . . . .
C19 C 0.90297(15) 0.16532(15) 0.78779(10) 0.0274(3) Uani 1 1 d . . . . .
C20 C 0.93772(18) 0.12048(17) 0.86271(10) 0.0332(4) Uani 1 1 d . . . . .
C21 C 1.06744(19) 0.04304(18) 0.87468(12) 0.0403(4) Uani 1 1 d . . . . .
H21 H 1.093113 0.011692 0.925513 0.048 Uiso 1 1 calc R U . . .
C22 C 1.15971(18) 0.01055(17) 0.81481(13) 0.0404(5) Uani 1 1 d . . . . .
C23 C 1.12167(17) 0.05894(17) 0.74098(12) 0.0368(4) Uani 1 1 d . . . . .
H23 H 1.184649 0.038325 0.699604 0.044 Uiso 1 1 calc R U . . .
C24 C 0.99363(17) 0.13687(17) 0.72600(10) 0.0312(4) Uani 1 1 d . . . . .
C25 C 0.8411(2) 0.1548(2) 0.93000(11) 0.0445(5) Uani 1 1 d . . . . .
H25A H 0.876276 0.189510 0.970231 0.067 Uiso 1 1 calc R U . . .
H25B H 0.825667 0.079050 0.950762 0.067 Uiso 1 1 calc R U . . .
H25C H 0.758565 0.218099 0.912730 0.067 Uiso 1 1 calc R U . . .
C26 C 1.2991(2) -0.0771(2) 0.82779(17) 0.0612(7) Uani 1 1 d . . . . .
H26A H 1.359313 -0.043985 0.798537 0.092 Uiso 1 1 calc R U . . .
H26B H 1.311083 -0.161372 0.810384 0.092 Uiso 1 1 calc R U . . .
H26C H 1.317013 -0.082833 0.882843 0.092 Uiso 1 1 calc R U . . .
C27 C 0.9558(2) 0.1852(2) 0.64512(11) 0.0469(5) Uani 1 1 d . . . . .
H27A H 1.034493 0.178063 0.613563 0.070 Uiso 1 1 calc R U . . .
H27B H 0.897695 0.274045 0.645715 0.070 Uiso 1 1 calc R U . . .
H27C H 0.910512 0.135119 0.623294 0.070 Uiso 1 1 calc R U . . .
C31 C 0.16639(16) 0.67854(15) 0.74680(9) 0.0266(3) Uani 1 1 d . . . . .
N32 N 0.27176(13) 0.62673(13) 0.70353(8) 0.0292(3) Uani 1 1 d . . . . .
C33 C 0.27924(17) 0.68525(17) 0.63179(10) 0.0313(4) Uani 1 1 d . . . . .
C34 C 0.39063(19) 0.6363(2) 0.58345(11) 0.0426(5) Uani 1 1 d . . . . .
H34 H 0.460392 0.562187 0.599532 0.051 Uiso 1 1 calc R U . . .
C35 C 0.3996(2) 0.6950(2) 0.51277(11) 0.0448(5) Uani 1 1 d . . . . .
H35 H 0.475377 0.661496 0.480437 0.054 Uiso 1 1 calc R U . . .
C36 C 0.2970(2) 0.8039(2) 0.48874(11) 0.0422(5) Uani 1 1 d . . . . .
H36 H 0.303564 0.844285 0.440104 0.051 Uiso 1 1 calc R U . . .
C37 C 0.18693(18) 0.85288(19) 0.53478(10) 0.0372(4) Uani 1 1 d . . . . .
H37 H 0.117674 0.926669 0.517709 0.045 Uiso 1 1 calc R U . . .
C38 C 0.17581(16) 0.79474(16) 0.60705(10) 0.0298(3) Uani 1 1 d . . . . .
N39 N 0.06517(14) 0.84722(14) 0.65323(8) 0.0319(3) Uani 1 1 d . . . . .
C40 C 0.06165(15) 0.79260(15) 0.72098(10) 0.0273(3) Uani 1 1 d . . . . .
N41 N -0.04339(14) 0.84360(14) 0.76965(9) 0.0315(3) Uani 1 1 d . . . . .
H41 H -0.110(2) 0.923(2) 0.7551(13) 0.047 Uiso 1 1 d . U . . .
C42 C -0.05414(16) 0.79325(15) 0.84336(10) 0.0274(3) Uani 1 1 d . . . . .
C43 C -0.16296(17) 0.85177(17) 0.89084(11) 0.0339(4) Uani 1 1 d . . . . .
H43 H -0.230389 0.926031 0.872554 0.041 Uiso 1 1 calc R U . . .
C44 C -0.17335(19) 0.80226(18) 0.96453(11) 0.0382(4) Uani 1 1 d . . . . .
H44 H -0.247509 0.842822 0.996773 0.046 Uiso 1 1 calc R U . . .
C45 C -0.07556(19) 0.69356(18) 0.99121(11) 0.0368(4) Uani 1 1 d . . . . .
H45 H -0.082063 0.659913 1.041938 0.044 Uiso 1 1 calc R U . . .
C46 C 0.03229(17) 0.63378(16) 0.94342(10) 0.0326(4) Uani 1 1 d . . . . .
H46 H 0.098602 0.558656 0.961701 0.039 Uiso 1 1 calc R U . . .
C47 C 0.04431(16) 0.68239(15) 0.86943(10) 0.0273(3) Uani 1 1 d . . . . .
N48 N 0.15226(13) 0.62364(13) 0.81926(8) 0.0273(3) Uani 1 1 d . . . . .
C49 C 0.24146(15) 0.49790(15) 0.84002(9) 0.0261(3) Uani 1 1 d . . . . .
C50 C 0.33416(17) 0.48173(17) 0.89594(10) 0.0313(4) Uani 1 1 d . . . . .
C51 C 0.41373(17) 0.35827(18) 0.91709(10) 0.0348(4) Uani 1 1 d . . . . .
H51 H 0.477108 0.345491 0.955080 0.042 Uiso 1 1 calc R U . . .
C52 C 0.40320(17) 0.25408(16) 0.88450(11) 0.0333(4) Uani 1 1 d . . . . .
C53 C 0.30938(17) 0.27376(16) 0.82933(10) 0.0319(4) Uani 1 1 d . . . . .
H53 H 0.300539 0.202749 0.807150 0.038 Uiso 1 1 calc R U . . .
C54 C 0.22829(16) 0.39452(16) 0.80582(10) 0.0284(3) Uani 1 1 d . . . . .
C55 C 0.3489(2) 0.59091(19) 0.93477(12) 0.0422(4) Uani 1 1 d . . . . .
H55A H 0.438129 0.589847 0.925646 0.063 Uiso 1 1 calc R U . . .
H55B H 0.331435 0.583430 0.990357 0.063 Uiso 1 1 calc R U . . .
H55C H 0.286685 0.670520 0.913607 0.063 Uiso 1 1 calc R U . . .
C56 C 0.4924(2) 0.12153(19) 0.90771(13) 0.0472(5) Uani 1 1 d . . . . .
H56A H 0.440451 0.067572 0.917960 0.071 Uiso 1 1 calc R U . . .
H56B H 0.538017 0.123952 0.954356 0.071 Uiso 1 1 calc R U . . .
H56C H 0.556584 0.087279 0.865834 0.071 Uiso 1 1 calc R U . . .
C57 C 0.13321(18) 0.41161(18) 0.74302(11) 0.0375(4) Uani 1 1 d . . . . .
H57A H 0.115799 0.333337 0.739032 0.056 Uiso 1 1 calc R U . . .
H57B H 0.170467 0.431858 0.693840 0.056 Uiso 1 1 calc R U . . .
H57C H 0.051378 0.480793 0.755244 0.056 Uiso 1 1 calc R U . . .
 
loop_
 _atom_site_aniso_label
 _atom_site_aniso_U_11
 _atom_site_aniso_U_22
 _atom_site_aniso_U_33
 _atom_site_aniso_U_23
 _atom_site_aniso_U_13
 _atom_site_aniso_U_12
C1 0.0236(7) 0.0277(8) 0.0263(8) 0.0008(6) 0.0005(6) -0.0070(6)
N2 0.0285(7) 0.0270(7) 0.0351(8) 0.0023(6) -0.0037(6) -0.0085(6)
C3 0.0310(9) 0.0345(9) 0.0334(9) 0.0002(7) -0.0016(7) -0.0135(7)
C4 0.0412(11) 0.0372(11) 0.0670(14) -0.0027(10) -0.0103(10) -0.0134(9)
C5 0.0549(13) 0.0411(12) 0.0796(17) -0.0136(11) -0.0099(12) -0.0218(11)
C6 0.0444(12) 0.0586(14) 0.0653(14) -0.0184(11) -0.0068(10) -0.0258(11)
C7 0.0310(9) 0.0503(12) 0.0487(11) -0.0090(9) -0.0047(8) -0.0127(9)
C8 0.0266(8) 0.0375(10) 0.0303(8) -0.0033(7) 0.0019(6) -0.0109(7)
N9 0.0251(7) 0.0356(8) 0.0318(7) -0.0019(6) -0.0019(6) -0.0094(6)
C10 0.0239(8) 0.0296(9) 0.0270(8) 0.0007(6) 0.0014(6) -0.0073(7)
N11 0.0243(7) 0.0273(7) 0.0418(8) -0.0016(6) -0.0046(6) -0.0036(6)
C12 0.0262(8) 0.0281(9) 0.0378(9) -0.0020(7) 0.0017(7) -0.0068(7)
C13 0.0308(9) 0.0276(9) 0.0588(12) -0.0037(8) -0.0023(8) -0.0040(7)
C14 0.0424(11) 0.0278(10) 0.0738(15) -0.0109(9) -0.0002(10) -0.0116(8)
C15 0.0389(11) 0.0398(11) 0.0684(14) -0.0095(10) -0.0052(10) -0.0178(9)
C16 0.0295(9) 0.0334(10) 0.0520(11) -0.0019(8) -0.0060(8) -0.0095(8)
C17 0.0268(8) 0.0252(8) 0.0353(9) 0.0002(7) 0.0009(7) -0.0073(7)
N18 0.0234(7) 0.0250(7) 0.0339(7) -0.0002(6) -0.0043(5) -0.0042(6)
C19 0.0232(7) 0.0225(8) 0.0348(9) -0.0004(6) -0.0055(6) -0.0054(6)
C20 0.0364(9) 0.0294(9) 0.0334(9) 0.0005(7) -0.0065(7) -0.0110(7)
C21 0.0429(11) 0.0316(10) 0.0451(11) 0.0074(8) -0.0194(9) -0.0109(8)
C22 0.0277(9) 0.0257(9) 0.0658(13) 0.0004(9) -0.0146(8) -0.0058(7)
C23 0.0283(9) 0.0304(9) 0.0514(11) -0.0072(8) 0.0017(8) -0.0096(7)
C24 0.0291(8) 0.0304(9) 0.0357(9) -0.0008(7) -0.0038(7) -0.0123(7)
C25 0.0547(12) 0.0453(12) 0.0331(10) 0.0000(8) -0.0010(9) -0.0177(10)
C26 0.0325(11) 0.0391(12) 0.105(2) 0.0031(12) -0.0231(12) -0.0030(9)
C27 0.0432(11) 0.0582(13) 0.0361(10) 0.0048(9) 0.0001(8) -0.0152(10)
C31 0.0258(8) 0.0230(8) 0.0310(8) -0.0017(6) -0.0038(6) -0.0084(6)
N32 0.0256(7) 0.0265(7) 0.0320(7) -0.0002(6) -0.0011(5) -0.0051(6)
C33 0.0312(8) 0.0312(9) 0.0300(8) -0.0012(7) -0.0022(7) -0.0092(7)
C34 0.0378(10) 0.0409(11) 0.0401(10) 0.0006(8) 0.0014(8) -0.0038(8)
C35 0.0400(10) 0.0528(12) 0.0344(10) -0.0042(9) 0.0065(8) -0.0085(9)
C36 0.0457(11) 0.0532(12) 0.0266(9) 0.0041(8) -0.0012(8) -0.0172(9)
C37 0.0370(10) 0.0418(10) 0.0300(9) 0.0044(8) -0.0059(7) -0.0109(8)
C38 0.0296(8) 0.0307(9) 0.0294(8) -0.0010(7) -0.0047(6) -0.0106(7)
N39 0.0307(7) 0.0334(8) 0.0290(7) 0.0023(6) -0.0023(6) -0.0087(6)
C40 0.0250(8) 0.0244(8) 0.0310(8) -0.0018(6) -0.0018(6) -0.0069(6)
N41 0.0254(7) 0.0286(8) 0.0340(8) -0.0006(6) 0.0035(6) -0.0025(6)
C42 0.0252(8) 0.0226(8) 0.0335(9) -0.0029(6) 0.0008(6) -0.0075(6)
C43 0.0276(8) 0.0258(8) 0.0434(10) -0.0024(7) 0.0051(7) -0.0043(7)
C44 0.0358(9) 0.0353(10) 0.0413(10) -0.0066(8) 0.0124(8) -0.0108(8)
C45 0.0427(10) 0.0360(10) 0.0332(9) 0.0006(8) 0.0045(8) -0.0168(8)
C46 0.0323(9) 0.0263(8) 0.0385(9) -0.0015(7) -0.0029(7) -0.0093(7)
C47 0.0255(8) 0.0243(8) 0.0323(8) -0.0044(6) -0.0004(6) -0.0086(6)
N48 0.0232(6) 0.0226(7) 0.0312(7) 0.0005(5) -0.0017(5) -0.0023(5)
C49 0.0236(7) 0.0222(8) 0.0286(8) 0.0014(6) -0.0009(6) -0.0037(6)
C50 0.0293(8) 0.0303(9) 0.0320(9) -0.0005(7) -0.0028(7) -0.0077(7)
C51 0.0293(9) 0.0365(10) 0.0333(9) 0.0038(7) -0.0055(7) -0.0054(7)
C52 0.0281(8) 0.0274(9) 0.0374(9) 0.0068(7) 0.0047(7) -0.0033(7)
C53 0.0324(9) 0.0249(8) 0.0366(9) -0.0009(7) 0.0065(7) -0.0089(7)
C54 0.0262(8) 0.0275(8) 0.0303(8) -0.0011(7) 0.0024(6) -0.0086(7)
C55 0.0403(10) 0.0390(11) 0.0463(11) -0.0046(9) -0.0112(8) -0.0115(9)
C56 0.0369(10) 0.0320(10) 0.0599(13) 0.0131(9) 0.0033(9) 0.0002(8)
C57 0.0376(10) 0.0340(10) 0.0433(10) -0.0026(8) -0.0086(8) -0.0146(8)
 
_geom_special_details
;
 All esds (except the esd in the dihedral angle between two l.s. planes)
 are estimated using the full covariance matrix.  The cell esds are taken
 into account individually in the estimation of esds in distances, angles
 and torsion angles; correlations between esds in cell parameters are only
 used when they are defined by crystal symmetry.  An approximate (isotropic)
 treatment of cell esds is used for estimating esds involving l.s. planes.
;
 
loop_
 _geom_bond_atom_site_label_1
 _geom_bond_atom_site_label_2
 _geom_bond_distance
 _geom_bond_site_symmetry_2
 _geom_bond_publ_flag
C1 N2 1.313(2) . ?
C1 N18 1.390(2) . ?
C1 C10 1.455(2) . ?
N2 C3 1.393(2) . ?
C3 C4 1.402(3) . ?
C3 C8 1.412(2) . ?
C4 C5 1.379(3) . ?
C4 H4 0.9500 . ?
C5 C6 1.393(3) . ?
C5 H5 0.9500 . ?
C6 C7 1.373(3) . ?
C6 H6 0.9500 . ?
C7 C8 1.402(3) . ?
C7 H7 0.9500 . ?
C8 N9 1.378(2) . ?
N9 C10 1.301(2) . ?
C10 N11 1.358(2) . ?
N11 C12 1.390(2) . ?
N11 H11 0.92(2) . ?
C12 C13 1.391(3) . ?
C12 C17 1.401(2) . ?
C13 C14 1.384(3) . ?
C13 H13 0.9500 . ?
C14 C15 1.383(3) . ?
C14 H14 0.9500 . ?
C15 C16 1.392(3) . ?
C15 H15 0.9500 . ?
C16 C17 1.385(3) . ?
C16 H16 0.9500 . ?
C17 N18 1.418(2) . ?
N18 C19 1.449(2) . ?
C19 C20 1.390(2) . ?
C19 C24 1.396(2) . ?
C20 C21 1.396(3) . ?
C20 C25 1.508(3) . ?
C21 C22 1.383(3) . ?
C21 H21 0.9500 . ?
C22 C23 1.389(3) . ?
C22 C26 1.514(3) . ?
C23 C24 1.393(2) . ?
C23 H23 0.9500 . ?
C24 C27 1.501(3) . ?
C25 H25A 0.9800 . ?
C25 H25B 0.9800 . ?
C25 H25C 0.9800 . ?
C26 H26A 0.9800 . ?
C26 H26B 0.9800 . ?
C26 H26C 0.9800 . ?
C27 H27A 0.9800 . ?
C27 H27B 0.9800 . ?
C27 H27C 0.9800 . ?
C31 N32 1.313(2) . ?
C31 N48 1.399(2) . ?
C31 C40 1.453(2) . ?
N32 C33 1.391(2) . ?
C33 C34 1.404(3) . ?
C33 C38 1.410(2) . ?
C34 C35 1.380(3) . ?
C34 H34 0.9500 . ?
C35 C36 1.398(3) . ?
C35 H35 0.9500 . ?
C36 C37 1.370(3) . ?
C36 H36 0.9500 . ?
C37 C38 1.405(2) . ?
C37 H37 0.9500 . ?
C38 N39 1.382(2) . ?
N39 C40 1.304(2) . ?
C40 N41 1.363(2) . ?
N41 C42 1.389(2) . ?
N41 H41 0.96(2) . ?
C42 C43 1.393(2) . ?
C42 C47 1.400(2) . ?
C43 C44 1.385(3) . ?
C43 H43 0.9500 . ?
C44 C45 1.385(3) . ?
C44 H44 0.9500 . ?
C45 C46 1.392(3) . ?
C45 H45 0.9500 . ?
C46 C47 1.389(2) . ?
C46 H46 0.9500 . ?
C47 N48 1.415(2) . ?
N48 C49 1.447(2) . ?
C49 C50 1.398(2) . ?
C49 C54 1.400(2) . ?
C50 C51 1.397(2) . ?
C50 C55 1.505(3) . ?
C51 C52 1.383(3) . ?
C51 H51 0.9500 . ?
C52 C53 1.392(3) . ?
C52 C56 1.514(2) . ?
C53 C54 1.389(2) . ?
C53 H53 0.9500 . ?
C54 C57 1.503(2) . ?
C55 H55A 0.9800 . ?
C55 H55B 0.9800 . ?
C55 H55C 0.9800 . ?
C56 H56A 0.9800 . ?
C56 H56B 0.9800 . ?
C56 H56C 0.9800 . ?
C57 H57A 0.9800 . ?
C57 H57B 0.9800 . ?
C57 H57C 0.9800 . ?
 
loop_
 _geom_angle_atom_site_label_1
 _geom_angle_atom_site_label_2
 _geom_angle_atom_site_label_3
 _geom_angle
 _geom_angle_site_symmetry_1
 _geom_angle_site_symmetry_3
 _geom_angle_publ_flag
N2 C1 N18 120.14(15) . . ?
N2 C1 C10 121.66(15) . . ?
N18 C1 C10 118.20(15) . . ?
C1 N2 C3 116.74(15) . . ?
N2 C3 C4 119.99(17) . . ?
N2 C3 C8 120.80(16) . . ?
C4 C3 C8 119.21(17) . . ?
C5 C4 C3 120.2(2) . . ?
C5 C4 H4 119.9 . . ?
C3 C4 H4 119.9 . . ?
C4 C5 C6 120.6(2) . . ?
C4 C5 H5 119.7 . . ?
C6 C5 H5 119.7 . . ?
C7 C6 C5 120.00(19) . . ?
C7 C6 H6 120.0 . . ?
C5 C6 H6 120.0 . . ?
C6 C7 C8 120.74(19) . . ?
C6 C7 H7 119.6 . . ?
C8 C7 H7 119.6 . . ?
N9 C8 C7 119.52(17) . . ?
N9 C8 C3 121.26(16) . . ?
C7 C8 C3 119.22(18) . . ?
C10 N9 C8 117.09(15) . . ?
N9 C10 N11 119.32(15) . . ?
N9 C10 C1 122.28(16) . . ?
N11 C10 C1 118.39(15) . . ?
C10 N11 C12 123.53(15) . . ?
C10 N11 H11 117.9(14) . . ?
C12 N11 H11 118.1(14) . . ?
N11 C12 C13 120.76(16) . . ?
N11 C12 C17 119.25(16) . . ?
C13 C12 C17 119.98(17) . . ?
C14 C13 C12 120.30(18) . . ?
C14 C13 H13 119.9 . . ?
C12 C13 H13 119.9 . . ?
C15 C14 C13 119.94(18) . . ?
C15 C14 H14 120.0 . . ?
C13 C14 H14 120.0 . . ?
C14 C15 C16 120.05(19) . . ?
C14 C15 H15 120.0 . . ?
C16 C15 H15 120.0 . . ?
C17 C16 C15 120.56(18) . . ?
C17 C16 H16 119.7 . . ?
C15 C16 H16 119.7 . . ?
C16 C17 C12 119.16(16) . . ?
C16 C17 N18 122.14(16) . . ?
C12 C17 N18 118.70(15) . . ?
C1 N18 C17 121.64(14) . . ?
C1 N18 C19 119.44(14) . . ?
C17 N18 C19 118.80(13) . . ?
C20 C19 C24 122.03(16) . . ?
C20 C19 N18 119.36(15) . . ?
C24 C19 N18 118.53(15) . . ?
C19 C20 C21 117.76(17) . . ?
C19 C20 C25 122.15(17) . . ?
C21 C20 C25 120.08(17) . . ?
C22 C21 C20 122.02(18) . . ?
C22 C21 H21 119.0 . . ?
C20 C21 H21 119.0 . . ?
C21 C22 C23 118.49(17) . . ?
C21 C22 C26 121.7(2) . . ?
C23 C22 C26 119.8(2) . . ?
C22 C23 C24 121.73(18) . . ?
C22 C23 H23 119.1 . . ?
C24 C23 H23 119.1 . . ?
C23 C24 C19 117.95(17) . . ?
C23 C24 C27 120.11(17) . . ?
C19 C24 C27 121.92(16) . . ?
C20 C25 H25A 109.5 . . ?
C20 C25 H25B 109.5 . . ?
H25A C25 H25B 109.5 . . ?
C20 C25 H25C 109.5 . . ?
H25A C25 H25C 109.5 . . ?
H25B C25 H25C 109.5 . . ?
C22 C26 H26A 109.5 . . ?
C22 C26 H26B 109.5 . . ?
H26A C26 H26B 109.5 . . ?
C22 C26 H26C 109.5 . . ?
H26A C26 H26C 109.5 . . ?
H26B C26 H26C 109.5 . . ?
C24 C27 H27A 109.5 . . ?
C24 C27 H27B 109.5 . . ?
H27A C27 H27B 109.5 . . ?
C24 C27 H27C 109.5 . . ?
H27A C27 H27C 109.5 . . ?
H27B C27 H27C 109.5 . . ?
N32 C31 N48 120.19(14) . . ?
N32 C31 C40 121.41(15) . . ?
N48 C31 C40 118.40(14) . . ?
C31 N32 C33 117.36(14) . . ?
N32 C33 C34 120.21(16) . . ?
N32 C33 C38 120.54(15) . . ?
C34 C33 C38 119.25(16) . . ?
C35 C34 C33 120.51(18) . . ?
C35 C34 H34 119.7 . . ?
C33 C34 H34 119.7 . . ?
C34 C35 C36 119.96(18) . . ?
C34 C35 H35 120.0 . . ?
C36 C35 H35 120.0 . . ?
C37 C36 C35 120.53(17) . . ?
C37 C36 H36 119.7 . . ?
C35 C36 H36 119.7 . . ?
C36 C37 C38 120.48(18) . . ?
C36 C37 H37 119.8 . . ?
C38 C37 H37 119.8 . . ?
N39 C38 C37 119.52(16) . . ?
N39 C38 C33 121.20(15) . . ?
C37 C38 C33 119.27(16) . . ?
C40 N39 C38 117.21(15) . . ?
N39 C40 N41 119.32(15) . . ?
N39 C40 C31 122.24(15) . . ?
N41 C40 C31 118.44(15) . . ?
C40 N41 C42 123.22(14) . . ?
C40 N41 H41 119.1(13) . . ?
C42 N41 H41 117.3(13) . . ?
N41 C42 C43 120.28(15) . . ?
N41 C42 C47 119.63(15) . . ?
C43 C42 C47 120.08(16) . . ?
C44 C43 C42 120.36(17) . . ?
C44 C43 H43 119.8 . . ?
C42 C43 H43 119.8 . . ?
C43 C44 C45 119.97(17) . . ?
C43 C44 H44 120.0 . . ?
C45 C44 H44 120.0 . . ?
C44 C45 C46 119.78(17) . . ?
C44 C45 H45 120.1 . . ?
C46 C45 H45 120.1 . . ?
C47 C46 C45 120.95(17) . . ?
C47 C46 H46 119.5 . . ?
C45 C46 H46 119.5 . . ?
C46 C47 C42 118.85(15) . . ?
C46 C47 N48 122.38(15) . . ?
C42 C47 N48 118.77(15) . . ?
C31 N48 C47 121.35(13) . . ?
C31 N48 C49 119.40(13) . . ?
C47 N48 C49 118.89(13) . . ?
C50 C49 C54 121.56(15) . . ?
C50 C49 N48 119.72(15) . . ?
C54 C49 N48 118.66(14) . . ?
C51 C50 C49 117.78(16) . . ?
C51 C50 C55 119.45(16) . . ?
C49 C50 C55 122.75(16) . . ?
C52 C51 C50 122.13(17) . . ?
C52 C51 H51 118.9 . . ?
C50 C51 H51 118.9 . . ?
C51 C52 C53 118.49(16) . . ?
C51 C52 C56 120.85(18) . . ?
C53 C52 C56 120.66(18) . . ?
C54 C53 C52 121.76(17) . . ?
C54 C53 H53 119.1 . . ?
C52 C53 H53 119.1 . . ?
C53 C54 C49 118.28(16) . . ?
C53 C54 C57 119.95(16) . . ?
C49 C54 C57 121.73(15) . . ?
C50 C55 H55A 109.5 . . ?
C50 C55 H55B 109.5 . . ?
H55A C55 H55B 109.5 . . ?
C50 C55 H55C 109.5 . . ?
H55A C55 H55C 109.5 . . ?
H55B C55 H55C 109.5 . . ?
C52 C56 H56A 109.5 . . ?
C52 C56 H56B 109.5 . . ?
H56A C56 H56B 109.5 . . ?
C52 C56 H56C 109.5 . . ?
H56A C56 H56C 109.5 . . ?
H56B C56 H56C 109.5 . . ?
C54 C57 H57A 109.5 . . ?
C54 C57 H57B 109.5 . . ?
H57A C57 H57B 109.5 . . ?
C54 C57 H57C 109.5 . . ?
H57A C57 H57C 109.5 . . ?
H57B C57 H57C 109.5 . . ?
 
loop_
 _geom_torsion_atom_site_label_1
 _geom_torsion_atom_site_label_2
 _geom_torsion_atom_site_label_3
 _geom_torsion_atom_site_label_4
 _geom_torsion
 _geom_torsion_site_symmetry_1
 _geom_torsion_site_symmetry_2
 _geom_torsion_site_symmetry_3
 _geom_torsion_site_symmetry_4
 _geom_torsion_publ_flag
N18 C1 N2 C3 -177.84(15) . . . . ?
C10 C1 N2 C3 1.5(2) . . . . ?
C1 N2 C3 C4 -179.23(17) . . . . ?
C1 N2 C3 C8 1.9(2) . . . . ?
N2 C3 C4 C5 -178.2(2) . . . . ?
C8 C3 C4 C5 0.7(3) . . . . ?
C3 C4 C5 C6 0.7(4) . . . . ?
C4 C5 C6 C7 -1.1(4) . . . . ?
C5 C6 C7 C8 0.0(4) . . . . ?
C6 C7 C8 N9 -178.82(19) . . . . ?
C6 C7 C8 C3 1.5(3) . . . . ?
N2 C3 C8 N9 -2.6(3) . . . . ?
C4 C3 C8 N9 178.49(17) . . . . ?
N2 C3 C8 C7 177.10(17) . . . . ?
C4 C3 C8 C7 -1.8(3) . . . . ?
C7 C8 N9 C10 179.91(16) . . . . ?
C3 C8 N9 C10 -0.4(2) . . . . ?
C8 N9 C10 N11 -175.85(15) . . . . ?
C8 N9 C10 C1 3.8(2) . . . . ?
N2 C1 C10 N9 -4.7(2) . . . . ?
N18 C1 C10 N9 174.69(15) . . . . ?
N2 C1 C10 N11 175.03(15) . . . . ?
N18 C1 C10 N11 -5.6(2) . . . . ?
N9 C10 N11 C12 -178.38(16) . . . . ?
C1 C10 N11 C12 1.9(2) . . . . ?
C10 N11 C12 C13 -179.92(17) . . . . ?
C10 N11 C12 C17 1.2(3) . . . . ?
N11 C12 C13 C14 179.63(19) . . . . ?
C17 C12 C13 C14 -1.5(3) . . . . ?
C12 C13 C14 C15 0.8(3) . . . . ?
C13 C14 C15 C16 0.5(4) . . . . ?
C14 C15 C16 C17 -0.9(3) . . . . ?
C15 C16 C17 C12 0.2(3) . . . . ?
C15 C16 C17 N18 -179.28(18) . . . . ?
N11 C12 C17 C16 179.91(17) . . . . ?
C13 C12 C17 C16 1.0(3) . . . . ?
N11 C12 C17 N18 -0.6(2) . . . . ?
C13 C12 C17 N18 -179.48(16) . . . . ?
N2 C1 N18 C17 -174.27(15) . . . . ?
C10 C1 N18 C17 6.4(2) . . . . ?
N2 C1 N18 C19 9.9(2) . . . . ?
C10 C1 N18 C19 -169.51(14) . . . . ?
C16 C17 N18 C1 176.18(16) . . . . ?
C12 C17 N18 C1 -3.3(2) . . . . ?
C16 C17 N18 C19 -7.9(2) . . . . ?
C12 C17 N18 C19 172.60(15) . . . . ?
C1 N18 C19 C20 -105.03(18) . . . . ?
C17 N18 C19 C20 79.0(2) . . . . ?
C1 N18 C19 C24 78.4(2) . . . . ?
C17 N18 C19 C24 -97.63(19) . . . . ?
C24 C19 C20 C21 -1.1(3) . . . . ?
N18 C19 C20 C21 -177.60(16) . . . . ?
C24 C19 C20 C25 177.80(17) . . . . ?
N18 C19 C20 C25 1.3(3) . . . . ?
C19 C20 C21 C22 -0.2(3) . . . . ?
C25 C20 C21 C22 -179.14(18) . . . . ?
C20 C21 C22 C23 1.2(3) . . . . ?
C20 C21 C22 C26 -177.84(19) . . . . ?
C21 C22 C23 C24 -1.0(3) . . . . ?
C26 C22 C23 C24 178.07(18) . . . . ?
C22 C23 C24 C19 -0.2(3) . . . . ?
C22 C23 C24 C27 -178.81(18) . . . . ?
C20 C19 C24 C23 1.3(3) . . . . ?
N18 C19 C24 C23 177.82(15) . . . . ?
C20 C19 C24 C27 179.88(17) . . . . ?
N18 C19 C24 C27 -3.6(3) . . . . ?
N48 C31 N32 C33 179.38(15) . . . . ?
C40 C31 N32 C33 -0.1(2) . . . . ?
C31 N32 C33 C34 178.53(17) . . . . ?
C31 N32 C33 C38 -1.0(2) . . . . ?
N32 C33 C34 C35 -178.97(18) . . . . ?
C38 C33 C34 C35 0.5(3) . . . . ?
C33 C34 C35 C36 -0.2(3) . . . . ?
C34 C35 C36 C37 -0.2(3) . . . . ?
C35 C36 C37 C38 0.3(3) . . . . ?
C36 C37 C38 N39 178.65(18) . . . . ?
C36 C37 C38 C33 0.0(3) . . . . ?
N32 C33 C38 N39 0.4(3) . . . . ?
C34 C33 C38 N39 -179.05(17) . . . . ?
N32 C33 C38 C37 179.07(16) . . . . ?
C34 C33 C38 C37 -0.4(3) . . . . ?
C37 C38 N39 C40 -177.42(16) . . . . ?
C33 C38 N39 C40 1.2(2) . . . . ?
C38 N39 C40 N41 177.66(15) . . . . ?
C38 N39 C40 C31 -2.3(2) . . . . ?
N32 C31 C40 N39 1.8(3) . . . . ?
N48 C31 C40 N39 -177.65(15) . . . . ?
N32 C31 C40 N41 -178.12(15) . . . . ?
N48 C31 C40 N41 2.4(2) . . . . ?
N39 C40 N41 C42 -178.67(16) . . . . ?
C31 C40 N41 C42 1.3(2) . . . . ?
C40 N41 C42 C43 178.56(16) . . . . ?
C40 N41 C42 C47 -2.2(2) . . . . ?
N41 C42 C43 C44 -179.50(17) . . . . ?
C47 C42 C43 C44 1.3(3) . . . . ?
C42 C43 C44 C45 -0.4(3) . . . . ?
C43 C44 C45 C46 -0.6(3) . . . . ?
C44 C45 C46 C47 0.8(3) . . . . ?
C45 C46 C47 C42 0.1(3) . . . . ?
C45 C46 C47 N48 -179.66(16) . . . . ?
N41 C42 C47 C46 179.66(15) . . . . ?
C43 C42 C47 C46 -1.1(2) . . . . ?
N41 C42 C47 N48 -0.6(2) . . . . ?
C43 C42 C47 N48 178.65(15) . . . . ?
N32 C31 N48 C47 175.31(15) . . . . ?
C40 C31 N48 C47 -5.2(2) . . . . ?
N32 C31 N48 C49 -11.7(2) . . . . ?
C40 C31 N48 C49 167.80(14) . . . . ?
C46 C47 N48 C31 -175.94(15) . . . . ?
C42 C47 N48 C31 4.3(2) . . . . ?
C46 C47 N48 C49 11.0(2) . . . . ?
C42 C47 N48 C49 -168.71(14) . . . . ?
C31 N48 C49 C50 109.51(18) . . . . ?
C47 N48 C49 C50 -77.3(2) . . . . ?
C31 N48 C49 C54 -73.5(2) . . . . ?
C47 N48 C49 C54 99.71(18) . . . . ?
C54 C49 C50 C51 -0.2(2) . . . . ?
N48 C49 C50 C51 176.73(15) . . . . ?
C54 C49 C50 C55 -178.83(17) . . . . ?
N48 C49 C50 C55 -1.9(3) . . . . ?
C49 C50 C51 C52 0.2(3) . . . . ?
C55 C50 C51 C52 178.82(17) . . . . ?
C50 C51 C52 C53 -0.5(3) . . . . ?
C50 C51 C52 C56 178.97(17) . . . . ?
C51 C52 C53 C54 0.9(3) . . . . ?
C56 C52 C53 C54 -178.56(16) . . . . ?
C52 C53 C54 C49 -1.0(2) . . . . ?
C52 C53 C54 C57 176.73(16) . . . . ?
C50 C49 C54 C53 0.6(2) . . . . ?
N48 C49 C54 C53 -176.37(14) . . . . ?
C50 C49 C54 C57 -177.04(16) . . . . ?
N48 C49 C54 C57 6.0(2) . . . . ?
 
loop_
 _geom_hbond_atom_site_label_D 
 _geom_hbond_atom_site_label_H 
 _geom_hbond_atom_site_label_A 
 _geom_hbond_distance_DH 
 _geom_hbond_distance_HA 
 _geom_hbond_distance_DA 
 _geom_hbond_angle_DHA 
 _geom_hbond_site_symmetry_A 
 _geom_hbond_publ_flag
N11 H11 N32  0.92(2) 2.10(2) 2.998(2) 168(2) . yes
N41 H41 N2  0.96(2) 2.14(2) 3.088(2) 168.6(19) 1_465 yes
 
_refine_diff_density_max    0.292
_refine_diff_density_min   -0.258
_refine_diff_density_rms    0.043

_shelx_res_file
;
TITL A25170O_002 in P-1
    A25170O_002_sq.res
    created by SHELXL-2019/3 at 20:53:36 on 18-Jul-2025
CELL 0.71073  10.97210  11.34550  17.37430  86.7265  87.1539  68.9170
ZERR    4.00   0.00110   0.00110   0.00170   0.0031   0.0030   0.0030
LATT  1
SFAC C H N
UNIT 92 80 16
OMIT 3 9 3
OMIT 6 9 6
OMIT 1 2 1
OMIT 1 2 0
TEMP -100.150
SIZE 0.021 0.025 0.122
L.S. 7 0   27
BOND $H
LIST 4
REM *Pot. Solv. Accessible Void 279.1 Ang3 / UC Vol. [13.9%], cnt. 48 e.
ACTA
MERG 2
CONF
FMAP 2
PLAN 10
EQIV $1 x-1, y+1, z
HTAB N11 N32
HTAB N41 N2_$1
ABIN
WGHT    0.047500    1.123000
FVAR       0.14360
C1    1    0.684752    0.204318    0.739986    11.00000    0.02361    0.02766 =
         0.02627    0.00082    0.00055   -0.00705
N2    3    0.716913    0.082478    0.731680    11.00000    0.02846    0.02704 =
         0.03508    0.00234   -0.00370   -0.00851
C3    1    0.627738    0.044523    0.695155    11.00000    0.03100    0.03453 =
         0.03343    0.00025   -0.00158   -0.01346
C4    1    0.654644   -0.084217    0.685056    11.00000    0.04125    0.03716 =
         0.06701   -0.00266   -0.01032   -0.01344
AFIX  43
H4    2    0.732534   -0.145585    0.704458    11.00000   -1.20000
AFIX   0
C5    1    0.568444   -0.122100    0.647057    11.00000    0.05492    0.04115 =
         0.07959   -0.01358   -0.00994   -0.02184
AFIX  43
H5    2    0.586891   -0.209583    0.640992    11.00000   -1.20000
AFIX   0
C6    1    0.454601   -0.033223    0.617501    11.00000    0.04442    0.05859 =
         0.06526   -0.01845   -0.00676   -0.02584
AFIX  43
H6    2    0.396541   -0.060089    0.590613    11.00000   -1.20000
AFIX   0
C7    1    0.426267    0.093209    0.627218    11.00000    0.03098    0.05029 =
         0.04872   -0.00896   -0.00475   -0.01266
AFIX  43
H7    2    0.348469    0.153414    0.606919    11.00000   -1.20000
AFIX   0
C8    1    0.510864    0.134479    0.666765    11.00000    0.02658    0.03753 =
         0.03034   -0.00326    0.00192   -0.01093
N9    3    0.478842    0.261798    0.676900    11.00000    0.02505    0.03556 =
         0.03183   -0.00186   -0.00185   -0.00941
C10   1    0.560570    0.295113    0.714083    11.00000    0.02391    0.02956 =
         0.02703    0.00072    0.00139   -0.00731
N11   3    0.529551    0.418548    0.729846    11.00000    0.02432    0.02730 =
         0.04179   -0.00156   -0.00458   -0.00360
H11   2    0.446225    0.472929    0.720648    11.00000   -1.50000
C12   1    0.611710    0.463683    0.767523    11.00000    0.02615    0.02815 =
         0.03777   -0.00197    0.00166   -0.00683
C13   1    0.574124    0.591363    0.782057    11.00000    0.03077    0.02764 =
         0.05879   -0.00373   -0.00232   -0.00396
AFIX  43
H13   2    0.491637    0.648743    0.765870    11.00000   -1.20000
AFIX   0
C14   1    0.656355    0.635215    0.820000    11.00000    0.04242    0.02778 =
         0.07380   -0.01092   -0.00023   -0.01162
AFIX  43
H14   2    0.629869    0.722343    0.830364    11.00000   -1.20000
AFIX   0
C15   1    0.777095    0.552093    0.842807    11.00000    0.03889    0.03981 =
         0.06835   -0.00946   -0.00521   -0.01777
AFIX  43
H15   2    0.833305    0.582031    0.869195    11.00000   -1.20000
AFIX   0
C16   1    0.816344    0.424563    0.827130    11.00000    0.02947    0.03342 =
         0.05196   -0.00190   -0.00598   -0.00950
AFIX  43
H16   2    0.899925    0.368069    0.842234    11.00000   -1.20000
AFIX   0
C17   1    0.734534    0.379347    0.789684    11.00000    0.02680    0.02522 =
         0.03534    0.00021    0.00090   -0.00730
N18   3    0.770558    0.249925    0.773525    11.00000    0.02344    0.02497 =
         0.03385   -0.00024   -0.00435   -0.00417
C19   1    0.902975    0.165322    0.787793    11.00000    0.02320    0.02246 =
         0.03478   -0.00045   -0.00550   -0.00540
C20   1    0.937718    0.120484    0.862708    11.00000    0.03638    0.02938 =
         0.03342    0.00047   -0.00655   -0.01098
C21   1    1.067435    0.043037    0.874684    11.00000    0.04293    0.03156 =
         0.04508    0.00739   -0.01942   -0.01087
AFIX  43
H21   2    1.093113    0.011692    0.925513    11.00000   -1.20000
AFIX   0
C22   1    1.159705    0.010552    0.814805    11.00000    0.02772    0.02570 =
         0.06577    0.00040   -0.01462   -0.00582
C23   1    1.121670    0.058935    0.740977    11.00000    0.02828    0.03040 =
         0.05136   -0.00720    0.00167   -0.00961
AFIX  43
H23   2    1.184649    0.038325    0.699604    11.00000   -1.20000
AFIX   0
C24   1    0.993632    0.136872    0.726001    11.00000    0.02915    0.03041 =
         0.03572   -0.00083   -0.00378   -0.01231
C25   1    0.841098    0.154788    0.929998    11.00000    0.05470    0.04535 =
         0.03314    0.00002   -0.00098   -0.01772
AFIX 137
H25A  2    0.876276    0.189510    0.970231    11.00000   -1.50000
H25B  2    0.825667    0.079050    0.950762    11.00000   -1.50000
H25C  2    0.758565    0.218099    0.912730    11.00000   -1.50000
AFIX   0
C26   1    1.299073   -0.077146    0.827788    11.00000    0.03246    0.03915 =
         0.10535    0.00314   -0.02307   -0.00303
AFIX 137
H26A  2    1.359313   -0.043985    0.798537    11.00000   -1.50000
H26B  2    1.311083   -0.161372    0.810384    11.00000   -1.50000
H26C  2    1.317013   -0.082833    0.882843    11.00000   -1.50000
AFIX   0
C27   1    0.955799    0.185222    0.645122    11.00000    0.04316    0.05818 =
         0.03608    0.00484    0.00005   -0.01519
AFIX 137
H27A  2    1.034493    0.178063    0.613563    11.00000   -1.50000
H27B  2    0.897695    0.274045    0.645715    11.00000   -1.50000
H27C  2    0.910512    0.135119    0.623294    11.00000   -1.50000
AFIX   0
C31   1    0.166386    0.678539    0.746802    11.00000    0.02584    0.02302 =
         0.03100   -0.00174   -0.00382   -0.00836
N32   3    0.271757    0.626734    0.703525    11.00000    0.02557    0.02648 =
         0.03196   -0.00021   -0.00115   -0.00512
C33   1    0.279239    0.685253    0.631794    11.00000    0.03122    0.03121 =
         0.03003   -0.00117   -0.00219   -0.00924
C34   1    0.390629    0.636310    0.583450    11.00000    0.03776    0.04090 =
         0.04008    0.00060    0.00136   -0.00383
AFIX  43
H34   2    0.460392    0.562187    0.599532    11.00000   -1.20000
AFIX   0
C35   1    0.399563    0.695024    0.512765    11.00000    0.03999    0.05280 =
         0.03442   -0.00423    0.00655   -0.00848
AFIX  43
H35   2    0.475377    0.661496    0.480437    11.00000   -1.20000
AFIX   0
C36   1    0.296954    0.803920    0.488735    11.00000    0.04571    0.05320 =
         0.02661    0.00413   -0.00117   -0.01716
AFIX  43
H36   2    0.303564    0.844285    0.440104    11.00000   -1.20000
AFIX   0
C37   1    0.186929    0.852884    0.534775    11.00000    0.03697    0.04178 =
         0.03000    0.00438   -0.00587   -0.01091
AFIX  43
H37   2    0.117674    0.926669    0.517709    11.00000   -1.20000
AFIX   0
C38   1    0.175810    0.794743    0.607046    11.00000    0.02964    0.03067 =
         0.02942   -0.00102   -0.00467   -0.01065
N39   3    0.065173    0.847215    0.653233    11.00000    0.03072    0.03341 =
         0.02903    0.00227   -0.00227   -0.00869
C40   1    0.061649    0.792603    0.720980    11.00000    0.02501    0.02440 =
         0.03103   -0.00176   -0.00177   -0.00691
N41   3   -0.043385    0.843596    0.769649    11.00000    0.02535    0.02860 =
         0.03398   -0.00061    0.00348   -0.00246
H41   2   -0.109555    0.923143    0.755084    11.00000   -1.50000
C42   1   -0.054141    0.793251    0.843358    11.00000    0.02516    0.02256 =
         0.03354   -0.00288    0.00076   -0.00749
C43   1   -0.162960    0.851766    0.890839    11.00000    0.02758    0.02575 =
         0.04341   -0.00239    0.00507   -0.00430
AFIX  43
H43   2   -0.230389    0.926031    0.872554    11.00000   -1.20000
AFIX   0
C44   1   -0.173353    0.802263    0.964525    11.00000    0.03575    0.03528 =
         0.04129   -0.00656    0.01238   -0.01082
AFIX  43
H44   2   -0.247509    0.842822    0.996773    11.00000   -1.20000
AFIX   0
C45   1   -0.075561    0.693556    0.991210    11.00000    0.04272    0.03595 =
         0.03324    0.00062    0.00445   -0.01680
AFIX  43
H45   2   -0.082063    0.659913    1.041938    11.00000   -1.20000
AFIX   0
C46   1    0.032289    0.633776    0.943425    11.00000    0.03225    0.02634 =
         0.03855   -0.00148   -0.00292   -0.00934
AFIX  43
H46   2    0.098602    0.558656    0.961701    11.00000   -1.20000
AFIX   0
C47   1    0.044315    0.682389    0.869425    11.00000    0.02555    0.02425 =
         0.03233   -0.00443   -0.00040   -0.00863
N48   3    0.152264    0.623637    0.819265    11.00000    0.02323    0.02257 =
         0.03117    0.00052   -0.00171   -0.00232
C49   1    0.241457    0.497900    0.840017    11.00000    0.02363    0.02217 =
         0.02856    0.00136   -0.00089   -0.00371
C50   1    0.334160    0.481734    0.895937    11.00000    0.02931    0.03029 =
         0.03202   -0.00047   -0.00280   -0.00768
C51   1    0.413727    0.358269    0.917086    11.00000    0.02926    0.03655 =
         0.03326    0.00385   -0.00554   -0.00543
AFIX  43
H51   2    0.477108    0.345491    0.955080    11.00000   -1.20000
AFIX   0
C52   1    0.403196    0.254080    0.884499    11.00000    0.02814    0.02739 =
         0.03740    0.00685    0.00470   -0.00334
C53   1    0.309381    0.273765    0.829331    11.00000    0.03236    0.02493 =
         0.03658   -0.00089    0.00648   -0.00894
AFIX  43
H53   2    0.300539    0.202749    0.807150    11.00000   -1.20000
AFIX   0
C54   1    0.228292    0.394517    0.805821    11.00000    0.02615    0.02754 =
         0.03032   -0.00109    0.00241   -0.00864
C55   1    0.348887    0.590907    0.934775    11.00000    0.04035    0.03905 =
         0.04626   -0.00459   -0.01124   -0.01155
AFIX 137
H55A  2    0.438129    0.589847    0.925646    11.00000   -1.50000
H55B  2    0.331435    0.583430    0.990357    11.00000   -1.50000
H55C  2    0.286685    0.670520    0.913607    11.00000   -1.50000
AFIX   0
C56   1    0.492435    0.121526    0.907710    11.00000    0.03687    0.03204 =
         0.05987    0.01308    0.00331    0.00021
AFIX 137
H56A  2    0.440451    0.067572    0.917960    11.00000   -1.50000
H56B  2    0.538017    0.123952    0.954356    11.00000   -1.50000
H56C  2    0.556584    0.087279    0.865834    11.00000   -1.50000
AFIX   0
C57   1    0.133209    0.411614    0.743019    11.00000    0.03760    0.03397 =
         0.04325   -0.00265   -0.00858   -0.01459
AFIX 137
H57A  2    0.115799    0.333337    0.739032    11.00000   -1.50000
H57B  2    0.170467    0.431858    0.693840    11.00000   -1.50000
H57C  2    0.051378    0.480793    0.755244    11.00000   -1.50000

REM <hkl>
REM A25170O_002_sq.hkl
REM </hkl>
AFIX   0
HKLF 4


REM  A25170O_002 in P-1
REM wR2 = 0.1430, GooF = S = 1.029, Restrained GooF = 1.029 for all data
REM R1 = 0.0584 for 6938 Fo > 4sig(Fo) and 0.0881 for all 9690 data
REM 499 parameters refined using 0 restraints

END

WGHT      0.0475      1.1229

REM Highest difference peak  0.292,  deepest hole -0.258,  1-sigma level  0.043
Q1    1   0.1321  0.7756  0.6532  11.00000  0.05    0.29
Q2    1   0.1807  0.6947  0.6946  11.00000  0.05    0.23
Q3    1  -0.1040  0.9461  0.6276  11.00000  0.05    0.23
Q4    1   0.8616  0.2267  0.6374  11.00000  0.05    0.23
Q5    1   0.1006  0.7261  0.7382  11.00000  0.05    0.22
Q6    1   0.5770  0.0929  0.6611  11.00000  0.05    0.21
Q7    1   0.4787  0.0872  0.9678  11.00000  0.05    0.20
Q8    1   0.5783  0.1183  0.8984  11.00000  0.05    0.20
Q9    1   0.3552  0.5843  0.7209  11.00000  0.05    0.19
Q10   1   0.0041  0.7358  0.8547  11.00000  0.05    0.19
;
_shelx_res_checksum   92609

_shelx_hkl_file
;
  -2   0   0    0.50    0.08
  -2   0   0    0.45    0.08
  -2   0   0    0.45    0.09
  -2   0   0    0.90    0.19
  -2   0   0    0.39    0.08
  -2   0   0    0.47    0.08
  -2   0   0    0.64    0.12
  -2   0   0    0.47    0.12
  -2   0   0    0.41    0.10
  -2   0   0    0.44    0.08
  -2   0   0    0.46    0.07
  -2   0   0   -0.53    0.65
  -2   0   0    0.92    0.63
   2   0   0    0.39    0.08
   2   0   0   -0.22    0.52
   2   0   0    0.41    0.11
   2   0   0    0.51    0.08
   2   0   0    0.38    0.14
   2   0   0    0.43    0.09
   2   0   0    0.49    0.10
   2   0   0    0.47    0.08
   2   0   0    0.45    0.10
  -3   0   0    3.37    0.29
  -3   0   0    4.06    0.30
  -3   0   0    3.96    0.23
  -3   0   0    3.73    0.25
  -3   0   0    2.95    0.35
  -3   0   0    2.76    1.49
  -3   0   0    3.74    1.55
  -3   0   0    3.57    0.24
  -3   0   0    3.48    0.26
  -3   0   0    3.60    0.24
  -3   0   0    3.63    0.21
  -3   0   0    3.51    0.28
  -3   0   0    3.50    0.22
   3   0   0    3.71    0.27
   3   0   0    3.35    0.21
   3   0   0    3.69    0.24
   3   0   0    3.71    0.38
   3   0   0    4.89    1.47
   3   0   0    3.50    0.30
   3   0   0    3.25    0.25
   3   0   0    3.18    0.22
   3   0   0    3.25    0.26
  -4   0   0    0.10    0.08
  -4   0   0    0.20    0.08
  -4   0   0    0.15    0.14
  -4   0   0    0.03    0.05
  -4   0   0    0.05    0.07
  -4   0   0   -0.31    1.11
  -4   0   0    0.18    0.11
  -4   0   0    0.08    0.07
  -4   0   0    0.02    0.06
  -4   0   0    0.12    0.06
  -4   0   0    0.00    0.05
  -4   0   0    2.15    1.34
   4   0   0    0.02    0.09
   4   0   0    0.02    0.05
   4   0   0    0.09    0.07
   4   0   0    0.05    0.05
   4   0   0    0.06    0.07
   4   0   0    0.11    0.12
   4   0   0   -0.05    1.09
   4   0   0    0.08    0.07
   4   0   0    0.21    0.07
   4   0   0   -0.02    0.07
  -5   0   0    0.26    0.12
  -5   0   0    0.41    0.11
  -5   0   0    0.28    0.15
  -5   0   0    0.29    0.09
  -5   0   0    0.91    1.79
  -5   0   0    0.31    0.13
  -5   0   0    0.33    0.11
  -5   0   0   -1.39    1.63
   5   0   0    0.48    0.14
   5   0   0   -0.56    1.76
   5   0   0    0.46    0.12
   5   0   0    0.54    1.79
   5   0   0    0.37    0.11
   5   0   0    0.39    0.14
   5   0   0    0.57    0.10
  -6   0   0   -0.07    0.13
  -6   0   0   -1.87    1.85
  -6   0   0   -0.08    0.07
  -6   0   0   -0.08    0.07
  -6   0   0   -0.10    0.05
  -6   0   0    0.02    0.06
  -6   0   0   -0.59    2.57
  -6   0   0    0.16    0.07
  -6   0   0    0.10    0.09
   6   0   0    0.16    0.10
   6   0   0    0.08    0.06
   6   0   0    0.10    0.07
   6   0   0   -0.08    0.07
   6   0   0    0.03    0.06
   6   0   0    0.09    0.06
   6   0   0    2.02    1.80
   6   0   0    0.31    2.08
   6   0   0    0.15    0.07
  -7   0   0    0.07    0.06
  -7   0   0   -1.97    3.01
  -7   0   0   -1.23    2.76
  -7   0   0    0.17    0.11
  -7   0   0    0.05    0.08
  -7   0   0    0.16    0.12
  -7   0   0    0.07    0.08
  -7   0   0    0.13    0.08
   7   0   0   -2.96    2.49
   7   0   0   -0.08    0.09
   7   0   0    0.15    0.08
   7   0   0    2.72    3.42
   7   0   0    0.05    0.08
   7   0   0    0.23    0.11
   7   0   0   -0.08    0.07
   7   0   0    0.11    0.07
   7   0   0    0.10    0.11
  -8   0   0    8.78    0.65
  -8   0   0    8.62    0.52
  -8   0   0    9.36    0.63
  -8   0   0    8.82    0.63
  -8   0   0    8.80    0.50
  -8   0   0    8.45    0.77
   8   0   0    8.82    0.64
   8   0   0    8.58    0.65
   8   0   0    8.80    0.58
   8   0   0    8.42    0.54
   8   0   0    9.74    0.59
   8   0   0    8.10    0.56
  -9   0   0   14.40    1.35
  -9   0   0   15.78    1.11
  -9   0   0   14.79    0.90
  -9   0   0   12.55    0.67
  -9   0   0   15.80    0.93
  -9   0   0   15.29    0.86
   9   0   0   15.53    0.82
   9   0   0   15.00    0.94
   9   0   0   16.04    0.87
   9   0   0   14.90    0.91
   9   0   0   14.71    0.84
   9   0   0   14.97    0.79
   9   0   0   14.83    0.64
 -10   0   0    1.76    0.31
 -10   0   0    2.92    0.41
 -10   0   0    2.22    0.38
 -10   0   0    2.08    0.46
  10   0   0    2.82    0.35
  10   0   0    2.25    0.31
  10   0   0    2.56    0.24
  10   0   0    2.65    0.42
  10   0   0    2.03    0.36
  10   0   0    2.64    0.35
  10   0   0    2.32    0.37
 -11   0   0    1.79    0.34
 -11   0   0    2.45    0.61
 -11   0   0    1.23    0.29
 -11   0   0    1.64    0.51
 -11   0   0    1.41    0.35
  11   0   0    1.79    0.31
  11   0   0    1.48    0.27
  11   0   0    1.58    0.35
 -12   0   0    1.32    0.49
 -12   0   0    0.69    0.26
 -12   0   0    0.76    0.41
 -12   0   0    0.40    0.19
  12   0   0    0.74    0.23
  12   0   0    0.68    0.28
  12   0   0    0.77    0.23
  12   0   0    1.51    0.38
 -13   0   0    0.27    0.21
 -13   0   0    0.03    0.12
 -13   0   0    0.02    0.27
 -13   0   0    0.30    0.36
  13   0   0   -0.01    0.18
  13   0   0    1.00    0.33
  13   0   0   -0.03    0.14
  13   0   0    0.06    0.17
  13  -1   0    0.12    0.15
  13  -1   0    0.36    0.25
  13  -1   0    0.06    0.15
  13  -1   0    0.10    0.17
 -13   1   0    0.08    0.33
 -13   1   0    0.28    0.21
 -13   1   0   -0.14    0.22
  12  -1   0    0.20    0.19
  12  -1   0    0.38    0.25
  12  -1   0    0.00    0.17
  12  -1   0    0.54    0.27
 -12   1   0    0.87    0.27
 -12   1   0    0.28    0.25
 -12   1   0   -0.18    0.33
 -12   1   0    0.73    0.33
  11  -1   0    0.11    0.12
  11  -1   0    0.33    0.19
  11  -1   0    0.11    0.13
  11  -1   0   -0.13    0.18
 -11   1   0    0.05    0.13
 -11   1   0   -0.11    0.15
 -11   1   0   -0.14    0.11
  10  -1   0    7.16    0.58
  10  -1   0    6.70    0.65
  10  -1   0    6.58    0.58
  10  -1   0    6.21    0.60
  10  -1   0    7.44    0.63
 -10   1   0    6.07    0.60
 -10   1   0    6.46    0.59
 -10   1   0    7.28    1.02
 -10   1   0    5.84    0.46
 -10   1   0    5.83    0.76
 -10   1   0    7.04    0.65
   9  -1   0    2.04    0.32
   9  -1   0    2.39    0.39
   9  -1   0    2.30    0.41
   9  -1   0    2.66    0.36
   9  -1   0    2.11    0.33
   9  -1   0    2.32    0.33
  -9   1   0    2.16    0.54
  -9   1   0    2.18    0.37
  -9   1   0    1.44    0.52
  -9   1   0    2.23    0.36
  -9   1   0    2.19    0.41
  -9   1   0    2.21    0.35
  -9   1   0    2.71    0.35
   8  -1   0   13.58    0.81
   8  -1   0   14.76    0.80
   8  -1   0   13.18    0.75
   8  -1   0   13.18    0.77
   8  -1   0   12.87    0.88
   8  -1   0   14.21    0.80
  -8   1   0   14.06    0.86
  -8   1   0   14.25    1.03
  -8   1   0   12.34    0.69
  -8   1   0   14.36    1.29
  -8   1   0   12.60    0.68
  -8   1   0   14.38    0.85
  -8   1   0   13.70    0.86
   7  -1   0    0.54    0.15
   7  -1   0    2.43    3.41
   7  -1   0    0.63    0.22
   7  -1   0    0.87    0.18
   7  -1   0    0.74    0.17
   7  -1   0    0.76    0.19
   7  -1   0    1.16    0.20
   7  -1   0    0.59    0.20
  -7   1   0    1.04    0.21
  -7   1   0    1.27    0.37
  -7   1   0    4.78    3.55
  -7   1   0    0.70    0.20
  -7   1   0    0.84    0.15
  -7   1   0    0.38    4.01
   6  -1   0    3.45    0.31
   6  -1   0    4.56    2.48
   6  -1   0    2.68    0.28
   6  -1   0    2.68    0.34
   6  -1   0    3.16    0.30
   6  -1   0    2.44    0.28
   6  -1   0    2.86    0.32
  -6   1   0    2.42    0.47
  -6   1   0    3.00    0.27
  -6   1   0    2.11    0.35
  -6   1   0    4.97    2.73
  -6   1   0    4.90    2.85
  -6   1   0    3.20    0.33
  -6   1   0    3.23    0.35
   5  -1   0   29.01    1.13
   5  -1   0   30.28    1.10
   5  -1   0   30.23    1.12
   5  -1   0   29.59    1.24
   5  -1   0   30.32    1.09
   5  -1   0   31.33    4.86
  -5   1   0   31.68    1.34
  -5   1   0   30.41    1.03
  -5   1   0   29.33    4.74
  -5   1   0   29.30    1.10
  -5   1   0   28.73    1.57
  -5   1   0   29.67    1.14
  -5   1   0   32.36    1.21
  -5   1   0   24.29    4.26
  -5   1   0   31.34    1.17
   4  -1   0   17.79    0.75
   4  -1   0   16.36    0.92
   4  -1   0   18.27    0.82
   4  -1   0   18.75    4.49
   4  -1   0   17.80    3.82
   4  -1   0   17.72    0.73
   4  -1   0   17.40    0.71
   4  -1   0   18.01    0.73
   4  -1   0   18.78    0.75
  -4   1   0   18.02    0.68
  -4   1   0   17.86    0.80
  -4   1   0   18.05    0.75
  -4   1   0   10.73    3.21
  -4   1   0   18.41    0.76
  -4   1   0   18.67    0.88
  -4   1   0   19.11    0.78
  -4   1   0   17.74    0.75
  -4   1   0   17.12    1.06
  -4   1   0   22.09    3.74
   3  -1   0   12.76    0.53
   3  -1   0   10.93    2.54
   3  -1   0   12.79    0.56
   3  -1   0   13.28    0.56
   3  -1   0   12.04    0.68
   3  -1   0   12.53    0.54
   3  -1   0   13.18    0.81
   3  -1   0   11.62    0.52
   3  -1   0   13.03    0.59
   3  -1   0   12.74    2.85
   3  -1   0   12.66    0.64
   3  -1   0   12.65    0.72
  -3   1   0   13.32    0.61
  -3   1   0   12.52    0.60
  -3   1   0   12.69    0.81
  -3   1   0   12.37    0.62
  -3   1   0   13.54    0.58
  -3   1   0   12.05    0.63
  -3   1   0   13.94    0.56
  -3   1   0   13.31    0.51
  -3   1   0   13.45    0.58
  -3   1   0   12.78    0.54
  -3   1   0   12.37    2.61
  -3   1   0   13.52    0.57
  -3   1   0   12.54    2.65
   2  -1   0   20.98    0.74
   2  -1   0   20.81    0.69
   2  -1   0   20.05    0.70
   2  -1   0   20.66    0.76
   2  -1   0   21.80    0.72
   2  -1   0   21.88    0.80
   2  -1   0   20.26    0.75
   2  -1   0   18.86    0.66
   2  -1   0   28.41    3.27
   2  -1   0   20.75    0.94
   2  -1   0   23.92    3.10
   2  -1   0   20.29    0.74
   2  -1   0   21.07    0.69
  -2   1   0   21.24    0.95
  -2   1   0   20.97    0.79
  -2   1   0   23.73    3.22
  -2   1   0   20.71    0.69
  -2   1   0   21.29    0.75
  -2   1   0   22.24    0.73
  -2   1   0   20.79    0.78
  -2   1   0   21.30    0.69
  -2   1   0   21.76    0.77
  -2   1   0   21.63    0.73
  -2   1   0   19.93    2.63
  -2   1   0   21.40    0.74
  -2   1   0   21.69    0.68
   1  -1   0   30.43    0.88
   1  -1   0   31.37    0.85
   1  -1   0   30.70    0.85
   1  -1   0   30.52    0.92
   1  -1   0   30.34    0.87
   1  -1   0   28.43    0.88
   1  -1   0   27.10    2.80
   1  -1   0   30.05    0.91
   1  -1   0   31.02    0.85
   1  -1   0   32.56    0.93
   1  -1   0   29.70    2.73
   1  -1   0   30.65    0.88
   1  -1   0   30.10    1.05
  -1   1   0   30.26    0.86
  -1   1   0   30.33    0.84
  -1   1   0   27.46    2.69
  -1   1   0   29.88    0.92
  -1   1   0   29.77    0.87
  -1   1   0   32.87    2.86
  -1   1   0   28.74    0.89
  -1   1   0   32.16    0.86
  -1   1   0   30.78    0.88
  -1   1   0   29.44    0.91
  -1   1   0   29.98    0.85
  -1   1   0   31.33    1.06
  -1   1   0   31.88    0.93
  -2  -1   0  110.96    4.48
  -2  -1   0  112.15    2.77
  -2  -1   0  110.08    2.68
  -2  -1   0  109.19    2.63
  -2  -1   0  109.40    2.80
  -2  -1   0  109.66    2.83
  -2  -1   0  115.79    4.83
   2   1   0   99.45    2.71
   2   1   0  113.70    4.44
   2   1   0  109.89    2.76
   2   1   0  110.19    2.81
   2   1   0  110.88    2.81
   2   1   0  111.41    4.81
  -3  -1   0    9.49    0.40
  -3  -1   0   10.42    0.29
  -3  -1   0   10.00    0.56
  -3  -1   0    8.66    1.57
  -3  -1   0    8.82    0.48
  -3  -1   0    9.77    0.44
  -3  -1   0   11.17    1.79
  -3  -1   0    9.87    0.39
  -3  -1   0   10.54    0.38
  -3  -1   0    9.12    0.41
  -3  -1   0    9.05    0.36
  -3  -1   0    9.73    0.35
  -3  -1   0   10.10    0.31
  -3  -1   0    9.71    0.45
   3   1   0    9.56    0.45
   3   1   0    6.91    1.49
   3   1   0    9.72    0.37
   3   1   0    9.94    0.40
   3   1   0    9.54    0.35
   3   1   0    9.62    0.52
   3   1   0    9.71    0.40
   3   1   0    9.31    0.49
   3   1   0    9.42    0.39
   3   1   0   10.58    1.76
   3   1   0    9.56    0.42
  -4  -1   0    7.35    0.33
  -4  -1   0    7.75    0.30
  -4  -1   0    7.82    0.28
  -4  -1   0    8.17    0.57
  -4  -1   0    7.88    0.47
  -4  -1   0    7.93    0.44
  -4  -1   0    7.76    0.37
  -4  -1   0    6.47    1.69
  -4  -1   0    7.62    0.37
  -4  -1   0    7.93    0.41
  -4  -1   0    7.76    0.37
  -4  -1   0    7.60    0.49
  -4  -1   0    7.16    0.40
  -4  -1   0    7.77    0.44
   4   1   0    8.04    0.41
   4   1   0    7.24    2.22
   4   1   0    7.77    0.35
   4   1   0    9.13    1.88
   4   1   0    7.70    0.37
   4   1   0    7.35    0.40
   4   1   0    7.79    0.50
   4   1   0    7.79    0.26
   4   1   0    7.65    0.56
   4   1   0    7.26    0.37
   4   1   0    7.81    0.35
   4   1   0    7.71    0.43
  -5  -1   0    3.47    0.20
  -5  -1   0    3.40    0.32
  -5  -1   0    4.95    2.06
  -5  -1   0    3.48    0.21
  -5  -1   0    3.39    0.29
  -5  -1   0    5.03    2.08
  -5  -1   0    3.06    0.25
  -5  -1   0    3.49    0.43
  -5  -1   0    3.66    0.27
  -5  -1   0    3.61    0.25
  -5  -1   0    3.23    0.35
   5   1   0    1.60    1.35
   5   1   0    5.03    2.26
   5   1   0    3.46    0.17
   5   1   0    3.37    0.27
   5   1   0    3.37    0.25
   5   1   0    3.46    0.25
   5   1   0    3.04    0.40
   5   1   0    3.53    0.26
   5   1   0    3.99    0.33
   5   1   0    3.36    0.30
  -6  -1   0    2.74    0.27
  -6  -1   0    2.53    0.41
  -6  -1   0    2.17    0.26
  -6  -1   0    2.24    0.17
  -6  -1   0    2.24    0.18
  -6  -1   0    2.26    0.33
  -6  -1   0    1.66    1.90
  -6  -1   0    2.13    0.21
  -6  -1   0    2.20    0.23
  -6  -1   0   -0.22    1.84
   6   1   0    2.05    0.25
   6   1   0    1.91    0.14
   6   1   0    2.32    0.22
   6   1   0    1.98    0.20
   6   1   0    2.32    0.24
   6   1   0    3.38    2.49
   6   1   0    2.24    0.28
  -7  -1   0    2.24    0.17
  -7  -1   0    1.82    0.23
  -7  -1   0    2.24    0.19
  -7  -1   0    1.61    0.23
  -7  -1   0    1.95    0.33
  -7  -1   0    3.24    2.70
  -7  -1   0    1.82    0.39
  -7  -1   0    1.86    0.26
   7   1   0    2.06    0.22
   7   1   0    2.01    0.28
   7   1   0    2.30    0.24
   7   1   0    1.89    0.23
   7   1   0    1.71    0.25
   7   1   0    1.94    0.15
   7   1   0   -1.72    2.90
   7   1   0   -1.18    1.92
  -8  -1   0    0.12    0.15
  -8  -1   0   -0.05    0.23
  -8  -1   0    0.28    0.07
  -8  -1   0    0.18    0.10
  -8  -1   0    0.01    0.06
  -8  -1   0    0.03    0.10
  -8  -1   0    0.11    0.10
   8   1   0    0.20    0.10
   8   1   0    0.15    0.06
   8   1   0    0.01    0.11
   8   1   0    0.29    0.13
   8   1   0    0.08    0.09
  -9  -1   0    1.67    0.37
  -9  -1   0    1.44    0.16
  -9  -1   0    1.54    0.15
  -9  -1   0    1.49    0.24
  -9  -1   0    1.22    0.25
  -9  -1   0    0.61    0.39
   9   1   0    1.39    0.24
   9   1   0    1.69    0.25
   9   1   0    1.67    0.26
   9   1   0    1.38    0.27
   9   1   0    1.74    0.32
   9   1   0    1.78    0.24
 -10  -1   0    1.14    0.27
 -10  -1   0    2.20    0.34
 -10  -1   0    1.59    0.38
 -10  -1   0    2.34    0.31
 -10  -1   0    1.37    0.14
 -10  -1   0    1.57    0.45
 -10  -1   0    2.07    0.16
  10   1   0    1.43    0.32
  10   1   0    2.08    0.34
  10   1   0    2.22    0.31
  10   1   0    2.00    0.29
  10   1   0    1.91    0.29
  10   1   0    1.54    0.28
 -11  -1   0    1.23    0.30
 -11  -1   0    1.26    0.09
 -11  -1   0    0.52    0.34
 -11  -1   0    1.57    0.50
  11   1   0    0.83    0.26
  11   1   0    1.49    0.28
  11   1   0    0.88    0.25
  11   1   0    1.25    0.35
 -12  -1   0    0.00    0.10
 -12  -1   0    0.03    0.25
 -12  -1   0    0.70    0.48
 -12  -1   0    0.16    0.19
  12   1   0    0.10    0.11
  12   1   0   -0.04    0.15
 -13  -1   0    0.55    0.26
 -13  -1   0   -0.35    0.30
 -13  -1   0    0.05    0.13
 -13  -1   0   -0.40    0.20
  13   1   0    0.01    0.15
  13   1   0    0.02    0.11
  13   1   0   -0.01    0.13
  13   1   0    0.22    0.18
  12  -2   0    0.46    0.21
  12  -2   0    1.09    0.34
  12  -2   0    0.36    0.21
  12  -2   0    0.14    0.16
 -12   2   0    0.23    0.25
 -12   2   0    0.07    0.29
 -12   2   0    1.72    0.58
 -12   2   0    0.14    0.17
  11  -2   0    0.31    0.16
  11  -2   0   -0.17    0.17
  11  -2   0   -0.12    0.18
  11  -2   0    0.29    0.16
 -11   2   0    0.53    0.26
 -11   2   0    0.13    0.30
 -11   2   0   -0.16    0.18
 -11   2   0    0.03    0.17
  10  -2   0    2.53    0.42
  10  -2   0    2.34    0.34
  10  -2   0    1.95    0.37
  10  -2   0    2.43    0.34
 -10   2   0    2.29    0.41
 -10   2   0    2.83    0.42
 -10   2   0    1.52    0.76
 -10   2   0    2.51    0.33
   9  -2   0   20.03    1.09
   9  -2   0   19.06    1.03
   9  -2   0   19.77    1.22
   9  -2   0   19.56    1.05
   9  -2   0   17.62    1.01
   9  -2   0   19.94    1.07
  -9   2   0   20.62    1.75
  -9   2   0   20.22    1.33
  -9   2   0   19.44    1.13
  -9   2   0   19.29    0.98
  -9   2   0   20.55    1.16
   8  -2   0   22.86    1.13
   8  -2   0   24.71    1.16
   8  -2   0   23.13    1.12
   8  -2   0   24.59    1.32
   8  -2   0   22.97    1.12
  -8   2   0   24.12    1.38
  -8   2   0   21.54    1.00
  -8   2   0   23.29    1.78
  -8   2   0   23.01    1.09
  -8   2   0   25.50    1.26
  -8   2   0   24.32    1.24
   7  -2   0    0.52    0.18
   7  -2   0    0.37    0.14
   7  -2   0    0.19    0.12
   7  -2   0    0.09    0.16
   7  -2   0    0.32    0.16
  -7   2   0    0.37    0.16
  -7   2   0    0.62    0.23
  -7   2   0    0.37    0.23
  -7   2   0    0.17    0.18
  -7   2   0    0.59    0.19
  -7   2   0    0.38    0.14
   6  -2   0   -1.82    3.68
   6  -2   0    0.04    0.08
   6  -2   0    0.23    0.13
   6  -2   0    0.07    0.08
   6  -2   0    0.04    0.08
   6  -2   0    0.14    0.10
   6  -2   0   -0.01    0.07
   6  -2   0   -4.03    4.10
  -6   2   0   -0.15    0.13
  -6   2   0    2.75    4.11
  -6   2   0    0.05    0.12
  -6   2   0   -0.04    0.06
  -6   2   0    0.00    0.12
  -6   2   0    2.09    3.39
   5  -2   0   -2.62    2.23
   5  -2   0    1.86    2.50
  -5   2   0   -3.55    2.29
  -5   2   0   -3.87    2.72
   4  -2   0   26.46    1.01
   4  -2   0   28.65    1.06
   4  -2   0   27.31    4.62
   4  -2   0   22.39    4.87
   4  -2   0   27.76    1.07
   4  -2   0   28.15    1.19
   4  -2   0   27.25    1.06
   4  -2   0   27.73    1.14
   4  -2   0   29.86    1.17
  -4   2   0   33.45    4.93
  -4   2   0   29.26    1.14
  -4   2   0   27.74    1.02
  -4   2   0   28.41    1.51
  -4   2   0   23.86    4.60
  -4   2   0   28.19    1.21
  -4   2   0   28.30    1.00
  -4   2   0   26.30    1.30
  -4   2   0   28.38    1.10
   3  -2   0    0.11    0.08
   3  -2   0    1.34    1.77
   3  -2   0    0.05    0.09
   3  -2   0    0.12    0.14
   3  -2   0    0.10    0.08
   3  -2   0    0.23    0.11
   3  -2   0    0.37    0.10
   3  -2   0    0.04    0.06
   3  -2   0    0.70    1.80
   3  -2   0    0.02    0.10
   3  -2   0    0.21    0.10
   3  -2   0    0.27    0.11
   3  -2   0    0.18    0.11
  -3   2   0    0.19    0.11
  -3   2   0   -0.42    1.65
  -3   2   0    0.11    0.09
  -3   2   0    0.17    0.11
  -3   2   0    0.09    1.84
  -3   2   0   -0.01    0.08
  -3   2   0    0.09    0.08
  -3   2   0    0.12    0.09
  -3   2   0    0.20    0.11
  -3   2   0    0.36    0.17
  -3   2   0    0.23    0.09
  -3   2   0    0.16    0.07
  -3   2   0    0.18    0.11
   2  -2   0   41.21    1.38
   2  -2   0   45.10    1.44
   2  -2   0   41.67    1.37
   2  -2   0   42.92    1.33
   2  -2   0   42.98    1.27
   2  -2   0   40.04    4.35
   2  -2   0   41.20    1.32
   2  -2   0   41.19    1.26
   2  -2   0   40.73    1.62
   2  -2   0   43.72    1.31
   2  -2   0   42.37    1.32
   2  -2   0   40.86    1.24
   2  -2   0   50.00    4.93
  -2   2   0   42.06    1.38
  -2   2   0   43.35    1.26
  -2   2   0   48.65    4.99
  -2   2   0   40.68    4.79
  -2   2   0   41.19    1.23
  -2   2   0   43.64    1.36
  -2   2   0   43.39    1.34
  -2   2   0   41.06    1.27
  -2   2   0   42.64    1.26
  -2   2   0   41.96    1.38
  -2   2   0   41.28    1.62
  -2   2   0   40.76    1.32
  -2   2   0   45.84    1.46
   1  -2   0   29.87    0.94
   1  -2   0   32.52    3.81
   1  -2   0   27.98    0.93
   1  -2   0   28.17    0.87
   1  -2   0   27.57    0.97
   1  -2   0   27.95    0.97
   1  -2   0   29.25    3.43
   1  -2   0   28.81    0.86
   1  -2   0   26.23    0.84
   1  -2   0   29.78    0.88
   1  -2   0   29.51    1.01
   1  -2   0   28.40    1.12
  -1   2   0   28.66    3.42
  -1   2   0   29.54    0.99
  -1   2   0   29.81    0.89
  -1   2   0   27.75    0.91
  -1   2   0   28.06    0.85
  -1   2   0   29.31    0.95
  -1   2   0   28.97    0.90
  -1   2   0   27.95    1.12
  -1   2   0   30.02    5.87
  -1   2   0   28.61    0.97
  -1   2   0   26.65    0.83
  -1   2   0   28.35    0.85
  -1   2   0   28.13    0.95
   0  -2   0    9.46    0.34
   0  -2   0    8.94    0.39
   0  -2   0   10.26    0.46
   0  -2   0    9.14    0.46
   0  -2   0    8.86    0.33
   0  -2   0    6.84    1.65
   0  -2   0    8.73    0.29
   0  -2   0    8.78    0.40
   0  -2   0   11.63    1.97
   0  -2   0    9.32    0.40
   0  -2   0    8.89    0.34
   0  -2   0    9.06    0.39
   0  -2   0    8.70    0.34
   0   2   0    8.61    0.39
   0   2   0    8.90    0.41
   0   2   0    8.86    0.33
   0   2   0    9.67    0.44
   0   2   0    8.86    0.46
   0   2   0    9.29    0.35
   0   2   0    9.15    0.35
   0   2   0    9.53    0.38
   0   2   0    7.82    1.47
   0   2   0    8.74    0.28
   0   2   0    7.70    1.74
   0   2   0    9.26    0.39
   0   2   0    8.74    0.32
  -1  -2   0    4.73    0.19
  -1  -2   0    5.40    1.25
  -1  -2   0    4.94    0.26
  -1  -2   0    4.96    0.20
  -1  -2   0    4.65    0.23
  -1  -2   0    5.02    0.22
  -1  -2   0    4.73    0.27
  -1  -2   0    4.73    0.24
  -1  -2   0    4.62    0.22
  -1  -2   0    4.82    0.22
   1   2   0    3.49    1.02
   1   2   0    4.60    0.21
   1   2   0    4.59    0.19
   1   2   0    4.62    0.21
   1   2   0    4.95    0.20
   1   2   0    4.57    0.26
   1   2   0    4.86    0.24
   1   2   0    4.91    0.21
   1   2   0    4.70    0.20
  -2  -2   0    0.20    0.06
  -2  -2   0    0.06    0.06
  -2  -2   0    0.14    0.07
  -2  -2   0    0.05    0.05
  -2  -2   0    0.13    0.05
  -2  -2   0    0.12    0.03
  -2  -2   0    0.16    0.04
  -2  -2   0    0.11    0.05
  -2  -2   0    0.07    0.05
  -2  -2   0    0.08    0.05
  -2  -2   0   -0.41    0.50
  -2  -2   0   -0.33    0.46
  -2  -2   0    0.08    0.04
   2   2   0    0.62    0.54
   2   2   0    0.10    0.04
   2   2   0    0.12    0.05
   2   2   0    0.21    0.06
   2   2   0    0.16    0.06
   2   2   0    0.10    0.05
   2   2   0    0.08    0.03
   2   2   0    0.26    0.07
   2   2   0    0.13    0.06
   2   2   0    0.09    0.47
   2   2   0    0.15    0.07
   2   2   0    0.17    0.07
  -3  -2   0   12.13    0.42
  -3  -2   0   11.44    0.43
  -3  -2   0   11.00    1.60
  -3  -2   0   12.19    0.52
  -3  -2   0   11.67    0.38
  -3  -2   0   11.81    0.39
  -3  -2   0   11.01    0.44
  -3  -2   0   11.22    0.43
  -3  -2   0   11.44    0.53
  -3  -2   0   10.92    0.50
  -3  -2   0   11.03    0.44
  -3  -2   0   11.63    0.36
   3   2   0   10.00    1.76
   3   2   0   11.24    0.48
   3   2   0   12.50    0.52
   3   2   0   11.11    0.48
   3   2   0   11.08    0.45
   3   2   0   10.59    0.42
   3   2   0   11.33    0.53
   3   2   0   12.18    0.37
   3   2   0   10.97    0.39
   3   2   0   11.85    0.35
   3   2   0   16.70    2.28
   3   2   0   10.76    0.43
  -4  -2   0    3.52    0.26
  -4  -2   0    3.51    0.22
  -4  -2   0    3.34    0.24
  -4  -2   0    3.20    0.14
  -4  -2   0    1.30    1.18
  -4  -2   0    3.27    0.20
  -4  -2   0    3.42    0.29
  -4  -2   0    3.32    0.19
  -4  -2   0    3.43    0.25
  -4  -2   0    3.26    0.15
  -4  -2   0    3.51    0.32
  -4  -2   0    3.40    0.18
  -4  -2   0    2.75    1.31
   4   2   0    3.48    0.16
   4   2   0    2.33    1.20
   4   2   0    3.41    0.22
   4   2   0    3.21    0.30
   4   2   0    3.43    0.27
   4   2   0    3.60    0.27
   4   2   0    3.09    0.30
   4   2   0    3.32    0.23
   4   2   0    2.96    0.21
   4   2   0    2.76    1.10
   4   2   0    3.17    0.19
   4   2   0    3.85    0.24
   4   2   0    3.23    0.28
  -5  -2   0    0.76    0.12
  -5  -2   0    0.63    0.11
  -5  -2   0    0.84    0.19
  -5  -2   0   -0.80    1.04
  -5  -2   0    0.68    0.07
  -5  -2   0    2.25    1.32
  -5  -2   0    0.73    0.11
  -5  -2   0    0.71    0.13
  -5  -2   0    0.67    0.06
   5   2   0    0.48    0.14
   5   2   0    0.81    1.27
   5   2   0    0.57    0.11
   5   2   0    0.57    0.09
   5   2   0    0.88    0.14
   5   2   0    1.44    1.16
   5   2   0    0.47    0.10
  -6  -2   0    0.06    0.09
  -6  -2   0   -0.02    0.04
  -6  -2   0   -0.03    0.05
  -6  -2   0    0.00    0.03
  -6  -2   0    0.00    0.02
  -6  -2   0    0.02    0.05
  -6  -2   0    1.47    1.40
  -6  -2   0   -2.81    1.53
  -6  -2   0    0.06    0.08
   6   2   0    0.08    0.09
   6   2   0    0.02    0.06
   6   2   0    0.08    0.06
   6   2   0   -0.03    0.04
   6   2   0   -0.04    0.04
   6   2   0    0.05    0.11
   6   2   0   -1.30    1.97
   6   2   0    3.02    2.07
  -7  -2   0    0.57    0.15
  -7  -2   0    0.88    1.97
  -7  -2   0   -0.32    2.71
  -7  -2   0    0.55    0.07
  -7  -2   0    0.51    0.12
  -7  -2   0    0.65    0.11
  -7  -2   0    0.52    0.21
  -7  -2   0    0.63    0.22
  -7  -2   0    0.67    0.13
  -7  -2   0    0.58    0.05
   7   2   0    1.38    2.56
   7   2   0    0.69    0.13
   7   2   0    0.87    2.02
   7   2   0    0.38    0.13
   7   2   0    0.77    0.16
   7   2   0    0.62    0.12
   7   2   0    0.50    0.13
   7   2   0    0.66    0.19
  -8  -2   0   -0.06    0.10
  -8  -2   0    0.03    0.06
  -8  -2   0    0.01    0.06
  -8  -2   0   -1.17    3.03
  -8  -2   0    0.01    0.06
  -8  -2   0    0.09    0.16
  -8  -2   0    0.02    0.03
   8   2   0   -3.23    2.93
   8   2   0    0.03    0.05
   8   2   0   -0.70    3.30
   8   2   0   -0.05    0.08
   8   2   0   -0.02    0.07
   8   2   0   -0.12    0.08
   8   2   0   -0.02    0.07
   8   2   0    0.08    0.08
  -9  -2   0    0.04    0.07
  -9  -2   0   -0.06    0.14
  -9  -2   0   -0.04    0.10
  -9  -2   0    0.01    0.08
  -9  -2   0    0.02    0.13
   9   2   0    0.37    0.16
   9   2   0   -0.09    0.08
   9   2   0    0.09    0.13
   9   2   0    0.07    0.11
   9   2   0    0.05    0.08
 -10  -2   0    0.63    0.34
 -10  -2   0    0.06    0.13
 -10  -2   0   -0.07    0.15
 -10  -2   0   -0.12    0.08
 -10  -2   0    0.01    0.12
  10   2   0    0.10    0.10
  10   2   0    0.07    0.08
  10   2   0    0.31    0.13
  10   2   0   -0.02    0.15
  10   2   0   -0.04    0.12
 -11  -2   0    1.97    0.59
 -11  -2   0    1.75    0.32
 -11  -2   0    1.84    0.44
 -11  -2   0    1.78    0.32
 -11  -2   0    2.22    0.31
  11   2   0    2.41    0.36
  11   2   0    2.25    0.28
  11   2   0    2.01    0.30
  11   2   0    2.07    0.38
  11   2   0    2.24    0.35
 -12  -2   0    2.99    0.42
 -12  -2   0    2.31    0.52
 -12  -2   0    1.94    0.54
 -12  -2   0    2.75    0.34
  12   2   0    2.07    0.31
  12   2   0    2.60    0.39
  12   2   0    1.87    0.32
  12   2   0    2.65    0.44
 -13  -2   0    0.50    0.22
 -13  -2   0    0.17    0.12
 -13  -2   0    0.81    0.38
 -13  -2   0    0.39    0.31
  13   2   0    0.52    0.23
  13   2   0    0.09    0.18
  13   2   0    0.14    0.12
 -14  -2   0    0.81    0.27
 -14  -2   0    0.81    0.49
 -14  -2   0    0.93    0.39
  14   2   0    1.46    0.35
  14   2   0    0.63    0.32
  12  -3   0   -0.05    0.22
  12  -3   0   -0.31    0.32
  12  -3   0    0.34    0.16
  12  -3   0    0.38    0.20
 -12   3   0    0.03    0.25
 -12   3   0   -0.66    0.38
 -12   3   0   -0.21    0.38
  11  -3   0    0.68    0.26
  11  -3   0    1.01    0.33
  11  -3   0    0.51    0.23
  11  -3   0    0.38    0.30
 -11   3   0    1.08    0.35
 -11   3   0    1.12    0.42
 -11   3   0    1.35    0.35
 -11   3   0    1.30    0.57
 -11   3   0    0.97    0.27
  10  -3   0    8.83    0.73
  10  -3   0    8.90    0.85
  10  -3   0    8.03    0.68
  10  -3   0    9.00    0.82
 -10   3   0    7.83    0.93
 -10   3   0    8.28    0.78
 -10   3   0    7.84    1.18
 -10   3   0   10.23    0.85
   9  -3   0    0.35    0.16
   9  -3   0    0.37    0.18
   9  -3   0    0.68    0.25
   9  -3   0    0.07    0.18
   9  -3   0    0.27    0.25
  -9   3   0    0.46    0.21
  -9   3   0    0.02    0.17
  -9   3   0    0.56    0.29
  -9   3   0    0.04    0.15
   8  -3   0    0.25    0.18
   8  -3   0   -0.16    0.13
   8  -3   0    0.37    0.16
   8  -3   0    0.09    0.16
   8  -3   0    0.23    0.14
   8  -3   0    0.00    0.15
  -8   3   0    0.06    0.13
  -8   3   0   -0.17    0.24
  -8   3   0    0.25    0.17
  -8   3   0    0.06    0.11
  -8   3   0   -0.12    0.12
   7  -3   0    1.48    0.29
   7  -3   0    1.85    0.34
   7  -3   0    1.87    0.30
   7  -3   0    1.78    0.28
   7  -3   0    1.16    0.24
  -7   3   0    1.31    0.27
  -7   3   0    1.63    0.37
  -7   3   0    1.50    0.31
  -7   3   0    1.34    0.26
  -7   3   0    1.62    0.52
  -7   3   0    1.62    0.24
   6  -3   0    0.36    0.19
   6  -3   0    0.45    0.18
   6  -3   0    0.80    0.19
   6  -3   0    0.61    0.18
   6  -3   0   -0.89    4.58
   6  -3   0   -0.80    4.85
   6  -3   0    0.36    0.14
   6  -3   0    0.54    0.18
  -6   3   0    0.29    0.17
  -6   3   0    0.43    0.20
  -6   3   0    2.71    4.62
  -6   3   0    0.23    0.16
  -6   3   0    0.58    0.17
  -6   3   0    0.39    0.26
   5  -3   0    0.15    0.09
   5  -3   0    0.09    0.11
   5  -3   0   -1.62    3.19
   5  -3   0    0.24    0.10
   5  -3   0    0.04    0.10
   5  -3   0    0.28    0.14
   5  -3   0   -2.08    3.10
  -5   3   0    0.13    0.13
  -5   3   0   -1.31    3.07
  -5   3   0    3.07    3.36
  -5   3   0    0.20    0.13
  -5   3   0    0.06    0.08
  -5   3   0   -0.10    0.16
  -5   3   0    0.01    0.07
  -5   3   0    0.12    0.12
   4  -3   0   26.41    1.11
   4  -3   0   20.01    4.93
   4  -3   0   25.19    1.21
   4  -3   0   27.62    1.10
   4  -3   0   26.88    5.03
   4  -3   0   26.22    1.04
   4  -3   0   25.44    1.01
   4  -3   0   25.75    1.03
  -4   3   0   25.54    1.16
  -4   3   0   27.55    1.61
  -4   3   0   26.53    1.12
  -4   3   0   26.76    1.19
  -4   3   0   25.98    1.00
  -4   3   0   22.64    5.47
  -4   3   0   25.68    1.00
  -4   3   0   26.95    1.21
  -4   3   0   34.68    5.94
   3  -3   0    0.29    0.12
   3  -3   0    0.24    0.11
   3  -3   0    0.17    0.10
   3  -3   0    0.42    2.55
   3  -3   0    0.08    0.09
   3  -3   0    0.04    0.10
   3  -3   0    0.72    1.49
   3  -3   0    0.11    0.09
   3  -3   0    0.11    0.12
   3  -3   0    0.19    0.10
  -3   3   0    0.36    0.14
  -3   3   0    0.48    0.22
  -3   3   0    0.52    0.16
  -3   3   0    0.16    0.09
  -3   3   0    0.10    0.07
  -3   3   0    0.16    0.11
  -3   3   0   -1.19    2.19
  -3   3   0    4.35    2.50
  -3   3   0   -0.01    0.08
   2  -3   0    8.65    0.44
   2  -3   0    9.16    0.47
   2  -3   0    8.35    0.50
   2  -3   0    8.54    0.55
   2  -3   0    9.20    0.53
   2  -3   0    9.22    0.47
   2  -3   0    8.58    0.69
   2  -3   0    6.29    2.76
   2  -3   0    7.07    2.58
   2  -3   0    9.43    0.59
   2  -3   0    8.98    0.57
  -2   3   0    8.20    2.94
  -2   3   0    9.08    0.46
  -2   3   0    7.27    2.88
  -2   3   0    9.91    0.60
  -2   3   0    9.67    0.59
  -2   3   0    9.19    0.53
  -2   3   0    8.89    0.70
  -2   3   0    8.15    0.42
  -2   3   0    9.45    0.48
  -2   3   0    9.01    0.52
  -2   3   0    9.06    0.51
  -2   3   0    8.66    0.54
  -2   3   0    8.68    0.45
   1  -3   0   28.65    1.02
   1  -3   0   29.48    0.92
   1  -3   0   29.95    0.95
   1  -3   0   29.54    1.10
   1  -3   0   31.28    1.05
   1  -3   0   28.81    0.90
   1  -3   0   28.67    0.95
   1  -3   0   26.20    5.17
   1  -3   0   31.54    1.11
   1  -3   0   29.02    1.13
   1  -3   0   28.98    0.95
   1  -3   0   31.32    4.22
   1  -3   0   27.86    1.24
  -1   3   0   28.98    0.89
  -1   3   0   30.18    0.97
  -1   3   0   29.81    0.93
  -1   3   0   30.65    0.98
  -1   3   0   24.98    4.12
  -1   3   0   28.94    1.25
  -1   3   0   32.21    4.22
  -1   3   0   29.22    1.06
  -1   3   0   31.28    1.13
  -1   3   0   29.82    1.06
  -1   3   0   29.94    1.12
  -1   3   0   28.89    0.92
  -1   3   0   28.22    1.01
   0  -3   0   18.97    2.76
   0  -3   0   17.77    0.61
   0  -3   0   16.90    0.60
   0  -3   0   17.37    0.59
   0  -3   0   16.96    0.71
   0  -3   0   17.54    2.93
   0  -3   0   17.66    0.76
   0  -3   0   17.95    0.54
   0  -3   0   17.03    0.68
   0  -3   0   18.68    0.70
   0  -3   0   17.86    0.71
   0  -3   0   17.72    0.80
   0  -3   0   17.03    0.61
   0   3   0   17.57    0.75
   0   3   0   17.30    0.71
   0   3   0   17.32    0.61
   0   3   0   17.12    0.62
   0   3   0   17.71    0.79
   0   3   0   17.21    3.04
   0   3   0   17.87    2.73
   0   3   0   17.08    0.58
   0   3   0   17.18    0.66
   0   3   0   17.36    0.73
   0   3   0   17.89    0.68
   0   3   0   18.06    0.61
   0   3   0   17.59    0.52
  -1  -3   0   72.20    1.91
  -1  -3   0   69.29    1.91
  -1  -3   0   71.65    1.82
  -1  -3   0   68.35    1.87
  -1  -3   0   70.88    1.74
  -1  -3   0   71.52    1.97
  -1  -3   0   70.22    1.93
  -1  -3   0   71.56    4.99
  -1  -3   0   72.27    1.89
  -1  -3   0   75.85    2.05
  -1  -3   0   71.82    1.94
  -1  -3   0   70.46    1.81
  -1  -3   0   71.13    5.30
   1   3   0   74.45    1.95
   1   3   0   71.55    1.82
   1   3   0   70.67    1.86
   1   3   0   68.20    1.86
   1   3   0   66.57    1.96
   1   3   0   76.68    2.02
   1   3   0   69.86    1.88
   1   3   0   66.57    4.86
   1   3   0   68.66    1.74
   1   3   0   64.62    1.82
   1   3   0   74.11    1.99
   1   3   0   74.12    4.97
  -2  -3   0   33.61    0.96
  -2  -3   0   32.15    0.87
  -2  -3   0   31.90    0.93
  -2  -3   0   33.85    0.94
  -2  -3   0   33.43    3.28
  -2  -3   0   33.17    0.96
  -2  -3   0   29.32    2.89
  -2  -3   0   31.56    0.94
  -2  -3   0   32.71    1.02
  -2  -3   0   34.11    1.00
  -2  -3   0   33.00    1.07
  -2  -3   0   34.33    1.03
  -2  -3   0   35.13    0.85
   2   3   0   32.94    0.92
   2   3   0   33.95    1.04
   2   3   0   31.92    0.81
   2   3   0   33.90    0.93
   2   3   0   32.28    0.93
   2   3   0   33.23    3.32
   2   3   0   33.54    1.03
   2   3   0   32.08    0.95
  -3  -3   0    0.79    0.06
  -3  -3   0    0.77    0.10
  -3  -3   0    0.98    0.14
  -3  -3   0    0.81    0.10
  -3  -3   0    0.94    0.08
  -3  -3   0    0.99    0.80
  -3  -3   0    0.77    0.10
  -3  -3   0    0.87    0.11
  -3  -3   0    0.75    0.11
  -3  -3   0    0.87    0.09
  -3  -3   0    0.60    0.84
  -3  -3   0    0.91    0.13
  -3  -3   0    1.02    0.13
  -3  -3   0    1.02    0.11
   3   3   0    0.71    0.80
   3   3   0    1.00    0.15
   3   3   0    0.71    0.08
   3   3   0    0.87    0.12
   3   3   0    0.92    0.15
   3   3   0    1.12    0.12
   3   3   0    0.68    0.08
   3   3   0    0.63    0.10
   3   3   0    0.90    0.14
   3   3   0    0.85    0.13
   3   3   0    0.42    0.83
  -4  -3   0    0.05    0.05
  -4  -3   0   -0.16    0.87
  -4  -3   0   -0.02    0.06
  -4  -3   0    1.17    0.88
  -4  -3   0    0.06    0.06
  -4  -3   0   -0.03    0.03
  -4  -3   0    0.05    0.05
  -4  -3   0    0.02    0.03
  -4  -3   0    0.06    0.05
  -4  -3   0   -0.01    0.03
  -4  -3   0    0.00    0.04
  -4  -3   0    0.00    0.04
  -4  -3   0   -0.02    0.03
  -4  -3   0    0.00    0.05
  -4  -3   0    0.15    0.04
   4   3   0    0.07    0.07
   4   3   0   -0.09    0.08
   4   3   0   -0.01    0.05
   4   3   0    0.13    0.90
   4   3   0    0.05    0.03
   4   3   0   -0.47    0.96
   4   3   0   -0.03    0.05
   4   3   0    0.04    0.05
   4   3   0   -0.02    0.03
   4   3   0    0.00    0.04
  -5  -3   0    0.04    0.04
  -5  -3   0    0.05    0.05
  -5  -3   0   -1.67    1.32
  -5  -3   0   -0.03    0.06
  -5  -3   0   -0.01    0.03
  -5  -3   0   -0.01    0.05
  -5  -3   0    0.03    0.08
  -5  -3   0   -0.05    0.03
  -5  -3   0    0.08    0.07
  -5  -3   0   -0.78    1.21
   5   3   0    0.07    0.08
   5   3   0    0.09    0.04
   5   3   0   -2.16    1.54
   5   3   0   -0.04    0.06
   5   3   0    0.05    0.06
   5   3   0    0.12    0.08
   5   3   0   -0.05    0.04
   5   3   0    0.02    0.03
  -6  -3   0   14.26    0.44
  -6  -3   0   14.45    0.45
  -6  -3   0   13.64    0.60
  -6  -3   0   13.70    0.55
  -6  -3   0   13.85    3.01
  -6  -3   0   15.34    0.84
  -6  -3   0   15.61    0.87
  -6  -3   0   14.17    0.47
  -6  -3   0   13.86    0.64
   6   3   0   14.56    0.80
   6   3   0   15.41    0.76
   6   3   0   12.15    3.06
   6   3   0   14.73    0.63
   6   3   0   13.85    0.63
   6   3   0   14.36    0.64
   6   3   0   14.09    0.55
   6   3   0   14.52    0.70
  -7  -3   0   25.70    0.90
  -7  -3   0   28.13    1.35
  -7  -3   0   26.90    1.04
  -7  -3   0   22.36    4.07
  -7  -3   0   28.01    1.01
  -7  -3   0   23.96    1.22
  -7  -3   0   21.06    6.73
   7   3   0   26.59    1.04
   7   3   0   21.27    3.57
   7   3   0   26.50    1.01
   7   3   0   28.19    1.17
   7   3   0   27.25    0.91
   7   3   0   41.05    5.90
   7   3   0   25.41    1.00
   7   3   0   26.57    0.99
  -8  -3   0   11.61    4.57
  -8  -3   0   13.33    0.97
  -8  -3   0   11.74    0.67
  -8  -3   0   12.22    0.65
  -8  -3   0   12.22    0.57
  -8  -3   0   15.96    4.39
   8   3   0   12.53    0.69
   8   3   0   11.53    0.75
   8   3   0   12.89    0.67
   8   3   0    9.81    4.61
   8   3   0   14.47    4.25
   8   3   0   12.49    0.67
   8   3   0   11.99    0.58
   8   3   0   12.63    0.64
  -9  -3   0    0.50    0.25
  -9  -3   0    0.96    0.29
  -9  -3   0    0.82    0.19
  -9  -3   0    0.64    0.18
  -9  -3   0    0.92    0.16
   9   3   0    0.81    0.19
   9   3   0    0.63    0.18
   9   3   0    0.56    0.18
   9   3   0    0.93    0.19
   9   3   0    0.79    0.16
   9   3   0    0.53    0.23
 -10  -3   0   26.52    1.36
 -10  -3   0   26.63    1.06
 -10  -3   0   27.55    1.73
 -10  -3   0   27.48    1.21
  10   3   0   25.32    1.27
  10   3   0   28.75    1.23
  10   3   0   27.54    1.10
  10   3   0   25.97    1.30
  10   3   0   26.99    1.34
  10   3   0   23.53    1.20
 -11  -3   0    9.07    0.68
 -11  -3   0    8.25    1.00
 -11  -3   0    9.44    0.59
 -11  -3   0    8.89    0.87
 -11  -3   0    9.38    0.69
  11   3   0    9.99    0.81
  11   3   0    9.31    0.70
  11   3   0    9.04    0.65
  11   3   0   10.43    0.67
  11   3   0    9.59    0.60
 -12  -3   0    0.80    0.23
 -12  -3   0    1.16    0.51
 -12  -3   0    0.76    0.20
 -12  -3   0    1.04    0.26
 -12  -3   0    1.14    0.33
  12   3   0    0.34    0.22
  12   3   0    0.71    0.28
  12   3   0    1.02    0.20
  12   3   0    0.41    0.18
 -13  -3   0   -0.05    0.25
 -13  -3   0    0.40    0.16
 -13  -3   0    0.53    0.29
 -13  -3   0    0.09    0.15
  13   3   0    0.14    0.14
  13   3   0    0.02    0.20
  13   3   0    0.36    0.19
  13   3   0    0.32    0.14
 -14  -3   0   -0.10    0.26
  14   3   0   -0.12    0.08
  14   3   0   -0.08    0.25
  11  -4   0    0.10    0.20
  11  -4   0    0.36    0.20
  11  -4   0    0.59    0.23
 -11   4   0    0.52    0.47
 -11   4   0    0.26    0.20
 -11   4   0    0.26    0.26
 -11   4   0    0.41    0.21
 -11   4   0    0.41    0.26
  10  -4   0    0.23    0.15
  10  -4   0    0.17    0.18
  10  -4   0   -0.06    0.14
  10  -4   0    0.09    0.24
 -10   4   0   -0.30    0.31
 -10   4   0    0.01    0.29
 -10   4   0    0.14    0.17
 -10   4   0    0.07    0.18
   9  -4   0    0.10    0.17
   9  -4   0    0.25    0.18
   9  -4   0    0.05    0.15
   9  -4   0    0.33    0.17
   9  -4   0    0.41    0.22
  -9   4   0    0.86    0.24
  -9   4   0    0.70    0.34
   8  -4   0    5.75    0.66
   8  -4   0    5.37    0.53
   8  -4   0    5.20    0.51
   8  -4   0    5.10    0.54
  -8   4   0    5.83    0.56
  -8   4   0    4.90    0.87
  -8   4   0    5.03    0.63
  -8   4   0    4.90    0.47
  -8   4   0    4.94    0.53
   7  -4   0    0.88    0.25
   7  -4   0    0.91    0.30
   7  -4   0    0.97    0.26
   7  -4   0    0.80    0.26
   7  -4   0    0.70    0.21
   7  -4   0    1.41    0.25
  -7   4   0    1.04    0.24
  -7   4   0    0.82    0.47
  -7   4   0    1.22    0.28
  -7   4   0    0.96    0.31
  -7   4   0    1.08    0.29
   6  -4   0    1.28    0.26
   6  -4   0    1.63    0.28
   6  -4   0    1.23    0.32
   6  -4   0    1.22    0.30
   6  -4   0    1.27    0.25
   6  -4   0    1.38    0.25
  -6   4   0    0.92    0.23
  -6   4   0    0.92    0.29
  -6   4   0    1.23    0.27
  -6   4   0    1.42    0.44
  -6   4   0    1.16    0.42
  -6   4   0    1.30    0.23
   5  -4   0    0.47    0.27
   5  -4   0    0.13    0.12
   5  -4   0   -1.16    4.19
   5  -4   0   -0.44    4.24
  -5   4   0    0.49    0.20
  -5   4   0    0.64    0.33
  -5   4   0   -9.07    5.25
  -5   4   0    0.26    5.58
   4  -4   0    1.42    0.23
   4  -4   0    1.68    0.30
   4  -4   0    1.55    0.26
   4  -4   0    1.28    0.22
   4  -4   0    1.38    0.21
   4  -4   0    1.95    0.29
   4  -4   0    0.41    3.18
   4  -4   0   -0.48    2.28
  -4   4   0    1.60    0.28
  -4   4   0    1.42    0.27
  -4   4   0    1.86    0.29
  -4   4   0    0.89    3.55
  -4   4   0    1.27    0.23
  -4   4   0    1.61    0.24
  -4   4   0    1.17    0.36
  -4   4   0    1.46    0.25
  -4   4   0    5.40    4.39
   3  -4   0   10.98    0.60
   3  -4   0    8.93    0.67
   3  -4   0    5.17    2.71
   3  -4   0   10.07    0.56
   3  -4   0   11.30    0.61
   3  -4   0   10.80    0.65
   3  -4   0   10.70    0.74
   3  -4   0   12.28    3.83
   3  -4   0   10.58    0.60
  -3   4   0   11.62    0.74
  -3   4   0   11.14    0.67
  -3   4   0   11.22    4.25
  -3   4   0   11.01    4.25
  -3   4   0   11.70    0.68
  -3   4   0   10.45    0.90
  -3   4   0   10.34    0.55
  -3   4   0   11.63    0.74
  -3   4   0   11.25    0.61
   2  -4   0    1.96    0.22
   2  -4   0    1.71    0.27
   2  -4   0    1.52    0.20
   2  -4   0    1.32    0.24
   2  -4   0    1.57    0.23
   2  -4   0    0.49    2.32
   2  -4   0    1.65    0.20
   2  -4   0    1.58    0.25
   2  -4   0    6.18    2.73
  -2   4   0    1.93    0.22
  -2   4   0    0.77    2.36
  -2   4   0    1.61    0.26
  -2   4   0    6.14    2.78
  -2   4   0    1.55    0.18
  -2   4   0    1.79    0.25
  -2   4   0    1.80    0.28
  -2   4   0    1.57    0.31
  -2   4   0    1.77    0.20
  -2   4   0    1.82    0.24
  -2   4   0    1.59    0.22
   1  -4   0    6.67    0.39
   1  -4   0    6.69    0.36
   1  -4   0    6.86    0.59
   1  -4   0    6.70    0.36
   1  -4   0    6.68    0.44
   1  -4   0    6.40    0.47
   1  -4   0    6.50    0.39
   1  -4   0    7.20    0.51
   1  -4   0    4.58    2.39
   1  -4   0    7.36    0.48
   1  -4   0    6.81    0.45
   1  -4   0    3.28    1.93
  -1   4   0    6.62    0.40
  -1   4   0    7.15    0.60
  -1   4   0    6.86    3.07
  -1   4   0    6.72    0.37
  -1   4   0    6.74    0.34
  -1   4   0    6.76    0.40
  -1   4   0    6.56    0.72
  -1   4   0    5.58    0.47
  -1   4   0    6.86    2.48
  -1   4   0    6.86    0.51
  -1   4   0    6.12    0.36
  -1   4   0    6.47    0.43
   0  -4   0  120.11    3.52
   0  -4   0  129.23    3.33
   0  -4   0  134.05    9.02
   0  -4   0  132.24    3.70
   0  -4   0  129.97    3.38
   0  -4   0  125.16    8.63
   0  -4   0  136.05    3.61
   0  -4   0  130.73    3.34
   0  -4   0  126.23    3.30
   0  -4   0  132.79    3.48
   0  -4   0  129.85    3.65
   0  -4   0  134.34    3.24
   0  -4   0  130.12    3.49
   0   4   0  133.13    3.46
   0   4   0  138.13    9.62
   0   4   0  129.18    3.53
   0   4   0  136.48    3.62
   0   4   0  133.39    3.47
   0   4   0  129.33    3.19
   0   4   0  127.91    3.34
   0   4   0  129.32    3.61
   0   4   0  130.32    3.29
   0   4   0  127.41    3.72
   0   4   0  133.92    3.39
   0   4   0  136.54    9.33
   0   4   0  131.58    3.34
  -1  -4   0    1.62    0.23
  -1  -4   0    1.52    1.24
  -1  -4   0    1.49    0.21
  -1  -4   0    1.36    0.21
  -1  -4   0    1.47    0.23
  -1  -4   0    1.40    0.16
  -1  -4   0    1.05    1.38
  -1  -4   0    1.54    0.10
  -1  -4   0    1.62    0.19
  -1  -4   0    1.40    0.17
  -1  -4   0    1.59    0.16
  -1  -4   0    1.34    0.14
  -1  -4   0    1.48    0.18
   1   4   0    1.64    0.15
   1   4   0    1.54    0.17
   1   4   0    1.64    0.11
   1   4   0    1.42    0.16
   1   4   0    1.40    0.16
   1   4   0    1.36    0.20
   1   4   0    2.72    1.76
   1   4   0    1.16    1.38
   1   4   0    1.77    0.22
   1   4   0    1.31    0.19
   1   4   0    1.38    0.24
   1   4   0    1.22    0.20
  -2  -4   0   31.89    0.86
  -2  -4   0   30.10    0.93
  -2  -4   0   30.85    1.03
  -2  -4   0   30.69    0.87
  -2  -4   0   28.90    1.00
  -2  -4   0   31.49    0.93
  -2  -4   0   34.09    3.69
  -2  -4   0   29.57    0.91
  -2  -4   0   30.49    1.00
  -2  -4   0   26.21    1.24
  -2  -4   0   29.28    0.99
  -2  -4   0   31.04    3.55
   2   4   0   31.56    0.90
   2   4   0   28.62    1.06
   2   4   0   29.43    0.92
   2   4   0   31.25    3.85
   2   4   0   29.63    1.00
   2   4   0   26.88    3.51
   2   4   0   29.95    1.06
   2   4   0   33.32    0.92
   2   4   0   29.84    0.91
   2   4   0   29.02    1.22
   2   4   0   29.09    0.88
  -3  -4   0   14.98    0.66
  -3  -4   0   14.26    0.56
  -3  -4   0   13.59    0.54
  -3  -4   0   20.48    3.00
  -3  -4   0   14.54    0.63
  -3  -4   0   15.47    0.56
  -3  -4   0   15.44    0.59
  -3  -4   0   16.95    2.46
  -3  -4   0   15.10    0.59
  -3  -4   0   12.89    0.64
  -3  -4   0   15.00    0.47
  -3  -4   0   14.90    0.54
   3   4   0   15.29    0.53
   3   4   0   14.84    0.54
   3   4   0   16.00    0.63
   3   4   0   15.23    0.58
   3   4   0   15.70    0.66
   3   4   0   13.59    2.54
   3   4   0   15.11    0.60
   3   4   0   15.77    0.56
   3   4   0   15.27    0.66
   3   4   0   15.35    0.53
   3   4   0   18.22    3.00
  -4  -4   0   16.07    0.43
  -4  -4   0   16.16    0.59
  -4  -4   0   17.67    0.62
  -4  -4   0   12.10    2.46
  -4  -4   0   16.19    0.61
  -4  -4   0   15.48    0.51
  -4  -4   0   15.91    0.68
  -4  -4   0   16.42    0.58
  -4  -4   0   16.08    0.66
  -4  -4   0   15.31    0.65
  -4  -4   0   18.12    3.13
   4   4   0   15.07    0.57
   4   4   0   16.24    0.60
   4   4   0   14.93    0.65
   4   4   0   16.53    2.84
   4   4   0   16.66    0.73
   4   4   0   14.90    0.59
   4   4   0   17.63    0.74
   4   4   0   15.01    0.81
   4   4   0   13.97    2.88
  -5  -4   0    7.84    0.34
  -5  -4   0    7.61    0.34
  -5  -4   0    4.45    1.85
  -5  -4   0    8.05    0.44
  -5  -4   0    7.47    0.50
  -5  -4   0    8.08    0.40
  -5  -4   0    8.45    0.37
  -5  -4   0    7.43    0.40
  -5  -4   0    4.65    1.99
  -5  -4   0    7.82    0.39
  -5  -4   0    7.94    0.43
   5   4   0    7.21    0.36
   5   4   0    7.19    0.48
   5   4   0    7.70    0.33
   5   4   0    9.66    2.64
   5   4   0    8.30    0.34
   5   4   0    7.80    0.49
   5   4   0    7.54    0.54
   5   4   0   10.13    2.74
   5   4   0    7.86    0.41
   5   4   0    7.95    0.44
  -6  -4   0    0.30    0.11
  -6  -4   0    0.39    0.08
  -6  -4   0    0.37    0.09
  -6  -4   0    0.18    0.05
  -6  -4   0    0.26    1.51
  -6  -4   0    0.17    0.10
  -6  -4   0    0.24    0.13
  -6  -4   0   -0.86    1.39
  -6  -4   0    0.43    0.11
   6   4   0    0.26    0.07
   6   4   0    0.20    0.13
   6   4   0    0.66    1.65
   6   4   0    0.31    0.11
   6   4   0    0.34    0.07
   6   4   0    0.31    0.11
   6   4   0    0.21    0.09
   6   4   0    0.23    0.11
   6   4   0    0.27    1.71
  -7  -4   0    9.64    0.34
  -7  -4   0    9.27    0.36
  -7  -4   0    9.32    0.59
  -7  -4   0    9.65    0.69
  -7  -4   0    9.92    0.51
  -7  -4   0   10.23    2.92
  -7  -4   0   10.28    0.56
  -7  -4   0   12.18    3.10
   7   4   0    9.69    0.53
   7   4   0    9.47    0.60
   7   4   0    8.31    2.64
   7   4   0    5.77    2.46
   7   4   0   10.08    0.38
   7   4   0   10.19    0.54
   7   4   0    9.19    0.61
   7   4   0    9.56    0.43
   7   4   0    8.55    0.62
  -8  -4   0   15.55    4.59
  -8  -4   0   11.29    4.19
  -8  -4   0    7.83    0.69
  -8  -4   0    7.98    0.83
  -8  -4   0    8.55    0.50
  -8  -4   0    8.27    0.53
  -8  -4   0    8.48    0.45
   8   4   0    9.00    0.54
   8   4   0    8.81    0.58
   8   4   0    6.28    4.21
   8   4   0    8.83    0.54
   8   4   0    9.11    0.45
  -9  -4   0   10.56    0.65
  -9  -4   0   10.27    0.53
  -9  -4   0   10.45    0.62
  -9  -4   0   10.57    0.85
  -9  -4   0   10.03    0.87
   9   4   0   10.81    0.76
   9   4   0   11.07    0.54
   9   4   0   10.45    0.64
   9   4   0   10.70    0.65
   9   4   0   10.73    0.63
 -10  -4   0    1.25    0.20
 -10  -4   0    1.73    0.37
 -10  -4   0    1.54    0.27
 -10  -4   0    1.01    0.23
 -10  -4   0    1.65    0.40
  10   4   0    1.23    0.28
  10   4   0    1.41    0.25
  10   4   0    1.41    0.26
  10   4   0    1.56    0.26
  10   4   0    1.22    0.20
 -11  -4   0    0.80    0.23
 -11  -4   0    1.10    0.37
 -11  -4   0    0.36    0.23
 -11  -4   0    0.32    0.13
 -11  -4   0    0.34    0.18
  11   4   0    0.59    0.25
  11   4   0    0.13    0.22
  11   4   0    0.36    0.13
  11   4   0    0.27    0.14
 -12  -4   0    0.15    0.20
 -12  -4   0   -0.17    0.24
 -12  -4   0   -0.08    0.13
  12   4   0    0.12    0.14
  12   4   0   -0.14    0.08
  12   4   0    0.15    0.23
 -13  -4   0    0.35    0.15
 -13  -4   0    0.56    0.31
 -13  -4   0    0.55    0.24
 -13  -4   0    0.50    0.34
  13   4   0    0.84    0.28
  13   4   0    0.27    0.19
  13   4   0    0.16    0.14
 -14  -4   0   -0.07    0.17
 -14  -4   0    0.18    0.12
 -14  -4   0    0.11    0.25
  14   4   0    0.14    0.17
  14   4   0    0.12    0.24
  14   4   0    0.22    0.14
  10  -5   0    1.14    0.36
  10  -5   0    2.09    0.37
  10  -5   0    1.49    0.45
 -10   5   0    1.99    0.71
 -10   5   0    1.58    0.49
 -10   5   0    1.73    0.45
 -10   5   0    1.95    0.38
   9  -5   0    0.52    0.23
   9  -5   0    0.30    0.19
   9  -5   0    0.39    0.26
   9  -5   0    0.41    0.22
  -9   5   0    0.07    0.20
  -9   5   0    0.67    0.40
  -9   5   0    0.57    0.28
  -9   5   0    0.16    0.25
   8  -5   0   -0.22    0.12
   8  -5   0   -0.23    0.12
   8  -5   0    0.23    0.15
   8  -5   0   -0.24    0.18
  -8   5   0   -0.20    0.14
  -8   5   0    0.00    0.16
  -8   5   0   -0.09    0.19
   7  -5   0    0.07    0.12
   7  -5   0    0.14    0.12
   7  -5   0   -0.11    0.14
   7  -5   0    0.14    0.20
   7  -5   0    0.07    0.11
  -7   5   0   -0.05    0.16
  -7   5   0    0.00    0.16
  -7   5   0    0.12    0.16
  -7   5   0   -0.09    0.12
  -7   5   0    0.02    0.09
  -7   5   0    0.54    0.29
   6  -5   0    0.61    0.27
   6  -5   0    0.75    0.23
   6  -5   0    0.68    0.21
   6  -5   0    0.48    0.21
   6  -5   0    0.81    0.21
  -6   5   0    1.14    0.31
  -6   5   0    0.09    0.26
  -6   5   0    0.75    0.18
  -6   5   0    0.18    0.20
   5  -5   0    1.78    0.37
   5  -5   0    2.09    0.33
   5  -5   0    1.50    0.27
   5  -5   0    2.02    0.32
  -5   5   0    2.06    0.30
  -5   5   0    2.16    0.34
  -5   5   0    2.19    0.36
  -5   5   0    2.23    0.40
  -5   5   0    2.06    0.51
  -5   5   0    2.17    0.36
   4  -5   0    0.36    0.15
   4  -5   0    0.42    5.29
   4  -5   0    0.17    0.12
   4  -5   0    0.30    4.35
   4  -5   0    0.31    0.14
   4  -5   0    0.16    0.12
  -4   5   0   -3.82    4.52
  -4   5   0    0.21    0.14
  -4   5   0    0.26    0.11
  -4   5   0   -1.48    5.18
  -4   5   0    0.24    0.16
  -4   5   0    0.21    0.15
  -4   5   0    0.21    0.18
  -4   5   0    0.15    0.19
   3  -5   0    0.35    0.18
   3  -5   0    3.15    3.23
   3  -5   0    0.40    0.15
   3  -5   0    0.25    0.14
   3  -5   0    0.39    0.16
   3  -5   0   -1.88    3.49
   3  -5   0    0.24    0.12
   3  -5   0    0.21    0.11
   3  -5   0    0.04    0.11
  -3   5   0    1.40    3.83
  -3   5   0    0.20    0.20
  -3   5   0    0.29    0.13
  -3   5   0    0.44    0.19
  -3   5   0    4.02    3.43
  -3   5   0    0.31    0.17
  -3   5   0    0.14    0.09
  -3   5   0    0.29    0.13
   2  -5   0    8.54    0.65
   2  -5   0    8.01    0.57
   2  -5   0    8.00    0.48
   2  -5   0    8.00    0.51
   2  -5   0    7.89    0.49
   2  -5   0    7.51    0.48
   2  -5   0    9.80    3.88
   2  -5   0    7.12    0.59
   2  -5   0    7.84    0.44
   2  -5   0    8.14    0.58
   2  -5   0   12.74    4.24
  -2   5   0    7.56    0.51
  -2   5   0    8.32    3.78
  -2   5   0    7.72    0.55
  -2   5   0    7.24    0.60
  -2   5   0    7.57    0.44
  -2   5   0    7.34    0.50
  -2   5   0    7.82    0.61
  -2   5   0    7.44    0.43
  -2   5   0    7.94    0.78
  -2   5   0    3.86    3.05
   1  -5   0   64.36    2.04
   1  -5   0   61.62    6.89
   1  -5   0   63.50    1.80
   1  -5   0   60.87    2.32
   1  -5   0   62.82    2.04
   1  -5   0   60.36    2.09
   1  -5   0   61.85    1.80
   1  -5   0   61.36    7.51
   1  -5   0   61.68    1.87
   1  -5   0   60.74    1.87
  -1   5   0   60.77    1.84
  -1   5   0   62.15    2.07
  -1   5   0   61.67    2.12
  -1   5   0   65.66    2.01
  -1   5   0   62.08    1.82
  -1   5   0   61.43    1.72
  -1   5   0   59.84    7.01
  -1   5   0   53.24    7.38
  -1   5   0   65.26    1.94
  -1   5   0   62.24    2.15
   0  -5   0    7.82    0.44
   0  -5   0    7.94    0.55
   0  -5   0    7.87    0.42
   0  -5   0    7.64    0.50
   0  -5   0    9.12    2.94
   0  -5   0    9.32    4.59
   0  -5   0    6.97    0.50
   0  -5   0    7.58    0.51
   0  -5   0    6.84    0.58
   0  -5   0    7.43    0.35
   0  -5   0    7.84    0.43
   0  -5   0    8.23    0.55
   0   5   0    7.74    0.32
   0   5   0    7.47    0.48
   0   5   0    2.12    2.52
   0   5   0    6.93    0.71
   0   5   0    8.00    0.55
   0   5   0    7.32    0.39
   0   5   0    8.18    0.44
   0   5   0    7.17    0.55
   0   5   0    7.96    0.55
   0   5   0    4.97    2.41
   0   5   0    7.87    0.54
  -1  -5   0    2.37    0.27
  -1  -5   0    2.14    0.25
  -1  -5   0    3.97    2.47
  -1  -5   0    2.14    0.24
  -1  -5   0    2.14    0.21
  -1  -5   0    2.27    0.28
  -1  -5   0   -1.23    1.72
  -1  -5   0    2.04    0.14
  -1  -5   0    2.23    0.25
  -1  -5   0    2.11    0.20
   1   5   0    3.68    2.33
   1   5   0    1.86    0.21
   1   5   0    2.14    0.33
   1   5   0    1.83    0.26
   1   5   0    2.23    0.22
   1   5   0    1.99    0.14
   1   5   0    2.19    0.23
   1   5   0    2.43    0.29
   1   5   0    4.99    2.35
   1   5   0    1.83    0.25
   1   5   0    1.83    0.18
  -2  -5   0   70.92    2.07
  -2  -5   0   71.38    2.28
  -2  -5   0   73.17    2.16
  -2  -5   0   72.66    1.83
  -2  -5   0   72.73    2.06
  -2  -5   0   71.57    6.21
  -2  -5   0   78.60    1.99
  -2  -5   0   82.99    7.01
  -2  -5   0   70.57    2.26
  -2  -5   0   69.86    2.05
  -2  -5   0   70.56    2.08
  -2  -5   0   69.02    2.07
   2   5   0   71.70    1.87
   2   5   0   70.17    1.98
   2   5   0   75.94    2.22
   2   5   0   71.99    2.07
   2   5   0   67.64    1.92
   2   5   0   74.24    1.99
   2   5   0   70.96    2.04
   2   5   0   73.24    2.19
   2   5   0   71.07    2.20
   2   5   0   60.86    6.44
  -3  -5   0   20.86    0.95
  -3  -5   0   21.06    0.87
  -3  -5   0   23.82    3.54
  -3  -5   0   21.37    0.62
  -3  -5   0   21.66    0.81
  -3  -5   0   22.95    0.78
  -3  -5   0   17.89    3.97
  -3  -5   0   20.19    0.80
  -3  -5   0   19.48    0.70
   3   5   0   26.64    4.21
   3   5   0   18.47    0.93
   3   5   0   21.41    0.76
   3   5   0   21.36    0.82
   3   5   0   20.76    0.56
   3   5   0   21.21    0.91
   3   5   0   23.62    0.91
  -4  -5   0   17.82    3.11
  -4  -5   0   18.52    0.82
  -4  -5   0   19.65    0.72
  -4  -5   0   18.12    0.70
  -4  -5   0   17.79    0.69
  -4  -5   0   18.41    0.73
  -4  -5   0   18.72    0.69
  -4  -5   0   20.50    3.24
  -4  -5   0   17.84    0.77
   4   5   0   17.57    0.78
   4   5   0   17.33    3.03
   4   5   0   18.90    0.83
   4   5   0   17.75    0.65
   4   5   0   20.58    0.78
   4   5   0   14.76    3.17
   4   5   0   17.20    0.71
  -5  -5   0    0.33    0.11
  -5  -5   0    0.33    0.09
  -5  -5   0    0.27    0.08
  -5  -5   0   -0.66    1.64
  -5  -5   0    0.34    0.05
  -5  -5   0    0.40    0.04
  -5  -5   0    0.40    0.13
  -5  -5   0    0.23    0.09
  -5  -5   0    0.50    1.42
  -5  -5   0    0.19    0.08
  -5  -5   0    0.16    0.07
   5   5   0    0.61    0.15
   5   5   0    0.28    0.09
   5   5   0    0.18    0.11
   5   5   0    0.30    0.12
   5   5   0    1.58    1.61
   5   5   0    1.27    1.61
   5   5   0    0.37    0.10
   5   5   0    0.48    0.12
   5   5   0    0.32    0.08
  -6  -5   0    9.57    2.43
  -6  -5   0    9.27    0.48
  -6  -5   0    9.17    0.36
  -6  -5   0    8.66    2.76
  -6  -5   0   10.07    0.54
  -6  -5   0    9.50    0.50
  -6  -5   0    8.63    0.34
  -6  -5   0    8.99    0.58
  -6  -5   0    9.21    0.47
  -6  -5   0    9.79    0.44
  -6  -5   0    8.29    0.47
   6   5   0    9.08    0.48
   6   5   0    9.76    0.63
   6   5   0    8.38    3.13
   6   5   0   10.05    3.07
   6   5   0    7.90    0.38
   6   5   0    9.22    0.61
   6   5   0    8.81    0.52
   6   5   0    9.56    0.41
  -7  -5   0    0.29    0.10
  -7  -5   0    0.44    0.10
  -7  -5   0    0.25    0.08
  -7  -5   0    0.32    0.16
  -7  -5   0    0.25    0.11
  -7  -5   0    5.38    2.79
  -7  -5   0    0.20    0.09
  -7  -5   0    0.36    0.13
  -7  -5   0    0.86    2.25
  -7  -5   0    0.39    0.15
   7   5   0    0.37    0.11
   7   5   0    0.20    0.07
   7   5   0    0.25    0.08
   7   5   0    0.49    0.14
   7   5   0    0.25    0.10
   7   5   0   -2.00    2.60
   7   5   0    0.18    0.10
   7   5   0    0.11    0.12
   7   5   0    0.04    2.39
  -8  -5   0    4.38    0.38
  -8  -5   0    4.19    0.36
  -8  -5   0    4.42    0.31
  -8  -5   0    4.51    0.21
  -8  -5   0    4.09    0.35
  -8  -5   0    3.96    0.33
  -8  -5   0    3.94    0.24
  -8  -5   0    3.88    0.46
   8   5   0    4.53    0.36
   8   5   0    4.48    0.39
   8   5   0    4.52    0.38
   8   5   0    4.34    0.23
   8   5   0    4.63    0.44
   8   5   0    4.57    0.30
   8   5   0    4.58    0.47
  -9  -5   0    0.86    0.21
  -9  -5   0    1.02    0.16
  -9  -5   0    1.30    0.22
  -9  -5   0    1.09    0.32
  -9  -5   0    1.06    0.19
   9   5   0    1.40    0.22
   9   5   0    1.27    0.28
   9   5   0    1.07    0.16
   9   5   0    0.67    0.21
 -10  -5   0    1.75    0.40
 -10  -5   0    1.86    0.37
 -10  -5   0    1.29    0.19
 -10  -5   0    1.57    0.25
 -10  -5   0    1.12    0.23
  10   5   0    1.98    0.31
  10   5   0    1.81    0.21
  10   5   0    1.20    0.25
  10   5   0    1.57    0.26
  10   5   0    1.16    0.34
 -11  -5   0    0.20    0.16
 -11  -5   0    0.11    0.19
 -11  -5   0    0.01    0.11
  11   5   0    0.00    0.09
  11   5   0    0.16    0.14
  11   5   0    0.25    0.19
 -12  -5   0    0.18    0.12
 -12  -5   0   -0.11    0.12
  12   5   0    0.01    0.12
  12   5   0    0.09    0.08
  12   5   0    0.15    0.17
 -13  -5   0    0.06    0.12
 -13  -5   0    0.11    0.24
 -13  -5   0   -0.29    0.25
  13   5   0    0.22    0.12
  13   5   0   -0.03    0.21
  13   5   0    0.03    0.11
 -14  -5   0   -0.11    0.16
 -14  -5   0    0.03    0.09
 -14  -5   0    0.27    0.16
 -14  -5   0   -0.39    0.30
  14   5   0    0.01    0.09
  14   5   0   -0.13    0.12
  14   5   0    0.11    0.25
  10  -6   0   -0.27    0.21
  10  -6   0   -0.02    0.23
 -10   6   0   -0.20    0.22
 -10   6   0    0.11    0.31
   9  -6   0    5.69    0.63
   9  -6   0    5.25    0.57
   9  -6   0    4.55    0.71
  -9   6   0    5.20    0.72
  -9   6   0    3.12    0.95
  -9   6   0    4.35    0.68
   8  -6   0    1.01    0.38
   8  -6   0    2.06    0.40
   8  -6   0    1.28    0.28
   8  -6   0    2.05    0.37
  -8   6   0    1.54    0.36
  -8   6   0    0.55    0.34
  -8   6   0    1.38    0.58
   7  -6   0    0.51    0.24
   7  -6   0    0.72    0.24
   7  -6   0    0.81    0.22
   7  -6   0    0.30    0.17
   7  -6   0    0.72    0.33
  -7   6   0    0.80    0.22
  -7   6   0    0.61    0.29
  -7   6   0    0.96    0.32
   6  -6   0    3.22    0.53
   6  -6   0    2.29    0.35
   6  -6   0    2.54    0.36
   6  -6   0    2.83    0.44
   6  -6   0    1.72    0.37
  -6   6   0    2.75    0.66
  -6   6   0    1.90    0.40
  -6   6   0    2.44    0.45
  -6   6   0    2.31    0.35
  -6   6   0    1.80    0.33
  -6   6   0    2.22    0.39
   5  -6   0    0.65    0.21
   5  -6   0    0.30    0.15
   5  -6   0    0.39    0.20
   5  -6   0    1.04    0.32
   5  -6   0    0.34    0.20
  -5   6   0    0.42    0.33
  -5   6   0    0.42    0.20
  -5   6   0    0.66    0.27
  -5   6   0    0.22    0.20
  -5   6   0    0.35    0.16
  -5   6   0    0.52    0.26
   4  -6   0    3.15    0.36
   4  -6   0    2.79    0.38
   4  -6   0    2.77    0.46
   4  -6   0    3.17    0.43
  -4   6   0    3.03    0.40
  -4   6   0    3.32    0.40
  -4   6   0    4.15    0.52
  -4   6   0    3.07    0.60
  -4   6   0    2.52    0.42
  -4   6   0    3.09    0.40
   3  -6   0    8.78    0.60
   3  -6   0    8.88    0.58
   3  -6   0    3.36    4.77
   3  -6   0    9.20    0.61
   3  -6   0    9.39    0.78
   3  -6   0    8.94    0.71
   3  -6   0   14.14    6.13
   3  -6   0    9.31    0.68
  -3   6   0   10.32    5.41
  -3   6   0    9.34    0.76
  -3   6   0    9.53    0.97
  -3   6   0    9.52    0.64
  -3   6   0    9.82    0.77
  -3   6   0    9.13    0.69
  -3   6   0   13.30    7.16
   2  -6   0   10.41    0.71
   2  -6   0   13.71    5.07
   2  -6   0   11.12    0.64
   2  -6   0   20.79    6.20
   2  -6   0   10.30    0.77
   2  -6   0   10.27    0.68
   2  -6   0   10.17    0.58
  -2   6   0    9.57    0.52
  -2   6   0   10.76    0.96
  -2   6   0   11.02    0.79
  -2   6   0   10.15    0.64
  -2   6   0   12.41    4.16
  -2   6   0    5.95    4.08
  -2   6   0    9.89    0.67
  -2   6   0   10.03    0.62
  -2   6   0   10.57    0.77
   1  -6   0    6.75    3.39
   1  -6   0   13.93    0.70
   1  -6   0   13.52    0.85
   1  -6   0   14.59    0.82
   1  -6   0   13.15    0.77
   1  -6   0   14.23    0.86
   1  -6   0   12.69    0.60
   1  -6   0   10.93    4.58
   1  -6   0   13.28    0.68
  -1   6   0   13.21    0.71
  -1   6   0   17.08    5.13
  -1   6   0   14.48    1.04
  -1   6   0   12.73    0.84
  -1   6   0   11.38    4.02
  -1   6   0   12.99    0.85
  -1   6   0   13.20    0.65
  -1   6   0   13.26    0.55
  -1   6   0   13.97    0.79
   0  -6   0    0.28    0.14
   0  -6   0    0.16    0.09
   0  -6   0    0.84    2.10
   0  -6   0    0.21    0.11
   0  -6   0    0.41    0.09
   0  -6   0    0.40    0.13
   0  -6   0    0.20    0.15
   0  -6   0    3.44    3.14
   0  -6   0    0.29    0.13
   0   6   0    0.20    0.13
   0   6   0    0.35    0.09
   0   6   0    1.05    2.41
   0   6   0    0.12    0.06
   0   6   0    0.10    0.09
   0   6   0    0.43    0.16
   0   6   0    0.14    0.10
   0   6   0    0.17    0.13
   0   6   0   -3.49    2.84
  -1  -6   0   85.43    2.66
  -1  -6   0   90.77    9.03
  -1  -6   0   77.88    7.94
  -1  -6   0   83.31    2.61
  -1  -6   0   88.69    2.66
  -1  -6   0   93.64    2.44
  -1  -6   0   85.10    2.18
  -1  -6   0   86.93    2.62
  -1  -6   0   84.12    2.55
   1   6   0   81.18    2.57
   1   6   0   92.34    8.47
   1   6   0   75.73    2.66
   1   6   0   82.39    2.68
   1   6   0   87.19    2.17
   1   6   0   87.75    2.71
   1   6   0   85.15    2.66
   1   6   0   83.99    9.02
   1   6   0   81.65    2.59
  -2  -6   0    0.64    0.15
  -2  -6   0    0.67    0.08
  -2  -6   0   -1.44    2.07
  -2  -6   0    3.62    2.51
  -2  -6   0    0.77    0.14
  -2  -6   0    0.31    0.13
  -2  -6   0    0.52    0.16
  -2  -6   0    0.63    0.17
  -2  -6   0    0.23    0.14
  -2  -6   0    0.66    0.16
   2   6   0    0.53    0.15
   2   6   0   -1.06    1.89
   2   6   0    3.04    2.20
   2   6   0    0.44    0.16
   2   6   0    0.57    0.14
   2   6   0    0.51    0.18
   2   6   0    0.54    0.09
   2   6   0    0.39    0.16
   2   6   0    0.69    0.14
  -3  -6   0    4.05    0.36
  -3  -6   0    3.81    0.26
  -3  -6   0    3.68    0.32
  -3  -6   0    3.82    0.23
  -3  -6   0    4.31    0.36
  -3  -6   0    0.60    2.07
  -3  -6   0    3.69    0.32
  -3  -6   0    3.15    1.98
  -3  -6   0    3.53    0.28
   3   6   0    3.93    0.34
   3   6   0    3.39    0.38
   3   6   0    3.71    0.23
   3   6   0   -1.45    2.18
   3   6   0    3.73    0.25
   3   6   0    3.36    0.34
   3   6   0    0.98    1.86
   3   6   0    4.14    0.39
   3   6   0    4.11    0.30
  -4  -6   0    0.75    0.14
  -4  -6   0    0.77    0.16
  -4  -6   0    1.08    1.80
  -4  -6   0    0.76    0.14
  -4  -6   0    0.75    0.14
  -4  -6   0    0.76    0.13
  -4  -6   0    0.93    1.87
  -4  -6   0    0.62    0.14
   4   6   0    0.81    0.17
   4   6   0    1.01    0.20
   4   6   0    0.72    0.17
   4   6   0    0.79    0.16
   4   6   0    0.65    0.12
   4   6   0    0.66    0.16
   4   6   0    4.02    2.36
  -5  -6   0    0.98    0.17
  -5  -6   0    1.69    1.99
  -5  -6   0    0.61    0.13
  -5  -6   0    0.67    0.15
  -5  -6   0    0.16    1.65
  -5  -6   0    0.61    0.12
  -5  -6   0    1.05    0.19
  -5  -6   0    0.85    0.15
   5   6   0    0.97    0.18
   5   6   0    0.58    0.14
   5   6   0    2.14    2.23
   5   6   0    0.66    0.12
   5   6   0    0.54    0.15
   5   6   0    0.79    0.15
   5   6   0    0.69    0.17
   5   6   0   -0.03    1.76
  -6  -6   0    1.52    0.20
  -6  -6   0   -1.40    1.93
  -6  -6   0    1.89    0.24
  -6  -6   0    1.60    0.21
  -6  -6   0    1.07    0.21
  -6  -6   0    1.53    0.19
  -6  -6   0    1.63    0.21
  -6  -6   0    1.81    0.16
   6   6   0    1.60    0.18
   6   6   0    1.46    0.17
   6   6   0    1.69    0.21
   6   6   0    3.57    2.16
   6   6   0    1.63    0.22
   6   6   0    1.92    0.27
   6   6   0    1.74    0.27
  -7  -6   0    0.28    0.10
  -7  -6   0    0.05    0.05
  -7  -6   0    0.09    0.11
  -7  -6   0    4.15    2.63
  -7  -6   0   -3.37    3.10
  -7  -6   0   -0.08    0.09
   7   6   0    0.17    0.08
   7   6   0    0.08    0.06
   7   6   0    0.03    0.09
   7   6   0    0.01    0.11
   7   6   0    1.02    2.66
   7   6   0   -1.46    2.73
   7   6   0    0.19    0.13
  -8  -6   0    0.89    0.23
  -8  -6   0    1.37    0.23
  -8  -6   0    1.36    0.19
  -8  -6   0    1.18    0.14
  -8  -6   0    1.22    0.20
  -8  -6   0    1.49    0.21
  -8  -6   0    1.25    0.17
  -8  -6   0    1.09    0.19
   8   6   0    1.17    0.20
   8   6   0    1.55    0.27
   8   6   0    1.46    0.17
   8   6   0    1.21    0.13
   8   6   0    1.26    0.27
   8   6   0    0.97    0.20
  -9  -6   0    3.11    0.28
  -9  -6   0    3.28    0.32
  -9  -6   0    3.87    0.36
  -9  -6   0    3.63    0.29
  -9  -6   0    3.62    0.23
  -9  -6   0    3.27    0.19
  -9  -6   0    3.40    0.35
  -9  -6   0    4.04    0.49
   9   6   0    3.27    0.36
   9   6   0    3.75    0.47
   9   6   0    3.46    0.34
   9   6   0    3.35    0.21
   9   6   0    3.52    0.42
   9   6   0    3.95    0.29
 -10  -6   0    2.00    0.37
 -10  -6   0    1.50    0.25
 -10  -6   0    1.45    0.25
 -10  -6   0    1.37    0.20
  10   6   0    1.43    0.32
  10   6   0    1.56    0.25
  10   6   0    1.78    0.21
  10   6   0    1.73    0.33
  10   6   0    1.86    0.27
 -11  -6   0    0.57    0.27
 -11  -6   0    0.45    0.17
 -11  -6   0    0.45    0.23
 -11  -6   0    0.59    0.15
 -11  -6   0    0.99    0.21
  11   6   0    0.94    0.21
  11   6   0    0.09    0.23
  11   6   0    0.52    0.15
 -12  -6   0    1.77    0.41
 -12  -6   0    1.41    0.35
 -12  -6   0    1.09    0.19
 -12  -6   0    1.54    0.25
 -12  -6   0    1.18    0.24
  12   6   0    1.38    0.27
  12   6   0    1.61    0.24
  12   6   0    1.22    0.33
 -13  -6   0    0.22    0.13
 -13  -6   0    0.01    0.08
 -13  -6   0   -0.12    0.25
 -13  -6   0    0.32    0.25
  13   6   0    0.19    0.11
  13   6   0    0.12    0.19
  13   6   0    0.24    0.15
 -14  -6   0   -0.40    0.21
 -14  -6   0    0.15    0.33
 -14  -6   0    0.04    0.14
 -14  -6   0    0.04    0.11
 -14  -6   0    0.33    0.19
  14   6   0   -0.06    0.17
  14   6   0    0.00    0.11
  14   6   0   -0.01    0.14
   9  -7   0    0.76    0.26
   9  -7   0    0.50    0.26
   9  -7   0    0.28    0.33
  -9   7   0    0.15    0.49
  -9   7   0    0.37    0.29
  -9   7   0    0.87    0.39
   8  -7   0    0.42    0.21
   8  -7   0    0.22    0.22
   8  -7   0   -0.01    0.19
   8  -7   0    0.21    0.28
  -8   7   0    0.34    0.29
  -8   7   0    0.75    0.49
  -8   7   0    0.87    0.34
   7  -7   0   -0.12    0.20
   7  -7   0    0.11    0.20
   7  -7   0    0.35    0.22
   7  -7   0    0.29    0.17
  -7   7   0   -0.04    0.24
  -7   7   0    0.13    0.24
  -7   7   0    0.37    0.21
   6  -7   0    1.48    0.30
   6  -7   0    1.92    0.34
   6  -7   0    1.70    0.42
   6  -7   0    1.42    0.34
  -6   7   0    1.88    0.53
  -6   7   0    1.18    0.31
  -6   7   0    1.51    0.43
  -6   7   0    1.79    0.38
  -6   7   0    1.05    0.26
   5  -7   0    1.02    0.26
   5  -7   0    0.62    0.28
   5  -7   0    0.60    0.25
   5  -7   0    0.43    0.24
   5  -7   0    0.60    0.33
  -5   7   0    0.54    0.25
  -5   7   0    0.90    0.46
  -5   7   0    0.60    0.31
  -5   7   0    1.16    0.31
  -5   7   0    0.55    0.22
   4  -7   0    3.18    0.53
   4  -7   0    3.34    0.44
   4  -7   0    3.59    0.44
   4  -7   0    3.15    0.44
   4  -7   0    3.57    0.43
  -4   7   0    3.38    0.45
  -4   7   0    3.65    0.51
  -4   7   0    2.77    0.48
  -4   7   0    2.46    0.65
   3  -7   0   36.63    1.81
   3  -7   0   36.12    1.69
   3  -7   0   37.08    1.61
   3  -7   0   37.79    1.49
  -3   7   0   36.76    1.51
  -3   7   0   37.88    1.81
  -3   7   0   39.15    2.22
  -3   7   0   38.80    1.78
  -3   7   0   39.13    1.57
   2  -7   0   39.99    1.57
   2  -7   0   37.90    1.77
   2  -7   0   40.82    1.52
   2  -7   0   39.36    1.95
   2  -7   0   42.12    1.69
   2  -7   0   39.23    1.49
  -2   7   0   39.78    2.16
  -2   7   0   41.08    1.84
  -2   7   0   37.80    1.53
  -2   7   0   39.48    1.76
  -2   7   0   37.47    1.61
   1  -7   0    3.74    4.18
   1  -7   0    4.09    5.63
  -1   7   0   -3.21    4.82
  -1   7   0    7.66    4.40
   0  -7   0    0.34    0.16
   0  -7   0    0.27    0.13
   0  -7   0    0.36    0.17
   0  -7   0    0.34    0.17
   0  -7   0    0.30    0.10
   0  -7   0    0.09    0.11
   0  -7   0    1.87    3.92
   0  -7   0   -2.05    2.46
   0  -7   0    0.20    0.11
   0   7   0    0.22    0.16
   0   7   0   -0.68    4.46
   0   7   0    0.46    0.14
   0   7   0    0.43    0.21
   0   7   0    0.29    0.12
   0   7   0    0.33    0.16
   0   7   0    0.31    0.08
   0   7   0    5.11    3.12
  -1  -7   0    0.53    0.17
  -1  -7   0    4.39    3.06
  -1  -7   0    0.52    0.20
  -1  -7   0    0.96    0.19
  -1  -7   0   -5.21    2.77
  -1  -7   0    0.94    0.21
  -1  -7   0    1.07    0.23
  -1  -7   0    0.64    0.15
  -1  -7   0    0.77    0.12
  -1  -7   0    0.78    0.21
   1   7   0   -2.07    3.56
   1   7   0    0.54    0.23
   1   7   0    0.87    0.10
   1   7   0    0.64    0.15
   1   7   0    0.50    0.21
   1   7   0    0.74    0.22
   1   7   0    1.10    0.22
   1   7   0    1.09    0.19
   1   7   0    1.35    2.84
  -2  -7   0    0.13    0.12
  -2  -7   0    0.07    0.12
  -2  -7   0    0.23    0.11
  -2  -7   0    0.15    0.06
  -2  -7   0    0.18    0.10
  -2  -7   0    0.10    0.10
  -2  -7   0    0.19    0.11
  -2  -7   0    4.02    2.82
  -2  -7   0   -3.19    3.00
   2   7   0   -1.95    2.88
   2   7   0    0.05    0.10
   2   7   0   -0.04    0.11
   2   7   0    0.25    0.17
   2   7   0    0.18    0.10
   2   7   0    0.09    0.05
   2   7   0    0.44    2.41
  -3  -7   0   -2.34    2.74
  -3  -7   0    2.16    0.28
  -3  -7   0    1.69    0.26
  -3  -7   0    2.50    0.36
  -3  -7   0    1.99    0.27
  -3  -7   0    2.12    0.28
  -3  -7   0    5.96    2.75
  -3  -7   0    2.16    0.24
  -3  -7   0    2.15    0.23
  -3  -7   0    1.95    0.16
   3   7   0    0.76    2.16
   3   7   0    1.98    0.26
   3   7   0    1.84    0.28
   3   7   0    1.69    0.18
   3   7   0    1.65    0.21
   3   7   0    2.01    0.21
   3   7   0    2.91    3.22
   3   7   0    2.20    0.34
   3   7   0    2.08    0.29
  -4  -7   0    2.33    0.20
  -4  -7   0    1.23    2.15
  -4  -7   0    2.61    0.29
  -4  -7   0    2.19    0.28
  -4  -7   0    2.49    0.26
  -4  -7   0    2.50    0.28
  -4  -7   0    2.31    0.26
  -4  -7   0    1.21    2.65
   4   7   0    2.52    0.28
   4   7   0    3.69    3.24
   4   7   0    2.36    0.29
   4   7   0    2.24    0.33
   4   7   0    1.84    0.22
   4   7   0    2.52    0.31
  -5  -7   0    0.89    0.17
  -5  -7   0    0.64    0.14
  -5  -7   0    0.93    2.74
  -5  -7   0    0.68    0.16
  -5  -7   0    0.86    0.16
  -5  -7   0    4.83    3.39
  -5  -7   0    0.65    0.14
  -5  -7   0    0.98    0.18
   5   7   0    0.94    0.18
   5   7   0    1.00    2.64
   5   7   0    0.73    0.23
   5   7   0    0.79    0.18
   5   7   0    0.75    0.17
   5   7   0    0.72    0.19
   5   7   0    0.90    0.15
   5   7   0    7.82    3.36
  -6  -7   0    0.79    0.16
  -6  -7   0   -4.21    2.82
  -6  -7   0    0.68    0.14
  -6  -7   0    0.73    0.12
  -6  -7   0    0.63    0.15
  -6  -7   0    0.85    0.19
  -6  -7   0   -0.63    3.08
  -6  -7   0    0.63    0.16
   6   7   0    0.46    2.80
   6   7   0    0.83    0.19
   6   7   0    0.77    0.17
   6   7   0    0.70    0.15
   6   7   0    0.55    0.23
   6   7   0    1.73    3.45
  -7  -7   0    0.57    0.13
  -7  -7   0    0.27    0.13
  -7  -7   0    0.31    0.12
  -7  -7   0    0.43    0.13
  -7  -7   0    0.53    0.17
   7   7   0    0.58    0.17
   7   7   0    0.41    0.19
   7   7   0    0.36    0.18
   7   7   0    0.53    0.12
   7   7   0    0.49    0.12
   7   7   0    0.56    0.15
  -8  -7   0    0.33    0.13
  -8  -7   0    0.23    0.10
  -8  -7   0    0.09    0.10
  -8  -7   0    0.25    0.12
  -8  -7   0    0.23    0.13
  -8  -7   0   -0.01    0.11
   8   7   0    0.15    0.08
   8   7   0    0.27    0.12
   8   7   0    0.67    0.18
   8   7   0    0.04    0.13
   8   7   0    0.18    0.08
  -9  -7   0    0.26    0.13
  -9  -7   0    0.43    0.17
  -9  -7   0    0.20    0.11
  -9  -7   0    0.41    0.17
  -9  -7   0    0.31    0.18
  -9  -7   0    0.43    0.16
  -9  -7   0    0.17    0.07
   9   7   0    0.44    0.13
   9   7   0    0.03    0.12
   9   7   0    0.13    0.16
   9   7   0    0.16    0.13
   9   7   0    0.24    0.09
   9   7   0    0.81    0.26
 -10  -7   0    0.65    0.08
 -10  -7   0    0.86    0.17
 -10  -7   0    0.51    0.16
 -10  -7   0    0.82    0.26
 -10  -7   0    1.04    0.22
 -10  -7   0    0.65    0.20
 -10  -7   0    0.73    0.18
  10   7   0    0.75    0.16
  10   7   0    0.71    0.24
  10   7   0    0.82    0.20
  10   7   0    0.87    0.27
  10   7   0    0.66    0.11
  10   7   0    0.78    0.26
 -11  -7   0    2.30    0.35
 -11  -7   0    1.70    0.28
 -11  -7   0    1.51    0.30
 -11  -7   0    1.76    0.39
  11   7   0    1.77    0.43
 -12  -7   0    0.12    0.11
 -12  -7   0   -0.10    0.19
 -12  -7   0    0.17    0.13
 -12  -7   0    0.19    0.15
 -12  -7   0    0.34    0.15
  12   7   0    0.21    0.15
  12   7   0    0.05    0.20
  12   7   0    0.36    0.13
 -13  -7   0    0.36    0.32
 -13  -7   0    0.36    0.27
 -13  -7   0    0.40    0.18
 -13  -7   0    0.52    0.22
 -13  -7   0    0.42    0.20
  13   7   0    0.57    0.21
  13   7   0    0.60    0.17
  13   7   0    1.05    0.32
 -14  -7   0    0.50    0.23
 -14  -7   0    1.02    0.38
 -14  -7   0    0.72    0.20
 -14  -7   0    0.87    0.28
  14   7   0    0.66    0.20
  14   7   0    0.57    0.25
  14   7   0    0.75    0.32
   8  -8   0   12.96    0.98
   8  -8   0   13.35    1.28
   8  -8   0   13.92    1.08
  -8   8   0   14.48    1.15
  -8   8   0   15.05    1.70
  -8   8   0   14.24    1.25
  -8   8   0   11.84    1.07
   7  -8   0    0.33    0.17
   7  -8   0   -0.10    0.27
   7  -8   0   -0.10    0.19
   7  -8   0    0.44    0.23
  -7   8   0   -0.25    0.24
  -7   8   0    0.17    0.37
  -7   8   0    0.22    0.20
  -7   8   0   -0.10    0.21
   6  -8   0    0.18    0.16
   6  -8   0    0.26    0.18
   6  -8   0   -0.15    0.14
   6  -8   0    0.09    0.21
  -6   8   0    0.04    0.29
  -6   8   0   -0.05    0.20
  -6   8   0    0.61    0.24
  -6   8   0    0.01    0.23
  -6   8   0    0.18    0.25
   5  -8   0    0.93    0.27
   5  -8   0    0.68    0.28
   5  -8   0    1.08    0.32
   5  -8   0    0.50    0.23
  -5   8   0    0.76    0.40
  -5   8   0    0.28    0.37
  -5   8   0    0.70    0.30
  -5   8   0    1.03    0.30
  -5   8   0    1.07    0.32
   4  -8   0    6.03    0.64
   4  -8   0    5.75    0.71
   4  -8   0    5.69    0.55
   4  -8   0    5.89    0.63
   4  -8   0    5.82    0.53
  -4   8   0    5.74    0.56
  -4   8   0    6.23    0.92
  -4   8   0    6.87    0.71
  -4   8   0    6.19    0.61
   3  -8   0    2.11    0.36
   3  -8   0    1.77    0.31
   3  -8   0    2.19    0.34
   3  -8   0    1.75    0.47
   3  -8   0    1.73    0.35
  -3   8   0    2.54    0.45
  -3   8   0    1.88    0.32
  -3   8   0    1.38    0.36
  -3   8   0    2.22    0.55
  -3   8   0    2.15    0.36
   2  -8   0    1.35    0.24
   2  -8   0    1.25    0.28
   2  -8   0    1.10    0.33
   2  -8   0    1.35    0.26
   2  -8   0    1.60    0.31
   2  -8   0    0.74    0.24
  -2   8   0    1.32    0.30
  -2   8   0    0.89    0.25
  -2   8   0    0.70    0.36
  -2   8   0    1.55    0.33
  -2   8   0    0.80    0.20
   1  -8   0    1.25    0.24
   1  -8   0    1.51    0.32
   1  -8   0    1.31    0.21
   1  -8   0    1.10    0.25
   1  -8   0    1.37    0.26
   1  -8   0    1.80    0.37
  -1   8   0    1.41    0.18
  -1   8   0    1.17    0.23
  -1   8   0    1.54    0.27
  -1   8   0    1.73    0.33
  -1   8   0    1.36    0.42
  -1   8   0    1.40    0.33
   0  -8   0    0.14    0.10
   0  -8   0    0.11    0.15
   0  -8   0    0.13    0.14
   0  -8   0   -0.02    0.12
   0  -8   0   -0.07    0.08
   0  -8   0    0.11    0.07
   0   8   0    0.04    0.12
   0   8   0    0.07    0.08
   0   8   0    0.13    0.07
  -1  -8   0    7.95    0.64
  -1  -8   0    7.42    0.38
  -1  -8   0   -1.05    4.46
  -1  -8   0    7.74    0.56
  -1  -8   0    8.18    0.61
  -1  -8   0    7.30    0.79
  -1  -8   0    7.46    0.63
  -1  -8   0    7.69    0.53
  -1  -8   0    4.66    5.98
   1   8   0    6.87    0.34
   1   8   0    7.50    0.56
   1   8   0    6.29    0.63
   1   8   0    6.81    0.65
   1   8   0    5.74    5.65
   1   8   0    7.78    0.68
   1   8   0    9.46    4.81
   1   8   0    7.88    0.54
  -2  -8   0    1.37    0.22
  -2  -8   0    1.69    0.27
  -2  -8   0    1.82    0.15
  -2  -8   0    2.21    0.30
  -2  -8   0    1.60    0.28
  -2  -8   0    1.25    0.28
  -2  -8   0    1.42    4.97
  -2  -8   0    1.43    0.30
  -2  -8   0    1.04    3.87
  -2  -8   0    2.02    0.30
   2   8   0    1.90    0.34
   2   8   0    3.04    5.25
   2   8   0    4.60    3.91
   2   8   0    1.30    0.28
   2   8   0    1.31    0.28
   2   8   0    1.78    0.27
   2   8   0    1.43    0.27
   2   8   0    1.48    0.25
   2   8   0    1.65    0.15
  -3  -8   0    0.33    0.16
  -3  -8   0    0.64    0.09
  -3  -8   0    0.79    0.20
  -3  -8   0    0.66    0.15
  -3  -8   0    0.78    0.20
  -3  -8   0    0.88    0.16
  -3  -8   0    2.01    4.06
  -3  -8   0    0.44    0.18
  -3  -8   0   -2.58    3.31
  -3  -8   0    0.64    0.18
   3   8   0    0.57    3.46
   3   8   0    0.66    0.21
   3   8   0    0.73    0.15
   3   8   0    0.54    0.20
   3   8   0    0.51    0.18
   3   8   0    0.64    0.11
   3   8   0    0.75    0.15
   3   8   0    0.93    0.23
   3   8   0    0.74    3.83
  -4  -8   0    0.21    0.15
  -4  -8   0    0.14    0.12
  -4  -8   0    0.69    3.64
  -4  -8   0    1.49    4.10
  -4  -8   0    0.40    0.16
  -4  -8   0    0.34    0.14
  -4  -8   0    0.60    0.16
  -4  -8   0    0.30    0.08
   4   8   0    0.52    0.09
   4   8   0    0.45    0.16
   4   8   0   -8.28    3.84
   4   8   0    0.25    0.16
   4   8   0    0.45    0.13
   4   8   0    0.69    0.14
   4   8   0   -3.58    3.29
   4   8   0    0.24    0.15
   4   8   0    0.46    0.22
  -5  -8   0    1.24    0.20
  -5  -8   0    1.05    0.19
  -5  -8   0    1.35    0.24
  -5  -8   0    1.02    0.22
  -5  -8   0    1.20    0.17
  -5  -8   0    1.30    3.14
  -5  -8   0   -3.81    4.18
   5   8   0    1.17    0.20
   5   8   0    0.73    0.24
   5   8   0    1.27    0.25
   5   8   0    0.69    0.19
   5   8   0   -0.35    4.10
   5   8   0    1.15    0.27
  -6  -8   0    0.25    0.13
  -6  -8   0    0.35    0.15
  -6  -8   0    0.08    0.10
  -6  -8   0    0.30    0.11
  -6  -8   0    0.11    0.14
  -6  -8   0    0.47    0.15
   6   8   0    0.36    0.15
   6   8   0    0.37    0.17
   6   8   0    0.16    0.12
   6   8   0    0.60    0.16
   6   8   0    0.30    0.11
  -7  -8   0    0.12    0.11
  -7  -8   0    0.22    0.11
  -7  -8   0    0.00    0.10
  -7  -8   0    0.21    0.12
  -7  -8   0    0.15    0.11
   7   8   0   -0.09    0.10
   7   8   0    0.12    0.08
   7   8   0    0.12    0.11
  -8  -8   0   -0.04    0.06
  -8  -8   0    0.02    0.09
  -8  -8   0    0.13    0.11
  -8  -8   0    0.20    0.13
  -8  -8   0   -0.06    0.07
   8   8   0    0.03    0.07
   8   8   0    0.06    0.10
   8   8   0    0.21    0.13
   8   8   0    0.16    0.12
  -9  -8   0    1.45    0.30
  -9  -8   0    1.48    0.22
  -9  -8   0    0.86    0.22
  -9  -8   0    1.61    0.26
   9   8   0    1.21    0.17
   9   8   0    1.79    0.35
   9   8   0    1.07    0.23
   9   8   0    1.21    0.26
   9   8   0    1.44    0.31
   9   8   0    1.22    0.19
 -10  -8   0    0.32    0.19
 -10  -8   0    0.11    0.09
 -10  -8   0   -0.05    0.09
 -10  -8   0    0.34    0.14
 -10  -8   0   -0.02    0.09
  10   8   0   -0.31    0.16
  10   8   0    0.08    0.10
  10   8   0    0.30    0.10
  10   8   0    0.02    0.15
 -11  -8   0    3.89    0.41
 -11  -8   0    3.97    0.29
 -11  -8   0    4.12    0.37
 -11  -8   0    3.30    0.49
 -11  -8   0    3.57    0.40
 -11  -8   0    3.28    0.37
  11   8   0    3.21    0.38
  11   8   0    3.14    0.49
  11   8   0    3.27    0.32
 -12  -8   0   12.41    0.80
 -12  -8   0   12.66    0.83
 -12  -8   0   10.78    0.67
  12   8   0   12.42    1.00
  12   8   0   12.59    0.67
  12   8   0   12.02    0.79
 -13  -8   0    0.27    0.19
 -13  -8   0    0.21    0.14
 -13  -8   0    0.24    0.13
 -13  -8   0    0.39    0.29
  13   8   0    0.00    0.12
  13   8   0    0.19    0.29
  13   8   0    0.25    0.13
 -14  -8   0    0.10    0.17
 -14  -8   0    0.12    0.13
  14   8   0   -0.21    0.18
  14   8   0   -0.03    0.09
   7  -9   0    1.40    0.51
   7  -9   0    1.79    0.43
  -7   9   0    1.66    0.44
  -7   9   0    2.79    0.56
  -7   9   0    1.61    0.70
   6  -9   0   -0.30    0.18
   6  -9   0   -0.28    0.14
   6  -9   0    0.72    0.38
   6  -9   0    0.04    0.17
   6  -9   0    0.21    0.25
  -6   9   0   -0.16    0.21
  -6   9   0   -0.34    0.23
  -6   9   0   -0.22    0.18
  -6   9   0   -0.44    0.28
   5  -9   0    0.28    0.20
   5  -9   0    0.41    0.31
   5  -9   0    0.36    0.21
   5  -9   0    0.04    0.21
  -5   9   0    0.34    0.24
  -5   9   0    0.80    0.44
  -5   9   0    0.49    0.31
  -5   9   0    0.36    0.23
  -5   9   0    0.21    0.19
   4  -9   0    0.96    0.27
   4  -9   0    0.73    0.36
   4  -9   0    0.55    0.24
   4  -9   0    0.74    0.31
  -4   9   0    1.01    0.34
  -4   9   0    0.34    0.36
  -4   9   0    0.30    0.31
  -4   9   0    0.52    0.21
  -4   9   0    0.74    0.32
   3  -9   0    0.64    0.32
   3  -9   0    0.78    0.24
   3  -9   0    1.19    0.37
  -3   9   0    1.17    0.26
  -3   9   0    1.31    0.33
  -3   9   0    0.33    0.29
  -3   9   0    0.52    0.20
  -3   9   0    0.42    0.38
   2  -9   0    0.70    0.32
   2  -9   0    0.40    0.20
   2  -9   0    0.29    0.21
   2  -9   0    0.31    0.20
   2  -9   0    0.48    0.20
  -2   9   0   -0.29    0.28
  -2   9   0    0.30    0.22
  -2   9   0    0.02    0.15
  -2   9   0    0.43    0.18
  -2   9   0    0.26    0.20
   1  -9   0    0.35    0.23
   1  -9   0    0.75    0.23
   1  -9   0    0.35    0.18
   1  -9   0   -0.06    0.18
   1  -9   0    0.35    0.15
  -1   9   0    0.35    0.27
  -1   9   0    0.30    0.15
  -1   9   0    0.11    0.17
  -1   9   0    0.50    0.27
   0  -9   0    5.12    0.50
   0  -9   0    4.94    0.59
   0  -9   0    4.90    0.47
   0  -9   0    4.79    0.55
   0  -9   0    5.17    0.54
   0   9   0    4.85    0.50
   0   9   0    4.97    0.30
   0   9   0    5.17    0.68
   0   9   0    4.25    0.55
   0   9   0    5.04    0.61
  -1  -9   0    1.89    0.30
  -1  -9   0    1.44    0.35
  -1  -9   0    1.74    0.19
  -1  -9   0    1.75    0.32
  -1  -9   0    1.57    0.27
  -1  -9   0    2.16    0.33
  -1  -9   0    1.84    0.34
   1   9   0    2.05    0.21
   1   9   0    1.78    0.37
   1   9   0    1.62    0.17
   1   9   0    2.04    0.30
   1   9   0    1.42    0.36
   1   9   0    1.44    0.34
  -2  -9   0   10.94    0.46
  -2  -9   0   10.71    0.72
  -2  -9   0    9.95    0.80
  -2  -9   0   11.29    0.75
  -2  -9   0   11.61    0.80
  -2  -9   0   10.29    0.78
   2   9   0   11.65    0.73
   2   9   0   10.55    0.46
   2   9   0   11.35    0.85
   2   9   0    9.73    0.66
   2   9   0   11.09    0.85
  -3  -9   0    0.20    0.18
  -3  -9   0    0.39    0.19
  -3  -9   0    0.16    0.15
  -3  -9   0    0.17    0.16
  -3  -9   0    0.29    0.16
  -3  -9   0    0.01    0.09
  -3  -9   0    0.32    0.16
   3   9   0    0.21    0.16
   3   9   0    0.09    0.08
   3   9   0    0.21    0.16
   3   9   0    0.31    0.17
   3   9   0    0.18    0.10
   3   9   0   -0.02    0.21
  -4  -9   0   -0.07    0.09
  -4  -9   0    0.17    0.09
  -4  -9   0    0.03    0.10
  -4  -9   0    0.01    0.09
  -4  -9   0    0.08    0.06
  -4  -9   0   -0.03    0.10
  -4  -9   0    0.03    0.11
  -4  -9   0   -0.01    0.11
   4   9   0    0.41    0.17
   4   9   0    0.21    0.09
   4   9   0    0.25    0.08
   4   9   0    0.17    0.14
   4   9   0    0.22    0.09
   4   9   0   -0.06    0.10
   4   9   0    0.12    0.12
  -5  -9   0    2.15    0.35
  -5  -9   0    2.21    0.24
  -5  -9   0    2.01    0.31
  -5  -9   0    2.11    0.27
  -5  -9   0    2.35    0.29
  -5  -9   0    2.54    0.36
  -5  -9   0    2.26    0.32
   5   9   0    2.65    0.30
   5   9   0    2.26    0.27
   5   9   0    2.20    0.34
   5   9   0    2.16    0.33
   5   9   0    1.58    0.39
  -6  -9   0    5.57    0.49
  -6  -9   0    4.96    0.49
  -6  -9   0    5.29    0.44
  -6  -9   0    5.38    0.49
   6   9   0    5.09    0.42
   6   9   0    5.71    0.56
   6   9   0    4.60    0.54
   6   9   0    5.12    0.50
   6   9   0    5.50    0.50
  -7  -9   0    6.92    0.50
  -7  -9   0    7.25    0.57
  -7  -9   0    7.26    0.57
  -7  -9   0    7.25    0.53
  -7  -9   0    7.16    0.59
   7   9   0    7.26    0.50
   7   9   0    7.04    0.72
   7   9   0    7.58    0.65
   7   9   0    7.39    0.62
   7   9   0    7.69    0.55
  -8  -9   0    3.31    0.40
  -8  -9   0    3.30    0.37
  -8  -9   0    3.59    0.40
  -8  -9   0    3.77    0.38
   8   9   0    4.02    0.36
   8   9   0    3.59    0.46
   8   9   0    3.64    0.52
   8   9   0    3.69    0.47
  -9  -9   0    0.21    0.12
  -9  -9   0    0.08    0.12
  -9  -9   0    0.12    0.13
  -9  -9   0    0.04    0.10
  -9  -9   0   -0.10    0.10
   9   9   0   -0.09    0.14
   9   9   0    0.00    0.11
   9   9   0    0.24    0.12
   9   9   0    0.00    0.08
 -10  -9   0    0.22    0.18
 -11  -9   0    0.02    0.12
 -11  -9   0    0.09    0.11
 -11  -9   0    0.09    0.07
 -11  -9   0    0.04    0.10
 -11  -9   0    0.14    0.16
 -11  -9   0    0.00    0.11
  11   9   0   -0.19    0.10
  11   9   0    0.13    0.16
  11   9   0    0.03    0.09
  11   9   0    0.04    0.12
 -12  -9   0    0.25    0.16
 -12  -9   0    0.26    0.18
 -12  -9   0    0.07    0.16
  12   9   0    0.18    0.25
  12   9   0    0.18    0.14
  12   9   0    0.04    0.12
 -13  -9   0    0.27    0.17
 -13  -9   0    0.71    0.32
 -13  -9   0    0.42    0.20
 -13  -9   0    0.08    0.14
  13   9   0    0.33    0.15
  13   9   0    0.78    0.24
  13   9   0    0.40    0.24
   6 -10   0    0.30    0.21
   6 -10   0   -0.08    0.24
   6 -10   0    0.01    0.35
   6 -10   0    0.56    0.31
  -6  10   0    0.20    0.30
  -6  10   0    0.71    0.46
  -6  10   0   -0.47    0.38
  -6  10   0    0.06    0.25
   5 -10   0   -0.16    0.15
   5 -10   0    0.39    0.21
   5 -10   0   -0.06    0.26
   5 -10   0   -0.06    0.25
   5 -10   0   -0.35    0.18
  -5  10   0   -0.33    0.37
  -5  10   0    0.58    0.27
  -5  10   0    0.17    0.26
  -5  10   0   -0.08    0.22
   4 -10   0    0.64    0.34
   4 -10   0    0.10    0.18
   4 -10   0    0.38    0.21
   4 -10   0    0.38    0.21
   4 -10   0    0.42    0.21
  -4  10   0    0.73    0.41
  -4  10   0    0.28    0.18
  -4  10   0    0.21    0.18
  -4  10   0    0.20    0.30
   3 -10   0   -0.01    0.16
   3 -10   0    0.03    0.15
   3 -10   0   -0.21    0.10
   3 -10   0   -0.08    0.17
  -3  10   0   -0.10    0.16
  -3  10   0    0.02    0.18
  -3  10   0    0.13    0.22
  -3  10   0    0.13    0.13
   2 -10   0   -0.15    0.14
   2 -10   0    0.45    0.24
   2 -10   0    0.00    0.14
   2 -10   0    0.08    0.16
   2 -10   0   -0.12    0.16
  -2  10   0   -0.02    0.21
  -2  10   0    0.08    0.14
  -2  10   0    0.10    0.13
   1 -10   0    0.21    0.22
   1 -10   0   -0.05    0.21
   1 -10   0    0.25    0.22
   1 -10   0   -0.08    0.11
   1 -10   0    0.35    0.22
  -1  10   0    0.02    0.18
  -1  10   0   -0.03    0.15
  -1  10   0    0.44    0.25
  -1  10   0    0.16    0.16
  -1  10   0    0.63    0.30
   0 -10   0    0.45    0.23
   0 -10   0    0.23    0.14
   0 -10   0    0.25    0.17
   0 -10   0    0.10    0.17
   0 -10   0    0.40    0.26
   0  10   0    0.06    0.13
   0  10   0    0.30    0.27
   0  10   0    0.28    0.11
   0  10   0    0.32    0.22
  -1 -10   0   -0.04    0.15
  -1 -10   0    0.25    0.20
  -1 -10   0    0.30    0.10
  -1 -10   0    0.09    0.15
  -1 -10   0    0.31    0.17
  -1 -10   0    0.02    0.08
   1  10   0    0.26    0.14
   1  10   0    0.10    0.18
   1  10   0   -0.21    0.15
   1  10   0    0.08    0.21
   1  10   0    0.10    0.09
  -2 -10   0    5.09    0.29
  -2 -10   0    4.49    0.47
  -2 -10   0    5.06    0.56
  -2 -10   0    4.06    0.52
  -2 -10   0    4.96    0.51
  -2 -10   0    4.91    0.60
  -2 -10   0    5.53    0.50
   2  10   0    5.03    0.31
   2  10   0    5.02    0.49
   2  10   0    4.56    0.48
   2  10   0    4.37    0.55
   2  10   0    4.89    0.54
   2  10   0    4.65    0.28
   2  10   0    4.67    0.62
  -3 -10   0    0.36    0.19
  -3 -10   0    0.67    0.19
  -3 -10   0    0.28    0.18
  -3 -10   0    0.15    0.16
  -3 -10   0    0.17    0.19
  -3 -10   0    0.02    0.17
   3  10   0    0.78    0.24
   3  10   0    0.21    0.14
   3  10   0    0.38    0.18
   3  10   0    0.23    0.16
   3  10   0    0.08    0.21
  -4 -10   0   -0.01    0.08
  -4 -10   0    0.15    0.13
  -4 -10   0   -0.12    0.13
  -4 -10   0    0.11    0.09
  -4 -10   0    0.23    0.16
  -4 -10   0   -0.05    0.10
  -4 -10   0    0.19    0.14
   4  10   0   -0.01    0.09
   4  10   0    0.21    0.13
   4  10   0    0.00    0.13
   4  10   0    0.01    0.15
   4  10   0   -0.11    0.08
   4  10   0    0.02    0.16
   4  10   0    0.03    0.10
   4  10   0    0.06    0.09
  -5 -10   0    2.91    0.39
  -5 -10   0    3.14    0.44
  -5 -10   0    2.73    0.38
  -5 -10   0    3.48    0.36
  -5 -10   0    3.01    0.44
  -5 -10   0    2.98    0.25
   5  10   0    3.78    0.46
   5  10   0    2.85    0.40
   5  10   0    2.34    0.49
   5  10   0    2.58    0.32
   5  10   0    2.86    0.30
  -6 -10   0    0.90    0.21
  -6 -10   0    0.68    0.23
  -6 -10   0    0.82    0.24
  -6 -10   0    1.02    0.19
  -6 -10   0    0.92    0.16
  -6 -10   0    0.99    0.28
  -6 -10   0    1.01    0.39
   6  10   0    1.00    0.25
   6  10   0    1.49    0.31
   6  10   0    0.85    0.26
   6  10   0    0.89    0.31
   6  10   0    0.76    0.21
  -7 -10   0   14.01    0.90
  -7 -10   0   13.31    0.69
  -7 -10   0   13.10    0.84
  -7 -10   0   14.02    0.90
  -7 -10   0   12.15    0.82
   7  10   0   12.90    0.75
   7  10   0   13.93    0.93
   7  10   0   13.17    0.95
   7  10   0   13.40    1.04
   7  10   0   11.76    0.86
  -8 -10   0   18.43    1.04
  -8 -10   0   19.39    1.03
  -8 -10   0   18.73    1.05
  -8 -10   0   18.35    0.97
   8  10   0   18.64    1.27
   8  10   0   18.43    0.91
   8  10   0   18.93    0.94
   8  10   0   19.69    1.16
   8  10   0   17.26    1.07
  -9 -10   0   -0.11    0.12
  -9 -10   0   -0.10    0.24
  -9 -10   0   -0.03    0.11
  -9 -10   0    0.13    0.13
  -9 -10   0    0.19    0.12
   9  10   0    0.03    0.11
   9  10   0    0.18    0.11
   9  10   0    0.69    0.29
   9  10   0    0.01    0.10
 -10 -10   0    0.80    0.27
 -10 -10   0    1.29    0.29
 -10 -10   0    0.63    0.22
 -10 -10   0    1.05    0.25
 -10 -10   0    1.23    0.26
  10  10   0    1.29    0.34
 -11 -10   0   -0.08    0.10
 -11 -10   0    0.23    0.14
 -11 -10   0    0.03    0.13
 -11 -10   0   -0.11    0.13
  11  10   0    0.03    0.08
  11  10   0    0.07    0.12
  11  10   0   -0.17    0.12
  11  10   0    0.13    0.17
 -12 -10   0    0.04    0.21
 -12 -10   0    0.13    0.12
 -12 -10   0   -0.05    0.11
  12  10   0   -0.11    0.09
  12  10   0    0.00    0.14
 -13 -10   0   -0.04    0.11
 -13 -10   0    0.29    0.21
 -13 -10   0   -0.08    0.15
 -13 -10   0   -0.05    0.15
  13  10   0    0.15    0.13
  13  10   0    0.27    0.26
  13  10   0    0.17    0.15
   5 -11   0    0.10    0.32
   5 -11   0    0.31    0.19
  -5  11   0   -0.39    0.38
   4 -11   0   -0.07    0.30
   4 -11   0    0.78    0.25
   4 -11   0   -0.09    0.23
   4 -11   0    0.45    0.23
  -4  11   0   -0.25    0.40
  -4  11   0    0.53    0.29
  -4  11   0    0.40    0.36
   3 -11   0   -0.09    0.19
   3 -11   0    0.02    0.25
   3 -11   0   -0.04    0.26
  -3  11   0    0.22    0.21
  -3  11   0    0.29    0.41
  -3  11   0    0.33    0.22
  -3  11   0    0.37    0.21
   2 -11   0   -0.08    0.12
   2 -11   0    0.05    0.18
   2 -11   0   -0.14    0.15
   2 -11   0   -0.09    0.27
   2 -11   0    0.22    0.25
  -2  11   0    0.41    0.30
  -2  11   0    0.27    0.19
  -2  11   0    0.14    0.34
  -2  11   0    0.14    0.18
  -2  11   0   -0.25    0.15
   1 -11   0    1.59    0.41
   1 -11   0    1.07    0.29
   1 -11   0    1.49    0.33
   1 -11   0    1.49    0.34
   1 -11   0    2.48    0.53
  -1  11   0    2.11    0.51
  -1  11   0    1.33    0.35
  -1  11   0    0.74    0.30
  -1  11   0    0.87    0.46
   0 -11   0    0.36    0.31
   0 -11   0    1.04    0.26
   0 -11   0    0.94    0.29
   0 -11   0    0.61    0.29
   0 -11   0    0.79    0.27
   0  11   0    1.45    0.33
   0  11   0    0.60    0.31
   0  11   0    0.97    0.30
  -1 -11   0    1.12    0.29
  -1 -11   0    1.12    0.30
  -1 -11   0    1.21    0.39
  -1 -11   0    1.28    0.39
   1  11   0    1.55    0.38
   1  11   0    1.03    0.41
   1  11   0    1.56    0.40
   1  11   0    1.16    0.18
   1  11   0    0.85    0.29
  -2 -11   0    5.62    0.29
  -2 -11   0    5.92    0.59
  -2 -11   0    5.76    0.62
  -2 -11   0    5.62    0.54
  -2 -11   0    5.89    0.65
  -2 -11   0    6.17    0.73
  -2 -11   0    5.04    0.53
   2  11   0    5.37    0.66
   2  11   0    5.52    0.30
   2  11   0    5.45    0.58
   2  11   0    5.53    0.66
   2  11   0    5.68    0.67
   2  11   0    5.23    0.30
  -3 -11   0    5.24    0.59
  -3 -11   0    4.83    0.25
  -3 -11   0    5.23    0.68
  -3 -11   0    4.99    0.50
  -3 -11   0    3.72    0.52
  -3 -11   0    6.23    0.61
  -3 -11   0    5.19    0.50
   3  11   0    5.41    0.29
   3  11   0    5.43    0.65
   3  11   0    5.33    0.52
   3  11   0    5.00    0.28
   3  11   0    4.98    0.54
   3  11   0    4.39    0.76
   3  11   0    4.69    0.60
  -4 -11   0    0.04    0.06
  -4 -11   0   -0.10    0.12
  -4 -11   0   -0.08    0.14
  -4 -11   0    0.15    0.12
  -4 -11   0    0.07    0.11
  -4 -11   0    0.47    0.20
   4  11   0    0.14    0.21
   4  11   0   -0.16    0.15
   4  11   0    0.19    0.14
   4  11   0   -0.10    0.13
   4  11   0    0.20    0.10
   4  11   0    0.22    0.19
   4  11   0    0.09    0.10
  -5 -11   0    0.11    0.18
  -5 -11   0    0.02    0.08
  -5 -11   0   -0.12    0.13
  -5 -11   0    0.15    0.15
  -5 -11   0    0.02    0.10
  -5 -11   0   -0.01    0.06
   5  11   0    0.20    0.13
   5  11   0    0.18    0.12
   5  11   0   -0.24    0.26
   5  11   0    0.27    0.18
  -6 -11   0    0.37    0.22
  -6 -11   0    0.62    0.23
  -6 -11   0    0.50    0.11
  -6 -11   0    0.21    0.16
  -6 -11   0    0.19    0.16
  -6 -11   0    0.76    0.25
   6  11   0    0.66    0.27
   6  11   0    0.70    0.20
   6  11   0    1.20    0.33
   6  11   0    0.57    0.19
  -7 -11   0    0.27    0.20
  -7 -11   0    0.51    0.15
  -7 -11   0    0.49    0.23
  -7 -11   0    0.48    0.20
  -7 -11   0    0.79    0.26
  -7 -11   0    0.67    0.25
   7  11   0    0.07    0.24
   7  11   0    1.00    0.25
   7  11   0    0.77    0.18
   7  11   0    0.52    0.21
  -8 -11   0    2.12    0.44
  -8 -11   0    1.71    0.26
  -8 -11   0    1.64    0.28
  -8 -11   0    1.19    0.31
   8  11   0    2.28    0.49
   8  11   0    1.55    0.29
  -9 -11   0    1.06    0.23
  -9 -11   0    0.69    0.20
  -9 -11   0    0.39    0.19
  -9 -11   0    0.40    0.21
   9  11   0    0.15    0.14
   9  11   0    0.50    0.18
   9  11   0    0.55    0.24
 -10 -11   0    0.46    0.20
 -10 -11   0    0.73    0.25
 -10 -11   0    0.99    0.27
 -10 -11   0    0.86    0.25
  10  11   0    1.08    0.31
  10  11   0    0.34    0.16
 -11 -11   0   -0.17    0.16
 -11 -11   0   -0.06    0.15
 -11 -11   0    0.29    0.14
 -11 -11   0   -0.03    0.11
  11  11   0   -0.07    0.16
  11  11   0   -0.09    0.13
  11  11   0    0.05    0.12
 -12 -11   0    0.06    0.12
 -12 -11   0    0.18    0.19
 -12 -11   0    0.10    0.17
 -12 -11   0    0.05    0.15
  12  11   0   -0.11    0.19
   3 -12   0    0.39    0.31
   3 -12   0    0.06    0.21
   3 -12   0    0.39    0.40
  -3  12   0    0.60    0.37
  -3  12   0    0.13    0.37
   2 -12   0    2.81    0.59
   2 -12   0    2.29    0.40
   2 -12   0    1.26    0.42
   2 -12   0    1.44    0.49
  -2  12   0    1.98    0.47
  -2  12   0    1.12    0.58
  -2  12   0    2.02    0.42
   1 -12   0    0.14    0.25
   1 -12   0   -0.06    0.29
   1 -12   0   -0.09    0.18
  -1  12   0   -0.14    0.33
  -1  12   0    0.34    0.21
  -1  12   0    0.36    0.26
  -1  12   0    0.04    0.26
   0 -12   0    1.45    0.41
   0 -12   0    0.45    0.27
   0 -12   0    0.41    0.28
   0  12   0    0.22    0.27
   0  12   0    0.76    0.31
   0  12   0    0.61    0.36
   0  12   0    0.35    0.26
  -1 -12   0    0.52    0.32
  -1 -12   0    0.32    0.22
  -1 -12   0    0.81    0.24
  -1 -12   0    0.26    0.26
  -1 -12   0    0.32    0.23
   1  12   0    0.78    0.32
   1  12   0    0.54    0.36
   1  12   0    0.98    0.30
   1  12   0    0.18    0.15
  -2 -12   0    0.07    0.16
  -2 -12   0   -0.18    0.11
  -2 -12   0   -0.25    0.13
   2  12   0    0.12    0.24
   2  12   0    0.15    0.15
   2  12   0    0.22    0.23
   2  12   0    0.04    0.15
  -3 -12   0    0.93    0.33
  -3 -12   0    0.69    0.28
  -3 -12   0    1.17    0.32
   3  12   0    0.84    0.26
   3  12   0    0.66    0.27
  -4 -12   0    0.19    0.19
  -4 -12   0    0.16    0.14
  -4 -12   0    0.20    0.16
  -4 -12   0    0.54    0.22
   4  12   0    0.62    0.21
   4  12   0    0.18    0.20
   4  12   0   -0.26    0.19
   4  12   0    0.12    0.15
  -5 -12   0    0.15    0.15
  -5 -12   0    0.01    0.18
  -5 -12   0    0.02    0.05
  -5 -12   0    0.09    0.13
  -5 -12   0   -0.06    0.09
   5  12   0    0.04    0.17
   5  12   0    0.09    0.14
   5  12   0   -0.07    0.13
   5  12   0   -0.42    0.25
  -6 -12   0    0.34    0.18
  -6 -12   0    0.07    0.15
  -6 -12   0    0.19    0.17
  -6 -12   0    0.24    0.09
   6  12   0    0.36    0.19
   6  12   0    0.30    0.16
   6  12   0   -0.02    0.14
  -7 -12   0    0.08    0.26
  -7 -12   0    0.25    0.20
   7  12   0   -0.12    0.14
   7  12   0   -0.13    0.11
  -8 -12   0    0.16    0.22
  -8 -12   0    0.04    0.10
  -8 -12   0   -0.12    0.07
  -8 -12   0   -0.19    0.14
  -8 -12   0   -0.04    0.17
   8  12   0   -0.23    0.15
   8  12   0    0.03    0.11
   8  12   0    0.12    0.14
  -9 -12   0    2.20    0.42
  -9 -12   0    1.62    0.37
  -9 -12   0    1.23    0.28
  -9 -12   0    1.54    0.27
   9  12   0    1.77    0.33
   9  12   0    1.70    0.28
   9  12   0    1.12    0.37
 -10 -12   0    0.50    0.24
 -10 -12   0    0.86    0.21
 -10 -12   0    0.82    0.23
 -10 -12   0    0.60    0.28
  10  12   0    0.32    0.24
  10  12   0    0.96    0.22
 -11 -12   0    0.02    0.18
 -11 -12   0   -0.11    0.13
 -11 -12   0   -0.09    0.17
  11  12   0   -0.17    0.10
  11  12   0    0.22    0.18
  11  12   0   -0.06    0.15
 -12 -12   0    0.08    0.17
 -12 -12   0   -0.13    0.19
  12  12   0    0.06    0.23
   2 -13   0    2.38    0.50
   2 -13   0    2.30    0.68
  -2  13   0    1.42    0.42
  -2  13   0    2.59    0.83
   1 -13   0    2.29    0.41
   1 -13   0    2.48    0.54
   1 -13   0    3.25    0.50
   1 -13   0    2.11    0.58
  -1  13   0    1.30    0.55
  -1  13   0    2.28    0.52
  -1  13   0    2.31    0.47
   0 -13   0    1.16    0.37
   0 -13   0    0.45    0.28
   0 -13   0    0.66    0.22
   0  13   0    0.45    0.26
   0  13   0    0.08    0.23
   0  13   0    0.20    0.39
  -1 -13   0    0.77    0.32
  -1 -13   0    0.96    0.35
  -1 -13   0    1.48    0.40
   1  13   0    1.27    0.44
   1  13   0    0.39    0.27
  -2 -13   0    0.65    0.35
  -2 -13   0    0.17    0.13
  -2 -13   0    0.25    0.23
   2  13   0    0.42    0.23
   2  13   0    0.06    0.24
   2  13   0    0.03    0.20
  -3 -13   0   -0.39    0.25
  -3 -13   0   -0.11    0.21
  -3 -13   0    0.16    0.18
  -3 -13   0    0.12    0.16
   3  13   0    0.22    0.24
   3  13   0   -0.01    0.18
   3  13   0    0.05    0.12
  -4 -13   0    0.25    0.27
  -4 -13   0   -0.10    0.22
  -4 -13   0    0.31    0.15
   4  13   0    0.22    0.16
   4  13   0    0.17    0.16
   4  13   0   -0.12    0.15
  -5 -13   0    0.08    0.22
  -5 -13   0    0.04    0.18
  -5 -13   0   -0.05    0.13
  -5 -13   0   -0.14    0.17
   5  13   0    0.35    0.32
   5  13   0    0.15    0.16
  -6 -13   0    0.24    0.21
  -6 -13   0    0.26    0.17
  -6 -13   0    0.19    0.18
  -6 -13   0    0.18    0.23
   6  13   0    0.32    0.21
   6  13   0    0.26    0.15
   6  13   0    0.09    0.16
  -7 -13   0   -0.03    0.20
  -7 -13   0    0.16    0.18
  -7 -13   0    0.47    0.19
  -7 -13   0    0.28    0.19
   7  13   0    0.86    0.26
   7  13   0   -0.11    0.17
   7  13   0    0.75    0.25
  -8 -13   0    0.16    0.17
  -8 -13   0    0.13    0.21
  -8 -13   0    0.25    0.24
  -8 -13   0   -0.09    0.17
   8  13   0    0.21    0.15
   8  13   0    0.16    0.19
   8  13   0    0.34    0.23
  -9 -13   0    0.47    0.27
  -9 -13   0    0.51    0.21
  -9 -13   0    0.22    0.22
  -9 -13   0    0.24    0.26
   9  13   0    0.13    0.19
   9  13   0    0.59    0.22
   9  13   0    0.64    0.24
 -10 -13   0    0.03    0.19
 -10 -13   0   -0.06    0.17
 -10 -13   0   -0.05    0.14
 -10 -13   0    0.29    0.16
  10  13   0    0.15    0.14
  10  13   0   -0.24    0.13
 -11 -13   0    0.07    0.18
 -11 -13   0    0.15    0.21
  11  13   0    0.21    0.25
  -1 -14   0    1.80    0.45
  -1 -14   0    1.27    0.40
  -1 -14   0    2.05    0.48
   1  14   0    1.12    0.44
   1  14   0    1.23    0.50
  -2 -14   0    0.33    0.24
  -2 -14   0   -0.18    0.24
  -2 -14   0    0.02    0.18
  -2 -14   0   -0.33    0.17
   2  14   0    0.33    0.35
   2  14   0   -0.03    0.23
   2  14   0   -0.09    0.16
  -3 -14   0   -0.10    0.22
  -3 -14   0    0.30    0.34
  -3 -14   0    0.04    0.15
  -3 -14   0   -0.08    0.21
   3  14   0    0.32    0.25
   3  14   0    0.22    0.20
  -4 -14   0    0.01    0.16
  -4 -14   0   -0.33    0.20
  -4 -14   0    0.09    0.26
   4  14   0   -0.05    0.16
   4  14   0   -0.15    0.14
  -5 -14   0    0.20    0.23
  -5 -14   0    0.19    0.20
  -5 -14   0    0.17    0.22
  -5 -14   0   -0.02    0.20
   5  14   0    0.62    0.26
   5  14   0   -0.09    0.14
  -6 -14   0    0.35    0.28
  -6 -14   0    0.20    0.22
  -6 -14   0    0.33    0.21
   6  14   0    0.33    0.20
   6  14   0    0.31    0.17
   6  14   0    0.06    0.18
  -7 -14   0   -0.30    0.16
  -7 -14   0    0.28    0.23
  -7 -14   0   -0.32    0.17
  -7 -14   0    0.00    0.23
   7  14   0   -0.08    0.21
   7  14   0    0.07    0.13
   7  14   0    0.25    0.15
  -8 -14   0    0.31    0.23
  -8 -14   0    0.05    0.23
  -8 -14   0    0.00    0.25
  -8 -14   0    0.16    0.13
   8  14   0    0.23    0.18
   8  14   0    0.24    0.22
   8  14   0    0.44    0.20
  -9 -14   0   -0.28    0.21
  -9 -14   0   -0.31    0.15
  -9 -14   0   -0.20    0.16
   9  14   0    0.28    0.20
   9  14   0   -0.09    0.17
   9  14   0    0.34    0.16
   9  14  -1    0.08    0.17
   9  14  -1    0.11    0.23
   9  14  -1    0.00    0.23
  -9 -14   1    0.24    0.18
  -9 -14   1    0.24    0.23
   8  14  -1    1.11    0.28
   8  14  -1    1.30    0.35
  -8 -14   1    0.70    0.29
  -8 -14   1    1.32    0.30
  -8 -14   1    0.83    0.34
  -8 -14   1    1.43    0.45
   7  14  -1    3.20    0.51
   7  14  -1    3.84    0.52
   7  14  -1    3.38    0.49
  -7 -14   1    1.89    0.57
  -7 -14   1    3.21    0.55
  -7 -14   1    3.51    0.47
  -7 -14   1    3.12    0.55
   6  14  -1    1.09    0.34
   6  14  -1    1.17    0.34
   6  14  -1    1.43    0.36
  -6 -14   1    0.70    0.34
  -6 -14   1    1.01    0.29
  -6 -14   1    1.50    0.41
  -6 -14   1    0.84    0.39
   5  14  -1    0.74    0.32
   5  14  -1    1.77    0.41
   5  14  -1    1.17    0.37
  -5 -14   1    0.47    0.26
  -5 -14   1    1.28    0.39
  -5 -14   1    0.84    0.41
  -5 -14   1    1.36    0.39
   4  14  -1   -0.35    0.16
   4  14  -1   -0.17    0.12
  -4 -14   1   -0.06    0.16
  -4 -14   1    0.03    0.23
  -4 -14   1    0.05    0.20
   3  14  -1    0.65    0.30
   3  14  -1    0.17    0.19
  -3 -14   1   -0.15    0.21
  -3 -14   1    0.48    0.37
  -3 -14   1    0.09    0.22
  -3 -14   1   -0.10    0.27
   2  14  -1   -0.21    0.14
  -2 -14   1    0.10    0.29
  -2 -14   1    0.17    0.29
  -2 -14   1    0.33    0.17
   1  14  -1    0.92    0.42
  -1 -14   1    0.55    0.28
  -1 -14   1    0.34    0.30
  -1 -14   1    0.34    0.23
  11  13  -1    0.32    0.22
  11  13  -1    0.54    0.22
 -11 -13   1    0.40    0.22
 -11 -13   1    0.79    0.23
 -11 -13   1    0.18    0.25
 -11 -13   1    0.31    0.23
  10  13  -1   -0.07    0.14
  10  13  -1    0.32    0.20
  10  13  -1    0.06    0.16
 -10 -13   1    0.16    0.26
 -10 -13   1    0.12    0.14
 -10 -13   1   -0.01    0.12
   9  13  -1    0.01    0.15
   9  13  -1   -0.06    0.14
   9  13  -1    0.46    0.20
  -9 -13   1    0.07    0.18
  -9 -13   1    0.32    0.13
  -9 -13   1    0.14    0.23
  -9 -13   1    0.33    0.22
   8  13  -1    0.44    0.23
   8  13  -1    0.12    0.17
   8  13  -1    0.19    0.12
  -8 -13   1    0.06    0.14
  -8 -13   1   -0.18    0.18
  -8 -13   1    0.49    0.25
  -8 -13   1    0.58    0.27
   7  13  -1    0.39    0.23
   7  13  -1    0.27    0.15
   7  13  -1    0.13    0.23
  -7 -13   1    0.67    0.20
  -7 -13   1    0.16    0.25
  -7 -13   1    0.52    0.31
  -7 -13   1    0.34    0.26
   6  13  -1    1.03    0.30
   6  13  -1    1.27    0.32
   6  13  -1    0.65    0.29
  -6 -13   1    0.90    0.30
  -6 -13   1    1.61    0.32
  -6 -13   1    0.98    0.34
  -6 -13   1    1.35    0.39
   5  13  -1    0.21    0.14
   5  13  -1   -0.04    0.11
   5  13  -1    0.05    0.18
  -5 -13   1    0.03    0.15
  -5 -13   1    0.29    0.21
  -5 -13   1    0.55    0.24
  -5 -13   1   -0.18    0.12
   4  13  -1    0.69    0.31
  -4 -13   1    0.43    0.23
  -4 -13   1    0.34    0.24
   3  13  -1    0.23    0.24
   3  13  -1    0.20    0.17
   3  13  -1    0.16    0.22
  -3 -13   1    0.54    0.34
  -3 -13   1    0.32    0.25
   2  13  -1    0.26    0.24
   2  13  -1    0.15    0.19
   2  13  -1   -0.03    0.22
  -2 -13   1    0.31    0.20
  -2 -13   1    0.09    0.26
   1  13  -1    0.29    0.27
   1  13  -1    0.45    0.32
  -1 -13   1    0.20    0.28
  -1 -13   1    0.23    0.25
  -1 -13   1    0.04    0.17
  -1 -13   1    0.32    0.20
   0  13  -1    1.58    0.53
   0  13  -1    0.52    0.30
   0  13  -1    0.70    0.36
   0 -13   1    1.40    0.35
   0 -13   1    0.86    0.39
   0 -13   1    1.24    0.43
  -1  13  -1    0.34    0.35
  -1  13  -1    0.42    0.24
  -1  13  -1    0.62    0.32
   1 -13   1    0.20    0.35
   1 -13   1    1.34    0.46
   1 -13   1    0.50    0.26
   1 -13   1    0.08    0.27
  -2  13  -1    0.63    0.49
   2 -13   1    0.59    0.32
   2 -13   1    0.33    0.25
   2 -13   1    1.38    0.37
  12  12  -1    0.20    0.14
  12  12  -1    0.58    0.28
 -12 -12   1    0.19    0.22
 -12 -12   1    0.37    0.19
 -12 -12   1    0.83    0.26
  11  12  -1    0.59    0.28
  11  12  -1   -0.07    0.18
  11  12  -1    0.18    0.13
 -11 -12   1    0.18    0.13
 -11 -12   1    0.35    0.21
 -11 -12   1    0.11    0.19
 -11 -12   1    0.34    0.20
  10  12  -1    0.12    0.19
  10  12  -1    0.07    0.13
 -10 -12   1   -0.10    0.14
 -10 -12   1    0.12    0.19
 -10 -12   1    0.12    0.15
 -10 -12   1    0.16    0.19
 -10 -12   1    0.02    0.13
   9  12  -1    2.79    0.38
   9  12  -1    1.54    0.39
   9  12  -1    1.44    0.32
  -9 -12   1    2.42    0.28
  -9 -12   1    1.86    0.34
  -9 -12   1    1.52    0.35
  -9 -12   1    2.56    0.45
  -9 -12   1    2.31    0.45
   8  12  -1    1.04    0.31
   8  12  -1    1.34    0.28
  -8 -12   1    1.51    0.39
  -8 -12   1    1.65    0.37
  -8 -12   1    1.59    0.29
  -8 -12   1    1.70    0.20
   7  12  -1    0.07    0.14
   7  12  -1    0.57    0.19
   7  12  -1    0.05    0.13
  -7 -12   1    0.02    0.17
  -7 -12   1    0.21    0.19
  -7 -12   1    0.72    0.21
   6  12  -1    0.07    0.13
   6  12  -1    0.02    0.16
  -6 -12   1    0.28    0.19
  -6 -12   1    0.19    0.19
  -6 -12   1    0.28    0.14
   5  12  -1    3.11    0.43
   5  12  -1    2.27    0.41
   5  12  -1    3.26    0.46
  -5 -12   1    2.79    0.44
  -5 -12   1    3.01    0.45
  -5 -12   1    3.01    0.38
  -5 -12   1    2.72    0.48
   4  12  -1    0.22    0.10
   4  12  -1    0.11    0.22
   4  12  -1   -0.02    0.12
   4  12  -1    0.08    0.17
   4  12  -1   -0.06    0.12
  -4 -12   1    0.03    0.15
  -4 -12   1   -0.06    0.17
  -4 -12   1    0.02    0.09
  -4 -12   1   -0.18    0.12
   3  12  -1    0.07    0.20
   3  12  -1    0.25    0.15
   3  12  -1   -0.07    0.19
  -3 -12   1    0.10    0.16
  -3 -12   1    0.15    0.13
  -3 -12   1   -0.12    0.20
  -3 -12   1    0.29    0.23
   2  12  -1    0.05    0.24
   2  12  -1    0.18    0.23
   2  12  -1    0.72    0.24
   2  12  -1    0.44    0.21
  -2 -12   1    0.11    0.21
  -2 -12   1    0.34    0.21
  -2 -12   1   -0.15    0.13
   1  12  -1    1.16    0.38
   1  12  -1    1.31    0.43
  -1 -12   1    0.83    0.36
  -1 -12   1    1.57    0.30
  -1 -12   1    1.35    0.39
  -1 -12   1    1.10    0.31
   0  12  -1    0.24    0.16
   0  12  -1    0.60    0.31
   0  12  -1    0.00    0.17
   0  12  -1    0.34    0.34
   0 -12   1   -0.18    0.20
   0 -12   1   -0.09    0.19
   0 -12   1   -0.14    0.11
   0 -12   1    0.08    0.19
  -1  12  -1    0.67    0.28
  -1  12  -1    0.25    0.20
   1 -12   1    0.39    0.33
   1 -12   1    0.42    0.24
   1 -12   1    0.25    0.24
   1 -12   1    0.29    0.22
  -2  12  -1    4.55    0.85
  -2  12  -1    5.24    0.65
  -2  12  -1    5.86    0.75
   2 -12   1    5.75    0.63
   2 -12   1    6.27    0.70
   2 -12   1    5.96    0.78
   2 -12   1    6.10    0.85
  -3  12  -1   -0.03    0.20
   3 -12   1    0.00    0.16
   3 -12   1   -0.07    0.26
   3 -12   1    0.37    0.30
  12  11  -1   -0.19    0.15
 -12 -11   1    0.07    0.12
 -12 -11   1    0.12    0.20
 -12 -11   1   -0.07    0.13
 -12 -11   1   -0.12    0.10
  11  11  -1    0.17    0.15
  11  11  -1    0.07    0.11
  11  11  -1    0.27    0.18
 -11 -11   1   -0.02    0.12
 -11 -11   1   -0.04    0.16
 -11 -11   1   -0.23    0.12
 -11 -11   1   -0.22    0.13
  10  11  -1    2.61    0.34
  10  11  -1    3.01    0.47
  10  11  -1    1.55    0.32
 -10 -11   1    2.39    0.37
 -10 -11   1    2.13    0.38
   9  11  -1    0.23    0.16
   9  11  -1    0.22    0.12
   9  11  -1    0.52    0.25
  -9 -11   1    0.05    0.15
  -9 -11   1    0.04    0.12
  -9 -11   1   -0.03    0.17
  -9 -11   1    0.16    0.18
  -9 -11   1    0.18    0.15
   8  11  -1    0.06    0.15
   8  11  -1    0.13    0.11
   8  11  -1    0.16    0.14
  -8 -11   1    0.19    0.11
  -8 -11   1    0.13    0.10
  -8 -11   1    0.01    0.13
  -8 -11   1    0.16    0.13
  -8 -11   1   -0.06    0.12
   7  11  -1    0.68    0.22
   7  11  -1    1.12    0.32
   7  11  -1    0.68    0.19
   7  11  -1    0.47    0.30
  -7 -11   1    0.26    0.19
  -7 -11   1    0.49    0.22
  -7 -11   1    0.57    0.19
   6  11  -1    1.16    0.31
   6  11  -1    0.98    0.41
   6  11  -1    1.88    0.41
   6  11  -1    1.10    0.26
   6  11  -1    1.30    0.24
  -6 -11   1    1.12    0.30
  -6 -11   1    1.25    0.28
  -6 -11   1    0.90    0.27
  -6 -11   1    1.58    0.34
  -6 -11   1    1.08    0.23
  -6 -11   1    1.22    0.14
   5  11  -1    0.39    0.06
   5  11  -1    0.49    0.14
   5  11  -1    0.55    0.09
   5  11  -1    0.53    0.24
   5  11  -1    1.22    0.40
   5  11  -1    0.40    0.17
   5  11  -1    0.42    0.19
  -5 -11   1    1.05    0.33
  -5 -11   1    0.80    0.25
  -5 -11   1    0.75    0.22
  -5 -11   1    0.13    0.15
  -5 -11   1    0.72    0.18
  -5 -11   1    0.14    0.18
  -5 -11   1    0.39    0.07
  -5 -11   1    0.33    0.09
   4  11  -1    0.58    0.29
   4  11  -1    0.36    0.22
  -4 -11   1    0.32    0.13
  -4 -11   1    0.46    0.19
  -4 -11   1    0.66    0.25
  -4 -11   1    0.85    0.32
  -4 -11   1    0.78    0.24
   3  11  -1    4.33    0.50
   3  11  -1    4.12    0.47
   3  11  -1    4.31    0.47
   3  11  -1    4.46    0.56
   3  11  -1    4.24    0.55
  -3 -11   1    4.37    0.53
  -3 -11   1    4.23    0.51
  -3 -11   1    4.23    0.59
  -3 -11   1    4.29    0.44
  -3 -11   1    4.34    0.55
  -3 -11   1    4.14    0.46
   2  11  -1    0.90    0.30
   2  11  -1    0.63    0.23
  -2 -11   1    0.81    0.26
  -2 -11   1    0.70    0.23
  -2 -11   1    0.43    0.21
  -2 -11   1    0.57    0.31
  -2 -11   1    0.22    0.26
  -2 -11   1    0.73    0.31
   1  11  -1    0.01    0.17
   1  11  -1   -0.07    0.27
   1  11  -1   -0.25    0.15
   1  11  -1   -0.14    0.12
  -1 -11   1    0.12    0.20
  -1 -11   1   -0.29    0.14
  -1 -11   1   -0.09    0.10
  -1 -11   1   -0.17    0.12
  -1 -11   1    0.05    0.15
   0  11  -1    0.00    0.08
   0  11  -1    0.16    0.17
   0  11  -1    0.01    0.20
   0 -11   1    0.04    0.16
   0 -11   1   -0.08    0.16
   0 -11   1   -0.18    0.15
   0 -11   1   -0.20    0.13
  -1  11  -1    0.29    0.30
  -1  11  -1    0.09    0.11
  -1  11  -1    0.04    0.14
  -1  11  -1    0.08    0.21
  -1  11  -1   -0.21    0.14
   1 -11   1    0.19    0.16
   1 -11   1   -0.09    0.18
   1 -11   1   -0.30    0.14
   1 -11   1    0.00    0.16
   1 -11   1    0.01    0.12
  -2  11  -1    0.24    0.16
  -2  11  -1    0.20    0.19
  -2  11  -1    0.48    0.26
  -2  11  -1    0.78    0.29
  -2  11  -1    0.72    0.44
   2 -11   1   -0.26    0.18
   2 -11   1    0.15    0.20
   2 -11   1    0.12    0.12
   2 -11   1   -0.22    0.31
  -3  11  -1    0.52    0.29
  -3  11  -1    0.06    0.31
  -3  11  -1    0.16    0.29
   3 -11   1    0.39    0.23
   3 -11   1    1.04    0.34
   3 -11   1    0.34    0.34
   3 -11   1    0.51    0.24
  -4  11  -1    1.15    0.56
  -4  11  -1    1.03    0.34
   4 -11   1    0.77    0.33
   4 -11   1    0.40    0.26
   4 -11   1   -0.40    0.35
  -5  11  -1   -0.14    0.32
  -5  11  -1   -0.05    0.37
  -5  11  -1   -0.22    0.34
  -5  11  -1   -0.29    0.21
   5 -11   1    0.42    0.23
   5 -11   1   -0.46    0.24
  13  10  -1    0.12    0.18
  13  10  -1    0.51    0.26
  13  10  -1    0.44    0.23
 -13 -10   1    0.20    0.15
 -13 -10   1    0.44    0.26
 -13 -10   1    0.29    0.21
  12  10  -1    0.07    0.17
  12  10  -1    0.14    0.12
  12  10  -1   -0.18    0.10
 -12 -10   1   -0.06    0.10
 -12 -10   1   -0.09    0.13
 -12 -10   1    0.21    0.20
 -12 -10   1   -0.02    0.13
  11  10  -1    0.12    0.10
  11  10  -1    0.28    0.17
  11  10  -1    0.08    0.13
 -11 -10   1    0.03    0.15
 -11 -10   1    0.15    0.13
 -11 -10   1    0.10    0.14
  10  10  -1    0.05    0.11
  10  10  -1   -0.12    0.11
 -10 -10   1    0.21    0.10
 -10 -10   1    0.15    0.13
 -10 -10   1    0.10    0.12
   9  10  -1    2.03    0.29
  -9 -10   1    2.84    0.36
  -9 -10   1    2.69    0.34
  -9 -10   1    2.47    0.35
   8  10  -1    0.48    0.16
   8  10  -1    0.46    0.23
   8  10  -1    0.68    0.19
   8  10  -1    0.45    0.26
  -8 -10   1    0.16    0.14
  -8 -10   1    0.30    0.16
  -8 -10   1    0.31    0.16
  -8 -10   1    0.34    0.19
  -8 -10   1    0.22    0.18
   7  10  -1    0.51    0.20
   7  10  -1   -0.04    0.12
   7  10  -1    0.25    0.12
   7  10  -1    0.17    0.22
   7  10  -1   -0.18    0.17
  -7 -10   1    0.17    0.13
  -7 -10   1   -0.02    0.12
  -7 -10   1    0.06    0.08
  -7 -10   1    0.14    0.12
  -7 -10   1    0.11    0.14
   6  10  -1    7.25    0.68
   6  10  -1    6.50    0.70
   6  10  -1    7.25    0.72
   6  10  -1    6.63    0.46
   6  10  -1    7.21    0.61
  -6 -10   1    7.20    0.39
  -6 -10   1    7.79    0.56
  -6 -10   1    6.14    0.40
  -6 -10   1    8.14    0.64
  -6 -10   1    7.76    0.93
  -6 -10   1    6.70    0.75
  -6 -10   1    7.67    0.67
   5  10  -1   -0.03    0.11
   5  10  -1    0.10    0.09
   5  10  -1   -0.06    0.08
   5  10  -1   -0.14    0.11
   5  10  -1    0.27    0.24
  -5 -10   1   -0.02    0.11
  -5 -10   1   -0.06    0.12
  -5 -10   1    0.05    0.05
  -5 -10   1    0.17    0.13
  -5 -10   1    0.15    0.07
  -5 -10   1    0.07    0.12
  -5 -10   1    0.04    0.13
   4  10  -1    2.07    0.31
   4  10  -1    2.02    0.35
   4  10  -1    1.97    0.17
   4  10  -1    1.94    0.22
   4  10  -1    2.76    0.45
   4  10  -1    1.97    0.32
  -4 -10   1    1.99    0.37
  -4 -10   1    1.86    0.29
  -4 -10   1    2.03    0.27
  -4 -10   1    2.14    0.14
  -4 -10   1    2.63    0.39
  -4 -10   1    1.92    0.35
  -4 -10   1    2.63    0.37
  -4 -10   1    2.18    0.30
   3  10  -1    3.09    0.38
   3  10  -1    3.17    0.46
   3  10  -1    3.20    0.40
   3  10  -1    2.25    0.53
   3  10  -1    3.26    0.48
   3  10  -1    2.66    0.35
  -3 -10   1    4.04    0.40
  -3 -10   1    4.04    0.47
  -3 -10   1    3.07    0.35
  -3 -10   1    3.64    0.47
  -3 -10   1    3.14    0.49
  -3 -10   1    3.01    0.43
   2  10  -1    5.67    0.60
   2  10  -1    5.51    0.63
   2  10  -1    6.97    0.69
   2  10  -1    6.76    0.57
  -2 -10   1    4.97    0.58
  -2 -10   1    6.64    0.54
  -2 -10   1    6.26    0.60
  -2 -10   1    5.67    0.51
  -2 -10   1    6.32    0.62
  -2 -10   1    5.20    0.74
   1  10  -1    1.10    0.34
   1  10  -1    1.48    0.33
   1  10  -1    1.26    0.12
   1  10  -1    0.67    0.31
   1  10  -1    1.07    0.13
   1  10  -1    1.28    0.27
  -1 -10   1    1.31    0.24
  -1 -10   1    0.85    0.25
  -1 -10   1    1.00    0.30
  -1 -10   1    1.28    0.27
  -1 -10   1    1.29    0.36
  -1 -10   1    1.35    0.29
   0  10  -1    0.03    0.07
   0  10  -1    0.00    0.08
   0  10  -1   -0.01    0.11
   0  10  -1    0.15    0.18
   0  10  -1    0.30    0.21
   0 -10   1    0.15    0.18
   0 -10   1    0.02    0.14
   0 -10   1    0.18    0.17
   0 -10   1   -0.16    0.11
  -1  10  -1    1.26    0.19
  -1  10  -1    1.17    0.20
  -1  10  -1    1.11    0.37
  -1  10  -1    0.59    0.26
  -1  10  -1    1.00    0.30
  -1  10  -1    1.70    0.36
   1 -10   1    1.75    0.43
   1 -10   1    0.59    0.24
   1 -10   1    1.27    0.28
   1 -10   1    0.94    0.31
   1 -10   1    0.80    0.29
  -2  10  -1    2.52    0.49
  -2  10  -1    2.40    0.47
  -2  10  -1    3.06    0.34
  -2  10  -1    2.20    0.41
   2 -10   1    3.03    0.40
   2 -10   1    2.33    0.39
   2 -10   1    2.79    0.50
   2 -10   1    2.51    0.39
  -3  10  -1    0.59    0.40
  -3  10  -1    0.67    0.33
  -3  10  -1    0.66    0.26
  -3  10  -1    0.81    0.49
   3 -10   1    0.44    0.31
   3 -10   1    1.06    0.32
   3 -10   1    1.19    0.33
   3 -10   1    0.72    0.32
   3 -10   1    1.13    0.28
  -4  10  -1    0.64    0.26
  -4  10  -1    0.10    0.20
  -4  10  -1    0.56    0.28
  -4  10  -1    0.04    0.17
  -4  10  -1    0.66    0.43
   4 -10   1    0.31    0.29
   4 -10   1    0.15    0.24
   4 -10   1    0.18    0.17
   4 -10   1    0.20    0.22
  -5  10  -1    0.31    0.21
  -5  10  -1    0.21    0.32
  -5  10  -1   -0.43    0.39
   5 -10   1    0.49    0.26
   5 -10   1    0.53    0.24
   5 -10   1    0.08    0.25
   5 -10   1    0.58    0.27
   5 -10   1    0.69    0.24
  -6  10  -1    0.27    0.30
  -6  10  -1    0.03    0.26
  -6  10  -1   -0.26    0.25
  -6  10  -1    0.72    0.52
   6 -10   1    0.72    0.30
   6 -10   1   -0.09    0.19
   6 -10   1   -0.28    0.24
  13   9  -1    0.40    0.21
  13   9  -1    0.54    0.18
  13   9  -1    1.17    0.36
 -13  -9   1    0.78    0.22
 -13  -9   1    0.81    0.34
 -13  -9   1    0.55    0.19
  12   9  -1   10.83    0.77
  12   9  -1   10.36    0.62
  12   9  -1   10.91    0.98
 -12  -9   1   10.99    0.66
 -12  -9   1   10.17    0.75
 -12  -9   1   10.01    0.88
 -12  -9   1    9.80    0.74
 -12  -9   1    9.01    0.77
  11   9  -1    0.85    0.25
  11   9  -1    0.73    0.18
  11   9  -1    1.83    0.38
 -11  -9   1    0.98    0.20
 -11  -9   1    0.75    0.22
 -11  -9   1    1.40    0.32
 -11  -9   1    0.89    0.25
 -11  -9   1    1.00    0.16
 -11  -9   1    0.97    0.22
  10   9  -1   -0.07    0.11
  10   9  -1    0.15    0.10
  10   9  -1    0.12    0.07
  10   9  -1    0.11    0.11
  10   9  -1    0.03    0.23
 -10  -9   1   -0.10    0.10
 -10  -9   1    0.12    0.10
 -10  -9   1    0.18    0.16
 -10  -9   1   -0.19    0.12
   9   9  -1    0.07    0.09
   9   9  -1   -0.24    0.18
   9   9  -1   -0.03    0.08
   9   9  -1    0.12    0.18
  -9  -9   1    0.04    0.10
  -9  -9   1    0.09    0.13
  -9  -9   1    0.04    0.13
  -9  -9   1    0.28    0.13
   8   9  -1    1.53    0.32
   8   9  -1    1.67    0.24
   8   9  -1    1.33    0.33
   8   9  -1    1.19    0.34
   8   9  -1    1.55    0.23
  -8  -9   1    1.91    0.28
  -8  -9   1    1.62    0.25
  -8  -9   1    1.43    0.28
  -8  -9   1    1.54    0.29
   7   9  -1    0.06    0.10
   7   9  -1    0.19    0.14
   7   9  -1    0.22    0.15
   7   9  -1    0.18    0.10
  -7  -9   1    0.12    0.12
  -7  -9   1    0.45    0.16
  -7  -9   1    0.22    0.15
  -7  -9   1    0.10    0.10
  -7  -9   1    0.17    0.11
   6   9  -1    1.19    0.22
   6   9  -1    0.92    0.22
   6   9  -1    0.81    0.23
   6   9  -1    0.92    0.21
   6   9  -1    1.52    0.32
   6   9  -1    0.75    0.18
  -6  -9   1    1.14    0.25
  -6  -9   1    1.07    0.17
  -6  -9   1    0.65    0.16
  -6  -9   1    0.94    0.22
  -6  -9   1    0.88    0.18
  -6  -9   1    0.75    0.20
   5   9  -1    0.48    0.21
   5   9  -1    0.79    0.22
   5   9  -1    0.36    0.17
   5   9  -1    0.36    0.15
   5   9  -1    0.44    0.20
  -5  -9   1    0.44    0.10
  -5  -9   1    0.64    0.19
  -5  -9   1    0.57    0.20
  -5  -9   1    0.60    0.21
  -5  -9   1    0.49    0.15
   4   9  -1    1.18    0.27
   4   9  -1    1.67    0.28
   4   9  -1    2.03    0.34
   4   9  -1    1.41    0.17
   4   9  -1    1.75    0.17
   4   9  -1    1.20    0.24
  -4  -9   1    2.11    0.31
  -4  -9   1    1.68    0.30
  -4  -9   1    1.30    0.29
  -4  -9   1    1.56    0.13
  -4  -9   1    2.03    0.32
  -4  -9   1    1.82    0.28
  -4  -9   1    1.49    0.22
  -4  -9   1    1.48    0.23
   3   9  -1    6.85    0.64
   3   9  -1    8.06    0.58
   3   9  -1    7.27    0.59
   3   9  -1    7.04    0.30
   3   9  -1    7.21    0.58
   3   9  -1    7.08    0.64
   3   9  -1    6.28    0.63
  -3  -9   1    7.18    0.27
  -3  -9   1    7.14    0.67
  -3  -9   1    7.52    0.53
  -3  -9   1    7.00    0.61
  -3  -9   1    7.74    0.62
  -3  -9   1    7.39    0.52
  -3  -9   1    6.79    0.56
  -3  -9   1    6.74    0.60
   2   9  -1    3.54    0.19
   2   9  -1    3.43    0.44
   2   9  -1    4.54    0.46
   2   9  -1    3.82    0.47
   2   9  -1    3.47    0.18
   2   9  -1    3.81    0.48
   2   9  -1    4.10    0.52
  -2  -9   1    3.60    0.43
  -2  -9   1    3.86    0.49
  -2  -9   1    3.64    0.39
  -2  -9   1    3.11    0.42
  -2  -9   1    3.80    0.39
  -2  -9   1    4.07    0.55
  -2  -9   1    3.67    0.18
   1   9  -1    0.90    0.26
   1   9  -1    0.98    0.26
   1   9  -1    0.58    0.29
   1   9  -1    0.46    0.10
   1   9  -1    0.71    0.24
  -1  -9   1    0.74    0.19
  -1  -9   1    0.73    0.20
  -1  -9   1    0.71    0.23
  -1  -9   1    0.29    0.23
  -1  -9   1    0.99    0.25
   0   9  -1    2.50    0.36
   0   9  -1    2.93    0.25
   0   9  -1    3.10    0.51
   0   9  -1    2.66    0.43
   0   9  -1    2.60    0.20
   0   9  -1    2.66    0.52
   0  -9   1    2.92    0.44
   0  -9   1    2.51    0.36
   0  -9   1    2.75    0.45
   0  -9   1    2.88    0.41
   0  -9   1    2.78    0.38
   0  -9   1    2.87    0.43
  -1   9  -1    0.24    0.26
  -1   9  -1    0.34    0.11
  -1   9  -1    0.47    0.19
  -1   9  -1    0.43    0.25
   1  -9   1    0.15    0.16
   1  -9   1    0.52    0.24
   1  -9   1    0.22    0.15
   1  -9   1    0.29    0.17
   1  -9   1    0.03    0.12
  -2   9  -1    0.83    0.26
  -2   9  -1    0.26    0.33
  -2   9  -1    0.23    0.14
  -2   9  -1    0.39    0.16
   2  -9   1    0.31    0.19
   2  -9   1    0.43    0.20
   2  -9   1    0.02    0.22
   2  -9   1    0.26    0.17
   2  -9   1    0.15    0.15
  -3   9  -1   -0.21    0.22
  -3   9  -1    0.16    0.15
  -3   9  -1    0.02    0.21
  -3   9  -1    0.67    0.26
  -3   9  -1   -0.09    0.13
   3  -9   1    0.12    0.19
   3  -9   1    0.08    0.15
   3  -9   1    0.23    0.23
   3  -9   1    0.06    0.16
   3  -9   1    0.45    0.23
  -4   9  -1    0.11    0.21
  -4   9  -1   -0.09    0.35
  -4   9  -1    0.29    0.16
  -4   9  -1    0.12    0.16
  -4   9  -1    0.07    0.16
   4  -9   1   -0.22    0.12
   4  -9   1    0.25    0.19
   4  -9   1    0.40    0.18
   4  -9   1    0.18    0.26
   4  -9   1    0.00    0.20
  -5   9  -1    2.71    0.53
  -5   9  -1    1.50    0.39
  -5   9  -1    2.96    0.50
  -5   9  -1    2.83    0.68
  -5   9  -1    2.52    0.42
   5  -9   1    1.90    0.39
   5  -9   1    1.96    0.39
   5  -9   1    1.23    0.38
   5  -9   1    3.29    0.59
  -6   9  -1    0.09    0.23
  -6   9  -1   -0.41    0.34
   6  -9   1    0.24    0.28
   6  -9   1    1.01    0.41
   6  -9   1    0.34    0.19
   6  -9   1    0.17    0.22
  -7   9  -1    0.27    0.25
  -7   9  -1    0.02    0.22
  -7   9  -1   -0.21    0.37
  -7   9  -1    0.38    0.29
   7  -9   1    0.18    0.21
   7  -9   1    0.16    0.23
   7  -9   1    0.20    0.31
  14   8  -1    1.27    0.29
  14   8  -1    1.07    0.21
  14   8  -1    0.79    0.36
 -14  -8   1    1.27    0.41
 -14  -8   1    1.21    0.23
  13   8  -1    0.72    0.18
  13   8  -1   -0.10    0.23
  13   8  -1    0.16    0.18
 -13  -8   1    0.30    0.14
 -13  -8   1    0.70    0.22
 -13  -8   1    0.36    0.28
 -13  -8   1    0.28    0.19
  12   8  -1    0.38    0.28
  12   8  -1    0.92    0.24
  12   8  -1    0.56    0.17
 -12  -8   1    1.01    0.34
 -12  -8   1    1.09    0.25
 -12  -8   1    0.75    0.23
 -12  -8   1    0.79    0.23
 -12  -8   1    0.96    0.20
  11   8  -1    1.87    0.24
  11   8  -1    2.01    0.31
  11   8  -1    1.79    0.38
 -11  -8   1    2.49    0.41
 -11  -8   1    1.85    0.25
 -11  -8   1    1.66    0.29
 -11  -8   1    2.31    0.31
 -11  -8   1    2.07    0.18
 -11  -8   1    1.83    0.26
  10   8  -1    0.10    0.14
  10   8  -1    0.03    0.09
  10   8  -1    0.21    0.09
  10   8  -1    0.04    0.07
 -10  -8   1    0.16    0.11
 -10  -8   1    0.07    0.08
 -10  -8   1    0.20    0.10
 -10  -8   1   -0.14    0.11
 -10  -8   1    0.01    0.05
 -10  -8   1    0.02    0.04
   9   8  -1    0.05    0.11
   9   8  -1   -0.23    0.11
   9   8  -1    0.03    0.09
   9   8  -1    0.01    0.08
   9   8  -1    0.03    0.17
   9   8  -1   -0.01    0.15
  -9  -8   1    0.23    0.12
  -9  -8   1   -0.01    0.09
  -9  -8   1    0.16    0.11
  -9  -8   1    0.06    0.10
  -9  -8   1    0.19    0.14
   8   8  -1   -0.11    0.15
   8   8  -1    0.03    0.11
   8   8  -1    0.04    0.07
   8   8  -1   -0.03    0.06
   8   8  -1    0.27    0.15
   8   8  -1   -0.02    0.08
  -8  -8   1   -0.04    0.08
  -8  -8   1   -0.12    0.07
  -8  -8   1    0.07    0.09
  -8  -8   1   -0.04    0.07
   7   8  -1    2.95    0.36
   7   8  -1    3.43    0.43
   7   8  -1    3.12    0.42
   7   8  -1    3.56    0.34
  -7  -8   1    3.53    0.34
  -7  -8   1    3.74    0.38
  -7  -8   1    3.34    0.37
  -7  -8   1    3.87    0.37
  -7  -8   1    4.09    0.37
   6   8  -1    1.67    0.27
   6   8  -1    1.46    0.27
   6   8  -1    1.86    0.23
   6   8  -1    1.43    0.23
  -6  -8   1    1.45    0.22
  -6  -8   1    1.42    0.21
  -6  -8   1    1.62    0.25
  -6  -8   1    1.34    0.23
  -6  -8   1    1.83    0.26
   5   8  -1    0.83    0.22
   5   8  -1    0.54    0.16
   5   8  -1    0.42    0.22
   5   8  -1    0.59    0.17
   5   8  -1    0.74    0.15
   5   8  -1    0.83    0.19
  -5  -8   1    0.56    0.16
  -5  -8   1    0.40    0.17
  -5  -8   1    0.68    0.15
  -5  -8   1    0.55    0.19
  -5  -8   1    0.26    0.14
  -5  -8   1    0.39    0.12
   4   8  -1    0.91    0.11
   4   8  -1    1.14    0.17
   4   8  -1    0.80    0.20
   4   8  -1    0.94    0.28
   4   8  -1    0.97    0.27
   4   8  -1    5.44    4.89
   4   8  -1    0.86    0.17
   4   8  -1    1.04    0.22
  -4  -8   1    1.22    0.17
  -4  -8   1    1.02    0.11
  -4  -8   1    0.66    0.20
  -4  -8   1    0.79    0.20
  -4  -8   1    9.68    4.41
  -4  -8   1    1.23    0.18
  -4  -8   1    1.25    0.19
  -4  -8   1    0.58    2.96
  -4  -8   1    1.05    0.22
   3   8  -1   -0.57    3.85
   3   8  -1    2.15    0.26
   3   8  -1    2.41    0.29
   3   8  -1    2.61    0.39
   3   8  -1   10.50    4.53
   3   8  -1    2.50    0.35
   3   8  -1    2.47    0.18
   3   8  -1    2.59    0.32
   3   8  -1    2.08    0.33
  -3  -8   1    0.01    3.47
  -3  -8   1    2.02    0.30
  -3  -8   1    6.67    4.43
  -3  -8   1    2.75    0.30
  -3  -8   1    2.55    0.15
  -3  -8   1    2.52    0.33
  -3  -8   1    2.40    0.33
  -3  -8   1    2.44    0.27
  -3  -8   1    2.78    0.32
   2   8  -1    0.17    0.12
   2   8  -1    0.31    0.06
   2   8  -1    0.28    0.13
   2   8  -1   -3.32    4.64
   2   8  -1    0.49    0.15
   2   8  -1   -0.06    3.23
   2   8  -1    0.22    0.12
   2   8  -1    0.41    0.19
  -2  -8   1    0.12    0.13
  -2  -8   1    0.01    0.14
  -2  -8   1    0.17    0.14
  -2  -8   1    0.12    0.10
  -2  -8   1    0.24    0.15
  -2  -8   1    0.26    0.05
  -2  -8   1    0.25    0.12
  -2  -8   1    5.43    3.84
  -2  -8   1   -0.49    4.42
   1   8  -1   10.64    0.80
   1   8  -1   16.24    5.95
   1   8  -1   10.64    6.26
   1   8  -1    9.41    0.37
   1   8  -1   10.32    0.77
   1   8  -1   10.25    0.66
   1   8  -1   10.06    0.75
   1   8  -1    9.60    0.75
   1   8  -1    9.40    0.41
  -1  -8   1    9.07    0.38
  -1  -8   1    9.23    0.74
  -1  -8   1    9.78    0.59
  -1  -8   1   10.09    0.72
  -1  -8   1    9.17    0.63
  -1  -8   1    7.91    5.69
  -1  -8   1    9.78    0.66
  -1  -8   1   17.15    6.61
  -1  -8   1    9.23    0.72
   0   8  -1    1.03    0.14
   0   8  -1    0.45    0.22
   0   8  -1    0.93    0.11
   0   8  -1    0.58    0.26
   0   8  -1    0.23    0.23
   0   8  -1    0.72    0.20
   0  -8   1    0.59    0.18
   0  -8   1    0.79    0.20
   0  -8   1    0.50    0.22
   0  -8   1    0.55    0.25
   0  -8   1    0.90    0.23
   0  -8   1    0.70    0.21
  -1   8  -1    0.51    0.12
  -1   8  -1    0.27    0.22
  -1   8  -1    0.49    0.20
  -1   8  -1    0.47    0.25
  -1   8  -1    0.43    0.17
   1  -8   1    0.38    0.22
   1  -8   1    0.71    0.27
   1  -8   1    0.70    0.17
   1  -8   1    0.63    0.22
  -2   8  -1    0.89    0.30
  -2   8  -1    0.93    0.23
  -2   8  -1    0.92    0.25
  -2   8  -1    1.00    0.45
   2  -8   1    1.08    0.35
   2  -8   1    0.65    0.27
   2  -8   1    1.26    0.28
   2  -8   1    0.96    0.40
  -3   8  -1    5.59    0.55
  -3   8  -1    5.36    0.65
  -3   8  -1    4.98    0.80
  -3   8  -1    5.07    0.49
  -3   8  -1    5.06    0.61
   3  -8   1    5.50    0.62
   3  -8   1    5.16    0.56
   3  -8   1    5.43    0.52
   3  -8   1    5.42    0.51
  -4   8  -1    1.53    0.31
  -4   8  -1    1.46    0.31
  -4   8  -1    1.12    0.39
  -4   8  -1    1.67    0.36
  -4   8  -1    1.59    0.47
   4  -8   1    1.33    0.33
   4  -8   1    1.44    0.31
   4  -8   1    1.12    0.26
   4  -8   1    0.92    0.37
   4  -8   1    1.39    0.35
  -5   8  -1    2.39    0.64
  -5   8  -1    2.71    0.46
  -5   8  -1    2.31    0.39
  -5   8  -1    2.27    0.40
   5  -8   1    2.21    0.42
   5  -8   1    2.62    0.40
  -6   8  -1    0.80    0.27
  -6   8  -1    0.40    0.29
  -6   8  -1    0.79    0.44
  -6   8  -1    0.09    0.16
   6  -8   1    0.72    0.20
   6  -8   1   -0.05    0.21
   6  -8   1    0.07    0.15
   6  -8   1    0.00    0.21
   6  -8   1    0.79    0.38
  -7   8  -1    2.52    0.44
  -7   8  -1    2.58    0.67
  -7   8  -1    2.41    0.45
  -7   8  -1    2.87    0.53
   7  -8   1    3.01    0.61
   7  -8   1    2.05    0.46
   7  -8   1    2.49    0.44
   7  -8   1    2.35    0.40
  -8   8  -1    1.04    0.46
  -8   8  -1    0.23    0.23
  -8   8  -1    0.35    0.20
   8  -8   1   -0.26    0.27
  14   7  -1   -0.22    0.15
 -14  -7   1    0.21    0.21
  13   7  -1    2.63    0.46
  13   7  -1    2.74    0.31
  13   7  -1    2.22    0.35
 -13  -7   1    2.30    0.28
 -13  -7   1    2.55    0.48
 -13  -7   1    2.29    0.46
 -13  -7   1    1.92    0.35
 -13  -7   1    3.38    0.41
  12   7  -1   -0.07    0.20
  12   7  -1    0.09    0.08
  12   7  -1    0.09    0.10
 -12  -7   1   -0.19    0.21
 -12  -7   1    0.09    0.08
 -12  -7   1    0.15    0.13
 -12  -7   1   -0.09    0.11
  11   7  -1    0.24    0.21
  11   7  -1    0.14    0.11
  11   7  -1    0.10    0.19
  11   7  -1   -0.03    0.07
 -11  -7   1    0.12    0.17
 -11  -7   1    0.11    0.11
 -11  -7   1   -0.07    0.11
  10   7  -1    1.07    0.17
  10   7  -1    1.23    0.30
  10   7  -1    1.30    0.23
  10   7  -1    1.43    0.18
  10   7  -1    0.92    0.27
 -10  -7   1    1.25    0.15
 -10  -7   1    0.94    0.17
 -10  -7   1    0.94    0.45
 -10  -7   1    1.41    0.22
 -10  -7   1    1.28    0.23
 -10  -7   1    1.18    0.18
 -10  -7   1    1.22    0.15
 -10  -7   1    1.24    0.24
   9   7  -1    0.94    0.25
   9   7  -1    0.52    0.20
   9   7  -1    0.87    0.29
  -9  -7   1    0.74    0.19
  -9  -7   1    0.57    0.16
  -9  -7   1    1.21    0.21
  -9  -7   1    0.87    0.11
  -9  -7   1    0.65    0.18
  -9  -7   1    0.50    0.22
   8   7  -1    0.40    0.18
   8   7  -1    0.23    0.15
   8   7  -1    0.07    0.11
   8   7  -1    0.26    0.13
   8   7  -1    0.43    0.10
   8   7  -1    0.35    0.10
  -8  -7   1    0.25    0.08
  -8  -7   1    0.17    0.10
  -8  -7   1    0.09    0.12
  -8  -7   1    0.15    0.10
  -8  -7   1    0.27    0.11
  -8  -7   1   -0.05    0.13
  -8  -7   1    0.38    0.06
  -8  -7   1    0.56    0.15
   7   7  -1    5.23    0.44
   7   7  -1    5.53    0.43
   7   7  -1    5.49    0.35
   7   7  -1    5.62    0.53
   7   7  -1    6.12    0.54
  -7  -7   1    5.25    0.41
  -7  -7   1    5.39    0.38
  -7  -7   1    5.44    0.45
  -7  -7   1    5.75    0.44
  -7  -7   1    5.39    0.41
   6   7  -1    2.08    2.86
   6   7  -1    1.34    2.92
  -6  -7   1    1.45    3.37
  -6  -7   1   -1.46    2.66
   5   7  -1   -0.76    2.95
   5   7  -1    1.19    0.23
   5   7  -1    1.09    0.18
   5   7  -1    1.68    0.19
   5   7  -1    0.83    0.19
   5   7  -1    3.55    2.60
  -5  -7   1    1.35    0.19
  -5  -7   1    3.05    2.52
  -5  -7   1    1.20    0.21
  -5  -7   1    1.21    0.15
  -5  -7   1    1.19    0.20
  -5  -7   1    6.55    2.96
  -5  -7   1    1.42    0.21
   4   7  -1   -0.83    2.21
   4   7  -1    0.19    0.09
   4   7  -1    0.27    0.13
   4   7  -1    0.10    0.11
   4   7  -1    0.24    0.13
   4   7  -1    0.21    0.11
  -4  -7   1    0.28    0.12
  -4  -7   1   -2.08    2.62
  -4  -7   1    0.36    0.15
  -4  -7   1   -3.27    1.85
  -4  -7   1    0.17    0.10
   3   7  -1    4.13    0.33
   3   7  -1    4.48    0.25
   3   7  -1    6.25    3.16
   3   7  -1    5.14    0.46
   3   7  -1    4.69    0.41
   3   7  -1    4.66    0.33
   3   7  -1    1.69    2.57
   3   7  -1    4.82    0.45
  -3  -7   1    4.38    0.41
  -3  -7   1    4.53    0.41
  -3  -7   1    4.34    0.37
  -3  -7   1    5.96    3.35
  -3  -7   1    3.95    0.31
  -3  -7   1    4.08    0.34
  -3  -7   1    4.68    0.42
  -3  -7   1    4.70    2.73
  -3  -7   1    4.27    0.21
  -3  -7   1    4.80    0.42
   2   7  -1   -0.12    0.08
   2   7  -1   -0.10    0.08
   2   7  -1    4.66    3.37
   2   7  -1   -5.06    2.12
   2   7  -1    0.17    0.05
   2   7  -1    0.12    0.10
   2   7  -1    0.19    0.11
   2   7  -1    0.06    0.08
   2   7  -1    0.02    0.06
  -2  -7   1    0.18    0.12
  -2  -7   1   -0.07    0.08
  -2  -7   1   -1.20    2.38
  -2  -7   1    0.07    0.10
  -2  -7   1    0.08    0.04
  -2  -7   1    0.16    0.12
  -2  -7   1   -3.28    2.81
  -2  -7   1    0.34    0.13
  -2  -7   1    0.04    0.07
   1   7  -1    0.33    0.16
   1   7  -1    0.51    0.15
   1   7  -1    0.18    0.16
   1   7  -1    0.30    0.07
   1   7  -1   -4.44    3.14
   1   7  -1    0.28    0.13
   1   7  -1    0.38    0.08
   1   7  -1    0.37    0.16
   1   7  -1    0.83    2.22
  -1  -7   1    0.41    0.15
  -1  -7   1    0.12    0.11
  -1  -7   1    0.21    0.13
  -1  -7   1    3.44    3.95
  -1  -7   1    0.29    0.07
  -1  -7   1    0.28    0.20
  -1  -7   1    0.33    0.16
  -1  -7   1    0.47    0.13
  -1  -7   1    0.22    0.15
  -1  -7   1   -0.09    2.55
   0   7  -1    3.27    0.26
   0   7  -1   -3.55    3.64
   0   7  -1    3.34    0.36
   0   7  -1    3.54    0.43
   0   7  -1    3.08    0.41
   0   7  -1    3.84    0.50
   0   7  -1    3.01    0.40
   0   7  -1   -7.37    4.73
   0   7  -1    3.44    0.20
   0  -7   1    3.27    0.42
   0  -7   1    3.48    0.39
   0  -7   1    3.61    0.34
   0  -7   1    3.00    0.40
   0  -7   1    7.17    4.81
   0  -7   1    3.22    0.36
   0  -7   1    2.09    3.68
   0  -7   1    3.37    0.24
   0  -7   1    3.46    0.40
  -1   7  -1    3.67    0.38
  -1   7  -1   -0.44    4.96
  -1   7  -1    3.38    0.52
  -1   7  -1    3.28    0.53
  -1   7  -1    3.53    0.31
  -1   7  -1    4.32    0.30
  -1   7  -1    4.75    5.21
   1  -7   1    3.85    0.40
   1  -7   1    4.21    0.46
   1  -7   1    2.88    0.41
   1  -7   1    3.66    0.54
   1  -7   1    3.34    0.38
   1  -7   1    1.62    4.66
   1  -7   1    3.70    0.36
   1  -7   1    1.99    5.28
  -2   7  -1    4.21    0.44
  -2   7  -1    4.18    0.66
  -2   7  -1    4.59    0.40
  -2   7  -1    4.35    0.53
  -2   7  -1    3.58    0.36
   2  -7   1    4.51    0.44
   2  -7   1    4.54    0.46
   2  -7   1    4.35    0.42
   2  -7   1    4.00    0.52
   2  -7   1    4.66    0.50
  -3   7  -1    6.64    0.67
  -3   7  -1    6.89    0.68
  -3   7  -1    6.08    0.84
  -3   7  -1    5.87    0.51
   3  -7   1    6.29    0.53
   3  -7   1    6.56    0.64
   3  -7   1    5.60    0.54
   3  -7   1    5.57    0.65
   3  -7   1    6.99    0.54
  -4   7  -1   23.67    1.42
  -4   7  -1   21.33    1.69
  -4   7  -1   22.83    1.18
  -4   7  -1   21.83    1.31
  -4   7  -1   23.73    1.19
   4  -7   1   22.33    1.13
   4  -7   1   23.74    1.42
   4  -7   1   21.93    1.26
   4  -7   1   22.15    1.20
   4  -7   1   22.13    1.10
  -5   7  -1    1.58    0.50
  -5   7  -1    2.01    0.44
  -5   7  -1    2.27    0.44
  -5   7  -1    2.27    0.55
  -5   7  -1    2.16    0.41
   5  -7   1    2.36    0.36
   5  -7   1    2.54    0.50
   5  -7   1    2.21    0.37
   5  -7   1    1.58    0.34
   5  -7   1    2.13    0.33
  -6   7  -1    0.33    0.19
  -6   7  -1    0.20    0.16
  -6   7  -1    0.29    0.26
  -6   7  -1    0.26    0.26
  -6   7  -1   -0.34    0.16
   6  -7   1    0.02    0.23
   6  -7   1    0.02    0.16
   6  -7   1    0.06    0.16
  -7   7  -1   -0.06    0.13
  -7   7  -1    0.07    0.29
  -7   7  -1   -0.01    0.17
  -7   7  -1    0.33    0.18
   7  -7   1    0.49    0.23
   7  -7   1   -0.07    0.14
   7  -7   1    0.27    0.19
   7  -7   1   -0.13    0.18
   7  -7   1   -0.03    0.16
  -8   7  -1    0.21    0.23
  -8   7  -1   -0.15    0.20
  -8   7  -1    0.52    0.41
   8  -7   1    0.28    0.23
   8  -7   1    0.30    0.19
   8  -7   1    0.60    0.27
  -9   7  -1    1.18    0.44
  -9   7  -1    1.07    0.35
  -9   7  -1    1.06    0.57
  -9   7  -1    2.17    0.53
   9  -7   1    0.96    0.33
   9  -7   1    1.71    0.41
   9  -7   1    1.48    0.49
  14   6  -1    0.01    0.10
  14   6  -1   -0.17    0.21
  14   6  -1   -0.16    0.12
 -14  -6   1    0.03    0.15
 -14  -6   1   -0.31    0.18
 -14  -6   1   -0.20    0.11
 -14  -6   1    0.26    0.33
 -14  -6   1    0.25    0.12
  13   6  -1    0.02    0.16
  13   6  -1    0.16    0.21
  13   6  -1    0.11    0.11
 -13  -6   1    0.46    0.28
 -13  -6   1    0.29    0.25
 -13  -6   1    0.02    0.11
 -13  -6   1    0.18    0.12
 -13  -6   1    0.36    0.19
  12   6  -1    0.76    0.17
  12   6  -1    0.60    0.29
  12   6  -1    0.71    0.24
 -12  -6   1    0.75    0.16
 -12  -6   1    0.80    0.23
 -12  -6   1    1.60    0.37
 -12  -6   1    0.73    0.20
 -12  -6   1    0.81    0.23
  11   6  -1    4.78    0.35
  11   6  -1    3.77    0.52
  11   6  -1    4.15    0.43
 -11  -6   1    4.25    0.56
 -11  -6   1    3.50    0.41
 -11  -6   1    4.39    0.35
 -11  -6   1    3.47    0.40
 -11  -6   1    3.82    0.40
 -11  -6   1    4.04    0.55
  10   6  -1    0.77    0.22
  10   6  -1    0.18    0.13
  10   6  -1    0.26    0.10
  10   6  -1    0.31    0.21
 -10  -6   1    0.39    0.21
 -10  -6   1    0.38    0.15
 -10  -6   1    0.16    0.12
 -10  -6   1    0.47    0.07
 -10  -6   1    0.29    0.14
 -10  -6   1    0.44    0.24
 -10  -6   1    0.49    0.12
   9   6  -1   -0.03    0.12
   9   6  -1    0.19    0.11
   9   6  -1    0.09    0.06
   9   6  -1    0.08    0.12
  -9  -6   1   -0.06    0.09
  -9  -6   1   -0.01    0.06
  -9  -6   1    0.10    0.06
  -9  -6   1   -0.03    0.11
  -9  -6   1   -0.04    0.07
  -9  -6   1    0.02    0.06
  -9  -6   1    0.05    0.08
  -9  -6   1   -0.01    0.07
   8   6  -1    0.98    0.22
   8   6  -1    0.95    0.24
   8   6  -1    0.58    0.11
   8   6  -1    0.75    0.12
   8   6  -1    0.71    0.17
  -8  -6   1    0.57    0.14
  -8  -6   1    0.68    0.16
  -8  -6   1    0.45    0.12
  -8  -6   1    0.78    0.17
  -8  -6   1    0.70    0.11
  -8  -6   1    0.66    0.19
  -8  -6   1    0.81    0.22
   7   6  -1   -2.25    2.65
   7   6  -1    0.28    0.12
   7   6  -1    0.24    0.08
   7   6  -1    0.29    0.14
   7   6  -1   -2.65    3.05
   7   6  -1    0.28    0.12
   7   6  -1    0.27    0.15
  -7  -6   1    0.04    0.10
  -7  -6   1    3.93    2.39
  -7  -6   1   -2.88    2.57
  -7  -6   1    0.36    0.18
   6   6  -1    0.96    0.21
   6   6  -1    1.35    0.20
   6   6  -1    1.02    0.15
   6   6  -1    1.44    0.23
   6   6  -1    1.96    2.11
   6   6  -1    0.97    0.18
   6   6  -1    1.41    0.15
  -6  -6   1    1.35    0.18
  -6  -6   1    1.02    0.19
  -6  -6   1    1.36    0.22
  -6  -6   1    1.17    0.17
  -6  -6   1    0.94    0.16
  -6  -6   1    1.47    0.11
  -6  -6   1    0.22    2.21
  -6  -6   1    1.50    0.20
   5   6  -1    8.87    0.53
   5   6  -1    6.02    2.97
   5   6  -1    8.26    0.48
   5   6  -1    8.55    0.53
   5   6  -1    8.46    0.50
   5   6  -1    8.54    0.58
   5   6  -1    8.33    0.41
   5   6  -1    8.03    0.55
  -5  -6   1    8.87    0.49
  -5  -6   1    8.25    0.48
  -5  -6   1    8.38    0.33
  -5  -6   1    9.05    0.52
  -5  -6   1    8.71    0.47
  -5  -6   1   12.42    2.84
  -5  -6   1    5.82    2.40
  -5  -6   1    7.60    0.44
   4   6  -1    1.33    1.88
   4   6  -1    6.15    0.46
   4   6  -1    5.95    0.38
   4   6  -1    5.86    0.45
   4   6  -1    5.97    0.21
   4   6  -1    6.30    0.36
   4   6  -1    4.68    0.46
   4   6  -1    9.20    3.09
  -4  -6   1    6.30    0.28
  -4  -6   1    6.12    0.34
  -4  -6   1    5.94    0.40
  -4  -6   1    6.32    0.37
  -4  -6   1    6.05    2.37
  -4  -6   1    5.56    0.39
  -4  -6   1    4.64    2.18
  -4  -6   1    5.99    0.34
  -4  -6   1    6.14    0.42
   3   6  -1   -0.01    0.05
   3   6  -1    0.08    0.09
   3   6  -1    2.69    2.26
   3   6  -1    0.08    0.08
   3   6  -1    0.10    0.08
   3   6  -1    0.15    0.07
  -3  -6   1   -0.01    0.06
  -3  -6   1   -0.93    2.35
  -3  -6   1    0.14    0.07
  -3  -6   1    0.04    0.07
  -3  -6   1   -0.01    0.05
  -3  -6   1    2.01    2.26
  -3  -6   1    0.10    0.07
  -3  -6   1    0.10    0.04
  -3  -6   1    0.09    0.09
  -3  -6   1    0.05    0.07
   2   6  -1   33.94    0.95
   2   6  -1   33.78    1.22
   2   6  -1   34.11    1.36
   2   6  -1   34.98    1.36
   2   6  -1   23.14    5.05
   2   6  -1   34.66    1.25
   2   6  -1   33.63    1.35
   2   6  -1   34.85    1.17
   2   6  -1   35.83    5.66
  -2  -6   1   26.75    4.87
  -2  -6   1   34.67    1.62
  -2  -6   1   33.81    1.32
  -2  -6   1   34.11    1.33
  -2  -6   1   34.86    1.27
  -2  -6   1   33.37    0.90
  -2  -6   1   36.32    1.30
  -2  -6   1   33.32    5.32
  -2  -6   1   33.80    1.12
  -2  -6   1   34.60    1.32
   1   6  -1   14.56    3.97
   1   6  -1   17.80    0.77
   1   6  -1   17.10    0.89
   1   6  -1   17.66    0.79
   1   6  -1   17.08    0.90
   1   6  -1   17.34    0.91
   1   6  -1   17.43    4.80
   1   6  -1   17.58    0.52
  -1  -6   1   16.56    0.86
  -1  -6   1   16.80    0.71
  -1  -6   1   16.87    0.79
  -1  -6   1   17.12    0.83
  -1  -6   1   11.60    3.85
  -1  -6   1   19.68    5.20
  -1  -6   1   15.95    0.78
  -1  -6   1   16.56    0.53
  -1  -6   1   16.59    0.93
  -1  -6   1   17.76    0.90
   0   6  -1    7.04    0.36
   0   6  -1    7.79    0.62
   0   6  -1    7.58    0.31
   0   6  -1   11.20    3.90
   0   6  -1    7.51    0.58
   0   6  -1    7.53    0.59
   0   6  -1    7.30    0.49
   0   6  -1   12.59    3.80
   0   6  -1    7.75    0.66
   0  -6   1    7.06    0.50
   0  -6   1    7.25    0.35
   0  -6   1    7.97    3.62
   0  -6   1    7.75    0.52
   0  -6   1   10.22    3.72
   0  -6   1    6.81    0.58
   0  -6   1    6.98    0.44
   0  -6   1    8.26    0.61
  -1   6  -1   14.93    4.17
  -1   6  -1    7.62    0.53
  -1   6  -1    7.07    0.72
  -1   6  -1    6.68    3.99
  -1   6  -1    7.13    0.36
  -1   6  -1    7.62    0.61
  -1   6  -1    6.61    0.42
  -1   6  -1    7.76    0.63
   1  -6   1    6.53    0.39
   1  -6   1    8.42    0.60
   1  -6   1    6.60    3.77
   1  -6   1    7.43    0.60
   1  -6   1    6.61    0.59
   1  -6   1    6.72    0.45
   1  -6   1    7.02    0.53
   1  -6   1    7.44    0.52
   1  -6   1    8.60    4.33
  -2   6  -1    8.56    0.46
  -2   6  -1    8.86    0.55
  -2   6  -1   11.77    5.80
  -2   6  -1    8.23    0.67
  -2   6  -1    8.66    0.58
  -2   6  -1    3.44    5.40
  -2   6  -1    8.42    0.84
  -2   6  -1    9.35    0.73
   2  -6   1    8.80    0.63
   2  -6   1    8.13    0.70
   2  -6   1   10.23    5.35
   2  -6   1    8.94    0.55
   2  -6   1   12.10    5.47
   2  -6   1    7.75    0.61
   2  -6   1    7.95    0.69
   2  -6   1    8.87    0.58
  -3   6  -1    3.21    0.35
  -3   6  -1    2.99    0.41
  -3   6  -1    3.18    0.36
  -3   6  -1   11.78    6.13
  -3   6  -1    2.97    0.54
  -3   6  -1    2.62    0.40
   3  -6   1    8.57    5.26
   3  -6   1    2.81    0.35
   3  -6   1    3.23    0.41
   3  -6   1    3.02    0.33
   3  -6   1    2.35    0.40
   3  -6   1    0.68    4.92
   3  -6   1    3.05    0.38
  -4   6  -1    2.32    0.38
  -4   6  -1    2.91    0.39
  -4   6  -1    2.85    0.54
  -4   6  -1    3.09    0.60
   4  -6   1    2.69    0.37
   4  -6   1    2.41    0.32
   4  -6   1    2.79    0.35
   4  -6   1    2.93    0.48
   4  -6   1    3.30    0.40
  -5   6  -1    1.20    0.25
  -5   6  -1    1.13    0.28
  -5   6  -1    0.95    0.34
  -5   6  -1    1.61    0.44
  -5   6  -1    0.89    0.29
   5  -6   1    1.19    0.28
   5  -6   1    0.89    0.22
   5  -6   1    0.91    0.33
   5  -6   1    0.49    0.24
   5  -6   1    0.93    0.29
  -6   6  -1    5.27    0.87
  -6   6  -1    5.63    0.55
  -6   6  -1    5.61    0.61
  -6   6  -1    6.19    0.68
  -6   6  -1    5.59    0.60
   6  -6   1    5.18    0.67
   6  -6   1    5.25    0.56
   6  -6   1    5.48    0.59
   6  -6   1    4.82    0.50
   6  -6   1    5.23    0.52
  -7   6  -1    0.02    0.18
  -7   6  -1    0.59    0.28
  -7   6  -1    0.24    0.21
  -7   6  -1   -0.08    0.15
   7  -6   1    0.26    0.15
   7  -6   1    0.06    0.20
   7  -6   1    0.30    0.18
  -8   6  -1    0.42    0.20
  -8   6  -1    0.08    0.19
  -8   6  -1    0.25    0.19
  -8   6  -1    0.19    0.28
   8  -6   1    0.19    0.18
   8  -6   1    0.07    0.19
   8  -6   1    0.28    0.16
  -9   6  -1    0.40    0.26
   9  -6   1    0.55    0.29
   9  -6   1    0.05    0.18
   9  -6   1    0.12    0.21
   9  -6   1    0.48    0.21
 -10   6  -1    2.61    0.52
 -10   6  -1    2.88    0.65
  10  -6   1    3.30    0.43
  10  -6   1    2.57    0.49
  14   5  -1   -0.20    0.21
  14   5  -1    0.12    0.20
  14   5  -1    0.36    0.15
 -14  -5   1    0.05    0.12
 -14  -5   1    0.06    0.11
 -14  -5   1    0.06    0.20
 -14  -5   1   -0.46    0.27
  13   5  -1    0.83    0.25
  13   5  -1    0.25    0.21
 -13  -5   1    0.56    0.25
 -13  -5   1    0.49    0.14
 -13  -5   1    0.61    0.20
 -13  -5   1    0.48    0.35
  12   5  -1    1.57    0.29
  12   5  -1    1.90    0.25
  12   5  -1    1.05    0.39
 -12  -5   1    1.76    0.32
 -12  -5   1    1.65    0.28
 -12  -5   1    2.12    0.50
 -12  -5   1    1.14    0.35
 -12  -5   1    1.45    0.22
  11   5  -1    2.68    0.43
  11   5  -1    3.05    0.37
  11   5  -1    3.19    0.30
 -11  -5   1    4.27    0.65
 -11  -5   1    3.32    0.40
 -11  -5   1    3.10    0.37
 -11  -5   1    2.53    0.45
 -11  -5   1    3.29    0.29
  10   5  -1    0.10    0.11
  10   5  -1   -0.13    0.11
 -10  -5   1    0.10    0.19
 -10  -5   1    0.17    0.13
 -10  -5   1   -0.01    0.09
 -10  -5   1    0.32    0.19
 -10  -5   1    0.01    0.06
 -10  -5   1    0.01    0.07
   9   5  -1    2.08    0.34
   9   5  -1    2.06    0.21
   9   5  -1    2.09    0.28
   9   5  -1    2.02    0.26
  -9  -5   1    2.08    0.37
  -9  -5   1    2.03    0.25
  -9  -5   1    1.85    0.36
  -9  -5   1    2.05    0.16
  -9  -5   1    2.70    0.32
  -9  -5   1    1.80    0.20
  -9  -5   1    1.74    0.25
  -9  -5   1    1.91    0.15
   8   5  -1    0.41    0.10
   8   5  -1    0.35    0.13
   8   5  -1    0.28    0.09
   8   5  -1    0.48    0.20
   8   5  -1    0.32    0.15
   8   5  -1    0.76    0.17
   8   5  -1    0.18    0.13
  -8  -5   1    0.41    0.13
  -8  -5   1    0.41    0.10
  -8  -5   1    0.49    0.14
  -8  -5   1    0.60    0.16
  -8  -5   1    0.56    0.19
  -8  -5   1    0.33    0.10
  -8  -5   1    0.63    0.20
  -8  -5   1    0.41    0.13
   7   5  -1    4.87    0.42
   7   5  -1    5.76    0.39
   7   5  -1    1.32    2.69
   7   5  -1   -0.93    2.45
   7   5  -1    5.02    0.28
   7   5  -1    4.77    0.36
   7   5  -1    4.64    0.45
   7   5  -1    5.40    0.30
  -7  -5   1    5.23    0.32
  -7  -5   1    5.15    0.34
  -7  -5   1    5.29    0.31
  -7  -5   1    3.07    2.83
  -7  -5   1    4.79    0.38
  -7  -5   1    4.86    0.36
  -7  -5   1    5.30    0.35
  -7  -5   1    4.89    0.47
  -7  -5   1    1.15    2.27
  -7  -5   1    5.47    0.46
   6   5  -1    0.45    0.08
   6   5  -1    0.40    0.15
   6   5  -1   -1.33    1.77
   6   5  -1    0.41    0.09
   6   5  -1    0.41    0.12
   6   5  -1    0.88    0.19
   6   5  -1    0.38    0.13
  -6  -5   1    0.48    0.12
  -6  -5   1    0.49    0.12
  -6  -5   1    0.54    0.12
  -6  -5   1    0.57    0.09
  -6  -5   1    2.42    1.91
  -6  -5   1    0.24    0.14
  -6  -5   1    1.29    1.31
  -6  -5   1    0.50    0.10
   5   5  -1   14.07    3.13
   5   5  -1    8.17    0.44
   5   5  -1    8.11    0.52
   5   5  -1    6.80    0.50
   5   5  -1    8.64    0.42
   5   5  -1    9.28    0.55
   5   5  -1    8.45    0.36
   5   5  -1    8.42    0.48
  -5  -5   1   13.35    2.90
  -5  -5   1    8.35    0.31
  -5  -5   1    8.17    0.43
  -5  -5   1    8.64    0.52
  -5  -5   1    8.00    0.40
  -5  -5   1    8.21    0.39
  -5  -5   1    8.10    0.45
  -5  -5   1    8.20    0.48
   4   5  -1    0.57    0.13
   4   5  -1    0.37    1.37
   4   5  -1    0.59    0.10
   4   5  -1    0.40    0.11
   4   5  -1    0.66    0.15
   4   5  -1    0.48    0.14
   4   5  -1    0.64    0.13
   4   5  -1    1.63    1.47
   4   5  -1    0.61    0.14
  -4  -5   1    0.66    0.08
  -4  -5   1    0.73    0.14
  -4  -5   1    0.41    0.11
  -4  -5   1    0.58    0.08
  -4  -5   1   -0.30    1.17
  -4  -5   1    0.58    0.14
  -4  -5   1    0.78    0.12
  -4  -5   1    0.64    0.12
  -4  -5   1    0.46    0.08
  -4  -5   1    0.77    0.12
  -4  -5   1    2.30    1.39
   3   5  -1   11.59    2.59
   3   5  -1   11.70    0.59
   3   5  -1   10.77    0.59
   3   5  -1   11.72    0.59
   3   5  -1   11.97    0.39
   3   5  -1   15.56    3.41
   3   5  -1   10.84    0.47
   3   5  -1   11.53    0.48
  -3  -5   1   11.67    0.49
  -3  -5   1   12.38    0.57
  -3  -5   1    8.86    2.31
  -3  -5   1   10.70    0.44
  -3  -5   1   11.75    0.54
  -3  -5   1    9.00    2.69
  -3  -5   1   11.70    0.50
  -3  -5   1   10.91    0.56
  -3  -5   1   11.31    0.48
  -3  -5   1   10.09    0.60
   2   5  -1    1.50    0.21
   2   5  -1    1.69    0.19
   2   5  -1    1.41    0.12
   2   5  -1    1.60    0.17
   2   5  -1    3.41    1.65
   2   5  -1    1.62    0.20
   2   5  -1    1.46    0.14
   2   5  -1    1.30    0.21
  -2  -5   1    1.18    0.19
  -2  -5   1    1.52    0.09
  -2  -5   1    1.35    0.19
  -2  -5   1    1.75    0.29
  -2  -5   1    1.43    0.20
  -2  -5   1    1.48    0.18
  -2  -5   1    1.51    0.20
  -2  -5   1    1.53    0.21
  -2  -5   1    2.23    1.85
  -2  -5   1    1.52    0.16
  -2  -5   1    0.93    1.58
   1   5  -1    0.71    1.85
   1   5  -1    0.74    0.13
   1   5  -1    0.32    0.09
   1   5  -1    0.42    0.05
   1   5  -1    0.42    0.16
   1   5  -1    0.46    0.11
   1   5  -1   -1.13    1.47
   1   5  -1    0.38    0.13
   1   5  -1    0.22    0.12
   1   5  -1    0.27    0.13
  -1  -5   1    0.54    0.14
  -1  -5   1    0.57    1.83
  -1  -5   1    0.35    0.06
  -1  -5   1    0.42    0.13
  -1  -5   1    0.43    0.13
  -1  -5   1    0.27    0.10
  -1  -5   1    0.44    0.13
  -1  -5   1    0.55    0.18
  -1  -5   1    0.46    0.12
  -1  -5   1    0.56    0.14
  -1  -5   1    0.39    1.67
   0   5  -1   52.82    1.67
   0   5  -1   54.61    1.74
   0   5  -1   54.24    1.67
   0   5  -1   54.37    1.50
   0   5  -1   49.22    6.28
   0   5  -1   53.83    1.41
   0   5  -1   55.08    1.86
   0   5  -1   56.74    2.06
   0   5  -1   48.02    6.18
   0   5  -1   56.25    1.90
   0   5  -1   54.08    1.55
   0   5  -1   54.88    1.83
   0  -5   1   55.28    1.47
   0  -5   1   54.60    6.58
   0  -5   1   53.38    1.71
   0  -5   1   52.84    1.60
   0  -5   1   52.73    1.84
   0  -5   1   50.10    6.43
   0  -5   1   56.47    1.75
   0  -5   1   56.07    1.82
   0  -5   1   53.70    2.02
   0  -5   1   58.32    1.90
   0  -5   1   53.13    1.64
  -1   5  -1    5.82    0.36
  -1   5  -1    5.10    0.46
  -1   5  -1    4.31    0.60
  -1   5  -1    5.50    0.47
  -1   5  -1    5.28    0.40
  -1   5  -1    5.30    3.30
  -1   5  -1    5.42    0.41
  -1   5  -1    4.86    0.42
  -1   5  -1    5.37    0.38
  -1   5  -1    5.43    0.30
  -1   5  -1    5.82    0.50
  -1   5  -1    5.51    3.08
   1  -5   1    3.89    2.95
   1  -5   1    2.13    2.67
   1  -5   1    5.36    0.40
   1  -5   1    5.38    0.36
   1  -5   1    5.92    0.44
   1  -5   1    5.55    0.48
   1  -5   1    5.70    0.50
   1  -5   1    5.19    0.32
   1  -5   1    5.26    0.36
   1  -5   1    5.14    0.50
  -2   5  -1    8.20    0.57
  -2   5  -1    9.32    0.65
  -2   5  -1    6.96    3.94
  -2   5  -1    6.87    3.93
  -2   5  -1    6.99    0.57
  -2   5  -1    8.49    0.46
  -2   5  -1    8.57    0.80
   2  -5   1    7.78    3.46
   2  -5   1    8.40    0.53
   2  -5   1    8.20    0.51
   2  -5   1    8.04    0.62
   2  -5   1    8.13    0.65
   2  -5   1    9.66    4.49
   2  -5   1    8.38    0.69
  -3   5  -1    2.98    3.78
  -3   5  -1   -2.14    2.97
  -3   5  -1    0.14    0.14
  -3   5  -1    0.17    0.13
  -3   5  -1    0.16    0.10
  -3   5  -1    0.47    0.18
   3  -5   1    0.18    0.11
   3  -5   1    0.24    0.12
   3  -5   1    1.43    3.68
   3  -5   1    0.18    2.99
   3  -5   1    0.24    0.12
   3  -5   1    0.26    0.15
  -4   5  -1    0.07    0.09
  -4   5  -1    0.08    0.11
  -4   5  -1    0.10    0.10
  -4   5  -1   -1.02    4.42
  -4   5  -1    0.15    0.21
  -4   5  -1   -2.28    5.70
  -4   5  -1   -0.06    0.13
  -4   5  -1   -0.02    0.07
   4  -5   1    0.01    0.09
   4  -5   1    0.03    0.08
   4  -5   1    0.09    0.10
   4  -5   1   -0.62    4.06
   4  -5   1   -0.03    0.10
   4  -5   1   -6.53    4.92
   4  -5   1    0.12    0.14
  -5   5  -1    0.32    0.15
  -5   5  -1    0.27    0.28
  -5   5  -1    0.14    0.17
  -5   5  -1    0.55    0.22
  -5   5  -1    0.31    0.17
  -5   5  -1    0.33    0.18
   5  -5   1    0.32    0.16
   5  -5   1    0.45    0.19
   5  -5   1    0.24    0.15
   5  -5   1    0.48    0.19
   5  -5   1    0.28    0.18
  -6   5  -1    0.09    0.17
  -6   5  -1    0.07    0.23
  -6   5  -1    0.25    0.14
  -6   5  -1   -0.01    0.07
  -6   5  -1   -0.03    0.13
   6  -5   1   -0.07    0.11
   6  -5   1    0.05    0.15
   6  -5   1   -0.11    0.14
   6  -5   1    0.14    0.13
   6  -5   1   -0.02    0.10
  -7   5  -1    0.03    0.16
  -7   5  -1    0.50    0.29
  -7   5  -1    0.22    0.13
  -7   5  -1    0.03    0.16
  -7   5  -1    0.20    0.21
   7  -5   1   -0.04    0.15
   7  -5   1    0.21    0.13
   7  -5   1   -0.04    0.15
   7  -5   1    0.17    0.15
  -8   5  -1    0.50    0.23
  -8   5  -1    0.74    0.32
  -8   5  -1    0.18    0.35
  -8   5  -1    0.46    0.27
  -8   5  -1    0.49    0.20
   8  -5   1    0.48    0.27
   8  -5   1    0.51    0.25
   8  -5   1    0.50    0.19
   8  -5   1    0.14    0.20
  -9   5  -1    6.44    1.06
  -9   5  -1    4.71    0.55
  -9   5  -1    4.32    0.72
   9  -5   1    4.83    0.57
   9  -5   1    5.16    0.63
   9  -5   1    5.58    0.59
   9  -5   1    4.45    0.64
 -10   5  -1    1.52    0.45
 -10   5  -1    0.79    0.34
 -10   5  -1    0.94    0.33
 -10   5  -1    0.99    0.55
  10  -5   1    0.91    0.35
  10  -5   1    0.67    0.27
  10  -5   1    0.70    0.32
  10  -5   1    0.21    0.23
  14   4  -1    0.67    0.29
  14   4  -1    0.33    0.21
  14   4  -1    1.04    0.22
 -14  -4   1    0.41    0.27
 -14  -4   1    0.19    0.21
 -14  -4   1    0.63    0.21
  13   4  -1    0.22    0.15
  13   4  -1    0.29    0.13
  13   4  -1    0.19    0.22
 -13  -4   1    0.67    0.38
 -13  -4   1    0.49    0.15
 -13  -4   1    0.50    0.28
 -13  -4   1    0.44    0.19
  12   4  -1   -0.02    0.08
  12   4  -1    0.06    0.17
  12   4  -1   -0.01    0.09
 -12  -4   1    0.66    0.35
 -12  -4   1   -0.15    0.14
 -12  -4   1    0.13    0.10
  11   4  -1    0.20    0.15
  11   4  -1    0.58    0.15
  11   4  -1    0.46    0.18
  11   4  -1    0.37    0.21
 -11  -4   1    0.34    0.18
 -11  -4   1    0.52    0.14
 -11  -4   1    0.15    0.23
 -11  -4   1    0.57    0.35
 -11  -4   1    1.16    0.25
  10   4  -1   10.01    0.77
  10   4  -1    8.65    0.61
  10   4  -1    9.29    0.62
  10   4  -1    9.27    0.52
  10   4  -1    8.88    0.62
 -10  -4   1    9.40    0.65
 -10  -4   1    9.53    0.92
 -10  -4   1   10.62    0.90
 -10  -4   1    9.44    0.63
 -10  -4   1    9.62    0.52
   9   4  -1    0.63    0.16
   9   4  -1    0.79    0.23
   9   4  -1    0.25    0.10
   9   4  -1    0.40    0.14
   9   4  -1    0.29    0.12
   9   4  -1    0.06    0.10
  -9  -4   1    0.30    0.19
  -9  -4   1    0.33    0.14
  -9  -4   1    0.28    0.10
  -9  -4   1    0.40    0.24
  -9  -4   1    0.45    0.16
   8   4  -1    5.36    0.33
   8   4  -1    5.14    0.40
   8   4  -1    5.15    0.39
   8   4  -1    5.72    0.44
   8   4  -1    5.85    0.43
  -8  -4   1    5.44    0.33
  -8  -4   1    5.33    0.26
  -8  -4   1    5.82    0.70
  -8  -4   1    5.64    0.28
  -8  -4   1    6.72    0.62
  -8  -4   1    5.66    0.39
  -8  -4   1    6.41    0.46
   7   4  -1    0.12    0.06
   7   4  -1    0.06    0.08
   7   4  -1   -0.55    2.06
   7   4  -1    0.12    0.08
   7   4  -1    0.00    0.05
   7   4  -1   -0.08    0.07
   7   4  -1   -0.01    0.06
  -7  -4   1    0.07    0.11
  -7  -4   1    0.09    0.06
  -7  -4   1    0.03    0.10
  -7  -4   1    0.77    1.65
  -7  -4   1    0.09    0.05
  -7  -4   1   -0.03    0.07
  -7  -4   1    1.20    1.90
  -7  -4   1   -0.02    0.07
   6   4  -1   18.73    0.78
   6   4  -1   17.53    0.86
   6   4  -1   15.31    3.35
   6   4  -1   19.20    0.84
   6   4  -1   18.25    0.61
   6   4  -1   18.41    0.73
   6   4  -1   19.05    0.64
   6   4  -1   18.05    0.73
  -6  -4   1   18.66    0.74
  -6  -4   1   18.79    0.78
  -6  -4   1   19.35    0.93
  -6  -4   1   18.91    0.71
  -6  -4   1   18.61    0.74
  -6  -4   1   17.78    2.69
  -6  -4   1   17.49    0.63
  -6  -4   1   18.57    0.93
  -6  -4   1   11.07    3.19
  -6  -4   1   19.07    0.68
   5   4  -1    0.85    1.34
   5   4  -1    1.62    0.23
   5   4  -1    1.41    0.19
   5   4  -1    1.24    0.16
   5   4  -1   -1.82    1.42
   5   4  -1    1.34    0.16
   5   4  -1    1.59    0.13
   5   4  -1    1.52    0.22
   5   4  -1    1.23    0.13
  -5  -4   1    1.59    0.17
  -5  -4   1    1.43    0.17
  -5  -4   1   -0.96    1.14
  -5  -4   1    1.89    1.37
  -5  -4   1    1.22    0.20
  -5  -4   1    1.29    0.20
  -5  -4   1    1.45    0.14
  -5  -4   1    1.33    0.17
  -5  -4   1    1.42    0.16
  -5  -4   1    1.41    0.13
  -5  -4   1    1.28    0.20
   4   4  -1   -1.82    1.22
   4   4  -1    1.32    0.21
   4   4  -1    1.24    0.17
   4   4  -1    1.25    0.16
   4   4  -1    1.26    0.14
   4   4  -1   -0.32    1.20
  -4  -4   1    1.06    0.15
  -4  -4   1    1.37    0.07
  -4  -4   1    1.28    0.15
  -4  -4   1    1.78    1.21
  -4  -4   1    1.14    0.17
  -4  -4   1    1.36    1.01
  -4  -4   1    1.56    0.11
  -4  -4   1    1.60    0.17
   3   4  -1    7.57    0.32
   3   4  -1    6.82    0.45
   3   4  -1    7.37    0.38
   3   4  -1    7.42    0.26
   3   4  -1    7.09    0.38
   3   4  -1    7.27    0.31
   3   4  -1    7.83    0.42
   3   4  -1    7.67    0.35
   3   4  -1    6.91    1.85
   3   4  -1    7.32    0.34
   3   4  -1    4.40    1.75
   3   4  -1    7.35    0.41
   3   4  -1    7.87    0.41
  -3  -4   1    7.62    0.26
  -3  -4   1    7.24    0.31
  -3  -4   1    8.07    0.37
  -3  -4   1    7.05    0.35
  -3  -4   1    6.68    0.35
  -3  -4   1    7.04    0.42
  -3  -4   1    6.50    1.73
  -3  -4   1    7.37    0.40
  -3  -4   1    7.28    0.34
  -3  -4   1    5.07    1.93
  -3  -4   1    6.67    0.35
  -3  -4   1    7.27    0.31
  -3  -4   1    8.48    0.46
   2   4  -1    1.60    0.12
   2   4  -1    2.06    1.53
   2   4  -1    1.77    0.23
   2   4  -1    1.88    0.16
   2   4  -1    1.58    0.19
   2   4  -1    1.63    0.15
   2   4  -1    1.80    0.16
   2   4  -1    1.74    0.15
   2   4  -1    1.74    0.14
  -2  -4   1    3.20    1.56
  -2  -4   1    1.75    0.13
  -2  -4   1    1.57    0.16
  -2  -4   1    1.66    0.22
  -2  -4   1    1.96    0.20
  -2  -4   1    1.59    0.21
  -2  -4   1    0.60    1.30
  -2  -4   1    1.62    0.12
  -2  -4   1    1.64    0.22
  -2  -4   1    1.87    0.19
  -2  -4   1    1.68    0.15
  -2  -4   1    1.34    0.17
  -2  -4   1    1.59    0.15
  -2  -4   1    1.68    0.19
   1   4  -1   10.04    0.46
   1   4  -1   12.48    3.03
   1   4  -1   10.34    0.48
   1   4  -1    4.63    2.08
   1   4  -1    9.58    0.31
   1   4  -1   10.36    0.48
   1   4  -1    9.76    0.56
   1   4  -1   10.55    0.40
   1   4  -1   10.38    0.53
   1   4  -1   10.69    0.56
   1   4  -1   10.31    0.49
   1   4  -1   10.45    0.64
  -1  -4   1   10.06    0.50
  -1  -4   1   16.42    3.11
  -1  -4   1   10.76    0.54
  -1  -4   1   10.74    0.59
  -1  -4   1    9.85    0.53
  -1  -4   1   10.24    0.56
  -1  -4   1   10.27    0.30
  -1  -4   1   11.14    0.53
  -1  -4   1   10.25    0.42
  -1  -4   1   10.28    0.47
  -1  -4   1    8.72    2.67
  -1  -4   1   10.51    0.49
  -1  -4   1   10.60    0.43
   0   4  -1    0.99    0.21
   0   4  -1    0.95    0.19
   0   4  -1   -1.70    1.65
   0   4  -1    0.88    0.13
   0   4  -1    0.97    0.18
   0   4  -1    1.12    0.19
   0   4  -1    0.93    0.08
   0   4  -1    1.16    0.16
   0   4  -1    0.87    0.15
   0   4  -1    0.91    0.11
   0   4  -1    0.92    0.15
   0   4  -1    1.67    1.51
   0  -4   1    0.95    0.16
   0  -4   1   -0.85    1.71
   0  -4   1    0.96    0.21
   0  -4   1    1.09    0.19
   0  -4   1    0.90    0.15
   0  -4   1    1.01    0.13
   0  -4   1    0.93    0.18
   0  -4   1    0.94    0.10
   0  -4   1    3.60    2.04
   0  -4   1    1.16    0.18
   0  -4   1    0.86    0.14
   0  -4   1    1.11    0.19
   0  -4   1    1.11    0.14
  -1   4  -1    0.61    1.70
  -1   4  -1    1.44    0.20
  -1   4  -1    1.30    0.16
  -1   4  -1    1.24    0.17
  -1   4  -1    1.77    2.00
  -1   4  -1    1.19    0.22
  -1   4  -1    1.21    0.20
  -1   4  -1    1.03    0.13
  -1   4  -1    1.52    0.24
  -1   4  -1    1.21    0.16
  -1   4  -1    1.26    0.27
  -1   4  -1    1.08    0.13
   1  -4   1    1.14    0.16
   1  -4   1    1.42    0.23
   1  -4   1    1.36    0.17
   1  -4   1    1.65    0.30
   1  -4   1    1.27    0.22
   1  -4   1    1.43    0.20
   1  -4   1    2.17    2.28
   1  -4   1    1.48    0.19
   1  -4   1    1.32    0.15
   1  -4   1    1.32    0.21
   1  -4   1    1.33    0.17
   1  -4   1   -2.45    1.92
  -2   4  -1   31.53    1.29
  -2   4  -1   30.50    1.18
  -2   4  -1   28.90    5.89
  -2   4  -1   29.49    1.49
  -2   4  -1   28.91    1.07
  -2   4  -1   43.95    6.58
  -2   4  -1   31.10    1.11
  -2   4  -1   30.76    1.22
  -2   4  -1   31.24    1.05
  -2   4  -1   31.56    1.14
  -2   4  -1   30.61    1.23
  -2   4  -1   30.23    1.12
   2  -4   1   29.58    1.26
   2  -4   1   29.96    1.09
   2  -4   1   32.08    1.18
   2  -4   1   31.68    1.44
   2  -4   1   28.85    1.18
   2  -4   1   30.35    5.60
   2  -4   1   29.01    1.09
   2  -4   1   31.36    5.67
   2  -4   1   29.83    1.06
  -3   4  -1   31.60    1.17
  -3   4  -1   35.04    1.37
  -3   4  -1   40.60    7.16
  -3   4  -1   33.07    1.20
  -3   4  -1   29.42    1.66
  -3   4  -1   33.00    1.40
  -3   4  -1   32.96    1.31
  -3   4  -1   18.16    5.37
  -3   4  -1   32.45    1.26
  -3   4  -1   31.43    1.21
   3  -4   1   31.19    1.16
   3  -4   1   32.28    1.25
   3  -4   1   27.15    5.34
   3  -4   1   34.41    1.23
   3  -4   1   34.83    1.34
   3  -4   1   32.09    1.44
   3  -4   1   31.41    1.36
   3  -4   1   36.42    6.60
   3  -4   1   33.35    1.22
  -4   4  -1    0.28    0.15
  -4   4  -1    0.24    0.12
  -4   4  -1    0.37    0.23
  -4   4  -1    1.54    2.99
  -4   4  -1    0.03    0.11
  -4   4  -1    0.28    0.15
  -4   4  -1   -2.38    3.46
  -4   4  -1    0.29    0.12
   4  -4   1    0.33    0.13
   4  -4   1    0.67    0.18
   4  -4   1    0.19    0.12
   4  -4   1   -3.07    3.62
   4  -4   1    0.51    0.17
   4  -4   1    0.54    0.20
   4  -4   1    0.48    0.15
   4  -4   1    2.18    2.95
  -5   4  -1    0.72    4.87
  -5   4  -1    2.91    4.98
   5  -4   1    0.55    4.62
   5  -4   1    5.48    5.25
  -6   4  -1    0.41    0.25
  -6   4  -1    0.24    0.15
  -6   4  -1    0.42    0.19
  -6   4  -1    0.30    0.19
  -6   4  -1    0.38    0.32
  -6   4  -1    0.60    0.18
   6  -4   1    0.47    0.18
   6  -4   1    0.13    0.16
   6  -4   1    0.05    0.15
   6  -4   1    0.25    0.16
  -7   4  -1    0.24    0.14
  -7   4  -1    0.09    0.13
  -7   4  -1    0.09    0.17
  -7   4  -1    0.19    0.27
  -7   4  -1   -0.01    0.11
  -7   4  -1    0.39    0.21
   7  -4   1    0.17    0.21
   7  -4   1    0.30    0.15
   7  -4   1    0.18    0.12
   7  -4   1    0.27    0.18
   7  -4   1    0.23    0.15
  -8   4  -1    0.19    0.25
  -8   4  -1   -0.12    0.12
  -8   4  -1   -0.01    0.16
  -8   4  -1    0.30    0.17
  -8   4  -1    0.07    0.12
   8  -4   1    0.19    0.12
   8  -4   1    0.14    0.19
   8  -4   1    0.26    0.17
   8  -4   1    0.07    0.13
   8  -4   1   -0.03    0.13
  -9   4  -1    0.33    0.25
  -9   4  -1    0.65    0.31
  -9   4  -1    0.28    0.22
  -9   4  -1    0.86    0.38
   9  -4   1    0.73    0.27
   9  -4   1    0.25    0.18
   9  -4   1    0.45    0.20
   9  -4   1    0.53    0.22
 -10   4  -1    0.24    0.19
 -10   4  -1    0.03    0.20
 -10   4  -1   -0.21    0.28
 -10   4  -1    0.16    0.18
  10  -4   1    0.26    0.18
  10  -4   1    0.44    0.28
  10  -4   1    0.08    0.13
 -11   4  -1    0.12    0.15
 -11   4  -1    0.06    0.25
 -11   4  -1   -0.42    0.22
 -11   4  -1    0.33    0.20
 -11   4  -1   -0.35    0.17
  11  -4   1    0.20    0.12
  11  -4   1    0.45    0.20
  11  -4   1    0.31    0.26
  11  -4   1    0.00    0.18
  14   3  -1    0.36    0.25
 -14  -3   1    0.08    0.23
  13   3  -1    0.94    0.23
  13   3  -1    0.61    0.19
  13   3  -1    0.47    0.22
  13   3  -1    0.48    0.23
 -13  -3   1    1.52    0.53
 -13  -3   1    0.45    0.31
 -13  -3   1    0.64    0.24
  12   3  -1    2.20    0.40
  12   3  -1    2.98    0.35
  12   3  -1    2.77    0.38
  12   3  -1    2.47    0.36
 -12  -3   1    2.05    0.36
 -12  -3   1    1.98    0.36
 -12  -3   1    2.70    0.31
 -12  -3   1    1.68    0.48
  11   3  -1    7.63    0.53
  11   3  -1    9.36    0.68
  11   3  -1    7.96    0.62
  11   3  -1    8.91    0.75
 -11  -3   1    8.56    0.99
 -11  -3   1    8.56    0.53
 -11  -3   1    8.50    0.67
 -11  -3   1    9.12    0.91
  10   3  -1    0.23    0.15
  10   3  -1    0.06    0.13
  10   3  -1    0.41    0.15
  10   3  -1    0.32    0.20
  10   3  -1    0.14    0.16
  10   3  -1    0.17    0.10
 -10  -3   1    0.12    0.12
 -10  -3   1    0.17    0.14
 -10  -3   1    0.09    0.09
   9   3  -1    0.29    0.18
   9   3  -1    0.25    0.13
   9   3  -1    0.04    0.11
   9   3  -1    0.09    0.11
   9   3  -1    0.01    0.11
  -9  -3   1    0.26    0.05
  -9  -3   1    0.16    0.08
  -9  -3   1    0.17    0.12
  -9  -3   1    0.16    0.11
  -9  -3   1    0.16    0.05
  -9  -3   1    0.23    0.20
   8   3  -1   20.09    0.88
   8   3  -1   23.84    5.63
   8   3  -1   18.13    0.89
   8   3  -1   19.83    0.77
   8   3  -1   18.18    4.33
   8   3  -1   19.78    0.88
   8   3  -1   19.15    1.00
   8   3  -1   20.53    0.89
  -8  -3   1   20.59    0.95
  -8  -3   1   17.39    5.24
  -8  -3   1   19.80    0.59
  -8  -3   1   20.29    0.66
  -8  -3   1   18.80    0.75
  -8  -3   1   19.51    0.83
  -8  -3   1   17.20    4.64
  -8  -3   1   22.12    1.32
   7   3  -1    0.82    0.17
   7   3  -1    0.86    0.16
   7   3  -1    0.72    0.16
   7   3  -1    1.35    0.17
   7   3  -1    1.28    0.23
   7   3  -1    1.00    0.14
   7   3  -1    3.85    2.49
   7   3  -1    2.10    1.59
  -7  -3   1    0.93    0.09
  -7  -3   1    0.78    0.17
  -7  -3   1    0.87    0.13
  -7  -3   1    0.91    0.26
  -7  -3   1    1.00    0.17
  -7  -3   1    0.79    0.21
  -7  -3   1    0.98    0.11
  -7  -3   1   -1.35    1.79
  -7  -3   1    0.65    1.89
   6   3  -1    0.34    0.09
   6   3  -1    0.28    0.11
   6   3  -1    0.32    0.08
   6   3  -1   -1.22    2.43
   6   3  -1    0.38    0.11
   6   3  -1    0.61    0.16
   6   3  -1    0.36    0.10
   6   3  -1    0.48    0.12
  -6  -3   1    0.41    0.07
  -6  -3   1    0.41    0.10
  -6  -3   1    0.56    0.09
  -6  -3   1    0.18    0.20
  -6  -3   1    0.46    0.14
  -6  -3   1    0.42    0.07
  -6  -3   1    0.55    0.16
  -6  -3   1   -0.75    1.21
   5   3  -1    6.24    0.35
   5   3  -1    6.37    0.43
   5   3  -1    5.44    1.81
   5   3  -1    5.46    0.39
   5   3  -1    5.08    1.71
   5   3  -1    6.06    0.29
   5   3  -1    5.56    0.32
   5   3  -1    5.69    0.34
   5   3  -1    5.58    0.27
   5   3  -1    6.36    0.39
  -5  -3   1    6.57    0.47
  -5  -3   1    5.97    0.46
  -5  -3   1    5.81    0.38
  -5  -3   1    5.71    0.35
  -5  -3   1    5.89    0.31
  -5  -3   1    5.85    0.29
  -5  -3   1    7.16    2.05
  -5  -3   1    6.19    1.98
   4   3  -1   12.80    2.10
   4   3  -1   10.41    0.55
   4   3  -1   13.80    2.22
   4   3  -1   12.07    0.51
   4   3  -1   12.09    0.60
   4   3  -1   11.69    0.52
   4   3  -1   11.26    0.40
   4   3  -1   11.46    0.47
   4   3  -1   12.31    0.39
   4   3  -1   11.82    0.48
   4   3  -1   11.69    0.46
   4   3  -1   11.88    0.43
  -4  -3   1   11.75    0.45
  -4  -3   1   11.30    0.40
  -4  -3   1   11.99    1.82
  -4  -3   1   11.27    0.49
  -4  -3   1   10.67    0.44
  -4  -3   1    8.72    1.75
  -4  -3   1   11.29    0.49
  -4  -3   1   11.82    0.58
  -4  -3   1   12.21    0.59
  -4  -3   1   11.44    0.46
  -4  -3   1   12.18    0.60
  -4  -3   1   11.35    0.47
  -4  -3   1   11.23    0.48
  -4  -3   1   12.09    0.57
   3   3  -1   18.41    0.63
   3   3  -1   17.39    0.63
   3   3  -1   21.60    2.29
   3   3  -1   19.67    0.62
   3   3  -1   19.97    0.75
   3   3  -1   20.74    0.65
   3   3  -1   20.48    2.27
   3   3  -1   18.53    0.65
   3   3  -1   19.95    0.67
   3   3  -1   19.24    0.56
   3   3  -1   18.72    0.72
   3   3  -1   18.80    0.54
  -3  -3   1   19.34    0.68
  -3  -3   1   17.94    0.73
  -3  -3   1   18.21    0.64
  -3  -3   1   19.41    0.48
  -3  -3   1   18.84    0.64
  -3  -3   1   20.87    2.24
  -3  -3   1   19.60    0.63
  -3  -3   1   18.08    2.15
  -3  -3   1   19.18    0.54
  -3  -3   1   18.71    0.59
  -3  -3   1   18.67    0.48
  -3  -3   1   18.52    0.70
  -3  -3   1   19.43    0.65
  -3  -3   1   18.72    0.63
  -3  -3   1   19.52    0.64
   2   3  -1   33.60    1.06
   2   3  -1   32.84    0.93
   2   3  -1   33.50    0.97
   2   3  -1   31.86    1.02
   2   3  -1   37.49    3.10
   2   3  -1   32.85    1.01
   2   3  -1   35.95    0.98
   2   3  -1   33.89    0.89
   2   3  -1   34.13    1.03
   2   3  -1   31.07    3.15
   2   3  -1   33.72    0.94
  -2  -3   1   33.69    0.98
  -2  -3   1   33.73    0.96
  -2  -3   1   33.60    3.25
  -2  -3   1   35.15    0.95
  -2  -3   1   33.73    1.07
  -2  -3   1   34.96    1.03
  -2  -3   1   32.43    0.98
  -2  -3   1   35.38    3.13
  -2  -3   1   31.11    0.94
  -2  -3   1   33.58    0.86
  -2  -3   1   34.32    0.94
  -2  -3   1   33.68    1.08
  -2  -3   1   35.23    0.94
   1   3  -1   14.46    0.52
   1   3  -1   14.29    0.59
   1   3  -1   13.93    0.56
   1   3  -1   13.28    0.53
   1   3  -1   12.90    0.46
   1   3  -1   15.19    2.60
   1   3  -1   13.13    0.37
   1   3  -1   12.94    0.55
   1   3  -1   13.28    0.50
   1   3  -1   12.70    0.44
  -1  -3   1   12.10    0.58
  -1  -3   1   13.82    0.35
  -1  -3   1   13.83    0.53
  -1  -3   1   14.33    0.55
  -1  -3   1   12.60    0.45
  -1  -3   1   13.43    0.45
  -1  -3   1   15.68    2.68
  -1  -3   1   14.04    0.54
  -1  -3   1   13.90    0.58
  -1  -3   1   16.32    2.55
  -1  -3   1   13.45    0.65
  -1  -3   1   14.29    0.56
   0   3  -1    3.02    0.18
   0   3  -1    3.17    0.16
   0   3  -1    2.62    0.24
   0   3  -1    2.24    1.46
   0   3  -1    3.01    0.14
   0   3  -1    3.37    0.28
   0   3  -1    1.61    1.20
   0   3  -1    3.01    0.25
   0   3  -1    2.70    0.21
   0   3  -1    3.03    0.27
   0   3  -1    2.82    0.22
   0   3  -1    3.27    0.33
   0   3  -1    2.89    0.23
   0  -3   1    3.57    1.60
   0  -3   1    2.78    0.27
   0  -3   1    2.96    0.23
   0  -3   1    3.09    0.19
   0  -3   1    3.06    0.24
   0  -3   1    3.04    0.25
   0  -3   1    3.04    0.21
   0  -3   1    2.78    0.26
   0  -3   1    3.89    1.89
   0  -3   1    2.91    0.29
   0  -3   1    2.86    0.20
   0  -3   1    2.51    0.24
   0  -3   1    3.09    0.15
  -1   3  -1    2.40    0.22
  -1   3  -1    2.31    0.21
  -1   3  -1    2.79    0.27
  -1   3  -1    2.37    0.19
  -1   3  -1    2.24    0.23
  -1   3  -1    2.49    1.83
  -1   3  -1    2.31    0.18
  -1   3  -1    2.50    0.19
  -1   3  -1    2.51    0.34
  -1   3  -1    2.81    0.27
  -1   3  -1    2.35    0.25
  -1   3  -1    4.27    2.34
  -1   3  -1    2.64    0.28
   1  -3   1    2.63    0.24
   1  -3   1    2.18    0.26
   1  -3   1    1.53    1.52
   1  -3   1    2.34    0.30
   1  -3   1    2.47    0.20
   1  -3   1    2.47    0.21
   1  -3   1    2.49    0.25
   1  -3   1    2.97    1.81
   1  -3   1    2.73    0.20
   1  -3   1    3.10    0.26
   1  -3   1    2.41    0.26
  -2   3  -1   12.86    3.68
  -2   3  -1   16.04    0.72
  -2   3  -1   15.90    0.64
  -2   3  -1   15.10    0.77
  -2   3  -1   16.97    0.78
  -2   3  -1   15.73    0.75
  -2   3  -1   16.39    0.99
  -2   3  -1   16.26    0.64
  -2   3  -1   15.32    0.68
  -2   3  -1   15.42    0.67
  -2   3  -1   16.09    0.77
  -2   3  -1   16.01    0.74
   2  -3   1   15.23    0.62
   2  -3   1   15.75    0.71
   2  -3   1   16.40    0.80
   2  -3   1   16.53    0.99
   2  -3   1   14.80    3.55
   2  -3   1   16.06    0.79
   2  -3   1   15.63    0.68
   2  -3   1   16.21    0.69
   2  -3   1   15.30    3.56
   2  -3   1   14.65    0.75
   2  -3   1   16.26    0.69
   2  -3   1   15.74    0.73
  -3   3  -1   33.72    1.35
  -3   3  -1   36.63    1.71
  -3   3  -1   37.80    5.68
  -3   3  -1   33.29    1.18
  -3   3  -1   33.53    1.25
  -3   3  -1   34.15    1.28
  -3   3  -1   34.31    1.28
  -3   3  -1   44.31    6.18
  -3   3  -1   34.52    1.19
  -3   3  -1   34.77    1.16
  -3   3  -1   32.06    1.17
   3  -3   1   33.28    1.26
   3  -3   1   32.87    1.16
   3  -3   1   34.23    1.25
   3  -3   1   22.09    4.98
   3  -3   1   32.88    1.30
   3  -3   1   34.49    1.23
   3  -3   1   34.27    1.36
   3  -3   1   40.75    5.86
   3  -3   1   33.47    1.19
   3  -3   1   34.74    1.37
   3  -3   1   34.82    1.36
  -4   3  -1    0.16    0.10
  -4   3  -1    0.02    0.09
  -4   3  -1    0.54    2.72
  -4   3  -1    0.26    0.15
  -4   3  -1    0.15    0.10
  -4   3  -1    0.29    0.14
  -4   3  -1    0.22    0.13
  -4   3  -1   -0.17    2.34
  -4   3  -1    0.23    0.18
   4  -3   1   -0.93    2.60
   4  -3   1    0.24    0.10
   4  -3   1    0.32    0.13
   4  -3   1    0.06    0.09
   4  -3   1    0.53    0.16
   4  -3   1    0.09    0.08
   4  -3   1    0.31    0.12
   4  -3   1    0.09    2.60
  -5   3  -1    2.31    0.32
  -5   3  -1    2.86    0.37
  -5   3  -1    2.71    0.32
  -5   3  -1    1.53    3.59
  -5   3  -1    1.70    0.43
  -5   3  -1    2.91    0.30
  -5   3  -1   -1.13    3.51
  -5   3  -1    2.53    0.37
   5  -3   1    2.71    0.32
   5  -3   1    2.07    0.29
   5  -3   1    2.46    0.29
   5  -3   1    2.86    0.32
   5  -3   1    2.76    3.96
   5  -3   1    2.61    0.37
  -6   3  -1    0.05    0.11
  -6   3  -1   -4.81    3.29
  -6   3  -1   -0.17    0.10
  -6   3  -1    0.04    0.14
  -6   3  -1    0.13    0.20
  -6   3  -1    0.46    0.21
  -6   3  -1    0.11    0.10
  -6   3  -1   -2.35    4.76
   6  -3   1    0.03    0.10
   6  -3   1    0.28    0.14
   6  -3   1   -0.52    4.83
   6  -3   1   -0.18    4.77
   6  -3   1    0.23    0.12
   6  -3   1    0.09    0.16
   6  -3   1    0.40    0.15
   6  -3   1    0.21    0.13
  -7   3  -1    1.28    0.30
  -7   3  -1    1.01    0.44
  -7   3  -1    0.91    0.22
  -7   3  -1    1.21    0.31
  -7   3  -1    1.12    0.26
   7  -3   1    0.92    0.23
   7  -3   1    1.43    0.27
   7  -3   1    1.41    0.24
   7  -3   1    1.27    0.30
   7  -3   1    0.96    0.26
   7  -3   1    0.76    0.24
  -8   3  -1    0.79    0.23
  -8   3  -1    1.53    0.35
  -8   3  -1    1.34    0.25
  -8   3  -1    1.53    0.32
  -8   3  -1    1.05    0.27
  -8   3  -1    1.32    0.57
   8  -3   1    1.16    0.23
   8  -3   1    1.46    0.26
   8  -3   1    1.00    0.30
   8  -3   1    1.42    0.28
   8  -3   1    0.67    0.27
  -9   3  -1    6.97    0.58
  -9   3  -1    7.12    0.67
  -9   3  -1    6.80    0.76
  -9   3  -1    5.48    0.51
  -9   3  -1    6.78    0.67
  -9   3  -1    7.53    1.04
   9  -3   1    6.28    0.59
   9  -3   1    6.61    0.62
   9  -3   1    7.08    0.60
   9  -3   1    5.77    0.66
 -10   3  -1    0.34    0.17
 -10   3  -1    0.77    0.43
 -10   3  -1    0.12    0.22
 -10   3  -1    0.10    0.24
  10  -3   1   -0.01    0.21
  10  -3   1    0.10    0.17
  10  -3   1    1.16    0.33
 -11   3  -1   -0.34    0.15
 -11   3  -1   -0.02    0.13
 -11   3  -1    0.25    0.18
 -11   3  -1   -0.46    0.22
 -11   3  -1    0.16    0.23
  11  -3   1    0.00    0.13
  11  -3   1   -0.03    0.14
  11  -3   1   -0.02    0.17
 -12   3  -1   -0.19    0.42
 -12   3  -1    1.27    0.36
 -12   3  -1    0.59    0.36
 -12   3  -1    1.00    0.32
  12  -3   1    0.61    0.30
  12  -3   1    0.23    0.16
  12  -3   1    0.19    0.29
  12  -3   1    0.48    0.20
  14   2  -1    1.49    0.36
  14   2  -1    1.18    0.38
  14   2  -1    1.70    0.37
  14   2  -1    1.24    0.34
 -14  -2   1    1.54    0.29
 -14  -2   1    1.19    0.67
 -14  -2   1    1.59    0.46
 -14  -2   1    1.94    0.50
  13   2  -1    0.47    0.22
  13   2  -1    0.55    0.18
  13   2  -1    0.17    0.13
  13   2  -1    0.18    0.19
 -13  -2   1    0.52    0.36
 -13  -2   1    0.39    0.16
 -13  -2   1    0.37    0.35
 -13  -2   1    0.37    0.21
  12   2  -1    0.24    0.19
  12   2  -1    0.31    0.23
  12   2  -1    0.34    0.17
  12   2  -1    0.66    0.19
 -12  -2   1    0.37    0.28
 -12  -2   1    0.77    0.20
 -12  -2   1    0.88    0.29
  11   2  -1    0.28    0.24
  11   2  -1    0.26    0.17
 -11  -2   1    0.34    0.22
 -11  -2   1    0.75    0.23
 -11  -2   1    0.69    0.22
 -11  -2   1    1.96    0.55
 -11  -2   1    0.67    0.19
  10   2  -1    5.30    0.49
  10   2  -1    5.19    0.53
  10   2  -1    4.55    0.43
  10   2  -1    4.82    0.44
  10   2  -1    4.84    0.41
  10   2  -1    4.16    0.40
 -10  -2   1    4.92    0.21
 -10  -2   1    4.33    0.38
 -10  -2   1    4.58    0.47
 -10  -2   1    4.30    0.47
 -10  -2   1    4.56    0.60
 -10  -2   1    4.64    0.23
 -10  -2   1    4.44    0.70
   9   2  -1    2.22    0.34
   9   2  -1    2.34    0.26
   9   2  -1    1.99    0.28
   9   2  -1    1.80    0.26
   9   2  -1    2.24    0.30
  -9  -2   1    1.96    0.28
  -9  -2   1    2.08    0.14
  -9  -2   1    2.07    0.31
  -9  -2   1    1.84    0.24
  -9  -2   1    2.47    0.48
  -9  -2   1    1.97    0.39
  -9  -2   1    1.99    0.18
   8   2  -1    1.57    0.26
   8   2  -1    1.22    0.22
   8   2  -1    1.49    0.20
   8   2  -1    1.34    0.20
   8   2  -1    1.36    0.19
   8   2  -1    1.26    0.21
  -8  -2   1    1.29    0.35
  -8  -2   1    1.25    0.11
  -8  -2   1    1.19    0.14
  -8  -2   1    1.24    0.21
  -8  -2   1    1.23    0.22
  -8  -2   1    1.20    0.30
  -8  -2   1    1.34    0.18
   7   2  -1   18.61    4.44
   7   2  -1   30.70    1.18
   7   2  -1   32.67    1.13
   7   2  -1   33.33    1.18
   7   2  -1   32.17    4.42
   7   2  -1   32.38    1.09
   7   2  -1   29.52    1.04
   7   2  -1   33.72    1.28
  -7  -2   1   32.18    1.01
  -7  -2   1   29.62    1.20
  -7  -2   1   30.21    1.04
  -7  -2   1   31.96    4.62
  -7  -2   1   30.16    1.43
  -7  -2   1   32.30    1.13
  -7  -2   1   32.73    1.65
  -7  -2   1   33.29    0.90
  -7  -2   1   26.07    4.59
   6   2  -1    1.34    0.18
   6   2  -1   -0.09    1.83
   6   2  -1    0.98    0.13
   6   2  -1    1.08    0.15
   6   2  -1    1.05    0.17
   6   2  -1    1.28    0.21
   6   2  -1    1.21    0.16
   6   2  -1    3.72    1.84
   6   2  -1    1.09    0.25
  -6  -2   1    1.01    0.13
  -6  -2   1    1.12    0.14
  -6  -2   1    1.23    0.27
  -6  -2   1    0.98    0.22
  -6  -2   1    1.19    0.10
  -6  -2   1    0.96    0.17
  -6  -2   1    2.34    1.70
  -6  -2   1    2.20    1.59
  -6  -2   1    1.24    0.14
  -6  -2   1    1.50    0.27
   5   2  -1    0.27    0.11
   5   2  -1    0.28    0.10
   5   2  -1    0.27    0.09
   5   2  -1    1.69    0.98
   5   2  -1    0.30    0.08
   5   2  -1    0.29    0.13
   5   2  -1    0.34    0.08
   5   2  -1   -0.02    1.32
   5   2  -1    0.38    0.10
  -5  -2   1    0.26    0.08
  -5  -2   1    0.34    0.07
  -5  -2   1    0.31    0.10
  -5  -2   1    0.12    0.11
  -5  -2   1    0.31    0.07
  -5  -2   1    0.58    0.17
  -5  -2   1    1.15    1.11
  -5  -2   1    0.35    0.06
   4   2  -1    3.09    0.30
   4   2  -1    2.78    0.21
   4   2  -1    3.00    0.23
   4   2  -1    2.81    0.16
   4   2  -1    2.87    0.25
   4   2  -1    2.89    0.21
   4   2  -1    3.06    0.18
   4   2  -1    2.85    0.28
   4   2  -1    2.77    0.19
   4   2  -1    3.25    1.08
   4   2  -1    2.95    0.30
   4   2  -1    2.62    0.18
   4   2  -1    1.34    1.10
  -4  -2   1    2.80    0.26
  -4  -2   1    2.63    0.15
  -4  -2   1    2.82    0.26
  -4  -2   1    2.58    0.30
  -4  -2   1    2.72    0.24
  -4  -2   1    5.71    1.46
  -4  -2   1    2.30    0.25
  -4  -2   1    2.79    0.22
  -4  -2   1    2.63    0.22
  -4  -2   1    3.81    1.31
  -4  -2   1    3.18    0.17
  -4  -2   1    2.68    0.16
  -4  -2   1    2.78    0.18
   3   2  -1    0.53    0.60
   3   2  -1    0.32    0.07
   3   2  -1    0.46    0.08
   3   2  -1    0.43    0.10
   3   2  -1    0.43    0.11
   3   2  -1    0.41    0.05
   3   2  -1    0.40    0.10
   3   2  -1    0.03    0.58
   3   2  -1    0.33    0.06
   3   2  -1    0.43    0.08
   3   2  -1    0.44    0.06
   3   2  -1    0.34    0.07
   3   2  -1    0.37    0.12
  -3  -2   1    0.45    0.10
  -3  -2   1    0.35    0.08
  -3  -2   1    0.37    0.08
  -3  -2   1    0.39    0.06
  -3  -2   1   -0.05    0.56
  -3  -2   1    0.33    0.08
  -3  -2   1    0.39    0.13
  -3  -2   1    0.54    0.09
  -3  -2   1    0.43    0.07
  -3  -2   1    0.46    0.11
  -3  -2   1    0.41    0.09
  -3  -2   1   -0.15    0.66
   2   2  -1  275.41    9.32
   2   2  -1  300.08    9.05
  -2  -2   1  278.72    9.01
  -2  -2   1  298.26    9.12
   1   2  -1   42.50    1.15
   1   2  -1   43.41    1.10
   1   2  -1   43.25    1.18
   1   2  -1   42.33    3.95
   1   2  -1   42.78    1.22
   1   2  -1   43.66    1.12
   1   2  -1   40.83    1.12
   1   2  -1   47.17    1.23
   1   2  -1   43.21    1.16
   1   2  -1   44.08    1.19
   1   2  -1   49.70    3.32
  -1  -2   1   40.99    1.09
  -1  -2   1   45.49    3.06
  -1  -2   1   46.23    1.22
  -1  -2   1   44.87    1.22
  -1  -2   1   44.45    1.24
  -1  -2   1   45.23    3.11
  -1  -2   1   43.53    1.18
  -1  -2   1   44.03    1.18
  -1  -2   1   46.05    1.25
  -1  -2   1   44.72    1.14
  -1  -2   1   45.87    1.22
  -1  -2   1   46.51    1.13
   0   2  -1   19.51    0.65
   0   2  -1   19.32    2.53
   0   2  -1   18.46    0.51
   0   2  -1   18.50    0.64
   0   2  -1   19.13    0.50
   0   2  -1   21.77    2.48
   0   2  -1   18.90    0.68
   0   2  -1   18.68    0.55
   0   2  -1   19.46    0.60
   0   2  -1   19.53    0.63
   0   2  -1   19.28    0.63
   0   2  -1   18.77    0.74
   0   2  -1   20.57    0.69
   0  -2   1   16.80    2.35
   0  -2   1   18.97    0.59
   0  -2   1   18.81    0.64
   0  -2   1   19.74    0.56
   0  -2   1   19.52    0.66
   0  -2   1   19.11    0.69
   0  -2   1   19.39    0.62
   0  -2   1   19.23    0.62
   0  -2   1   21.07    3.04
   0  -2   1   18.35    0.63
   0  -2   1   19.27    0.68
   0  -2   1   18.05    0.75
  -1   2  -1    0.07    0.11
  -1   2  -1    0.08    0.09
  -1   2  -1    0.07    0.06
  -1   2  -1    0.40    0.92
  -1   2  -1    0.12    0.07
  -1   2  -1    0.22    0.09
  -1   2  -1    0.00    0.05
  -1   2  -1    0.11    0.07
  -1   2  -1    0.09    0.08
  -1   2  -1    0.11    0.05
  -1   2  -1    0.05    0.05
  -1   2  -1    1.66    1.07
   1  -2   1    0.03    0.05
   1  -2   1    0.12    0.06
   1  -2   1    0.09    0.05
   1  -2   1    0.25    0.09
   1  -2   1    0.18    0.09
   1  -2   1    0.16    0.09
   1  -2   1   -1.96    0.92
   1  -2   1    0.04    0.10
   1  -2   1    0.16    0.08
   1  -2   1    0.15    0.09
   1  -2   1   -0.07    0.98
   1  -2   1    0.13    0.07
  -2   2  -1   75.78    2.18
  -2   2  -1   76.86    6.32
  -2   2  -1   71.37    6.19
  -2   2  -1   74.31    2.05
  -2   2  -1   75.69    2.05
  -2   2  -1   76.10    2.48
  -2   2  -1   73.82    2.10
  -2   2  -1   72.57    2.10
  -2   2  -1   75.68    2.10
  -2   2  -1   76.55    2.05
  -2   2  -1   74.51    2.08
  -2   2  -1   77.32    2.18
  -2   2  -1   73.84    1.99
   2  -2   1   76.38    2.10
   2  -2   1   70.71    2.18
   2  -2   1   73.87    6.23
   2  -2   1   73.21    2.03
   2  -2   1   72.66    2.04
   2  -2   1   72.55    2.16
   2  -2   1   76.30    2.17
   2  -2   1   76.40    2.07
   2  -2   1   74.00    2.44
   2  -2   1   75.08    2.00
   2  -2   1   76.27    6.31
   2  -2   1   75.56    2.11
  -3   2  -1    5.23    0.37
  -3   2  -1    5.68    0.35
  -3   2  -1    5.58    0.43
  -3   2  -1    4.87    0.36
  -3   2  -1    5.29    0.56
  -3   2  -1    5.21    0.43
  -3   2  -1    5.19    0.38
  -3   2  -1    4.86    0.37
  -3   2  -1    6.97    2.55
  -3   2  -1    5.75    0.44
  -3   2  -1    3.91    2.14
  -3   2  -1    4.95    0.33
   3  -2   1    5.41    0.37
   3  -2   1    5.25    0.42
   3  -2   1    5.12    0.34
   3  -2   1    5.46    0.55
   3  -2   1    9.98    3.10
   3  -2   1    5.08    0.38
   3  -2   1    4.78    0.38
   3  -2   1    5.34    0.37
   3  -2   1    4.84    0.40
   3  -2   1    5.95    2.52
   3  -2   1    5.07    0.35
  -4   2  -1   10.98    0.61
  -4   2  -1   10.12    0.62
  -4   2  -1   10.56    0.58
  -4   2  -1   11.86    3.82
  -4   2  -1   10.39    0.88
  -4   2  -1   12.89    3.94
  -4   2  -1   10.62    0.55
   4  -2   1   11.17    0.57
   4  -2   1   11.31    0.61
   4  -2   1   11.03    0.60
   4  -2   1   10.25    0.55
   4  -2   1   10.75    3.12
   4  -2   1   10.79    3.72
   4  -2   1   10.91    0.61
   4  -2   1   10.73    0.62
   4  -2   1   10.96    0.69
  -5   2  -1    0.22    0.11
  -5   2  -1    0.34    0.17
  -5   2  -1    0.33    0.20
  -5   2  -1    0.94    2.56
  -5   2  -1    0.17    0.09
  -5   2  -1    0.24    0.13
  -5   2  -1    0.26    0.13
   5  -2   1    4.74    2.88
   5  -2   1    0.33    0.13
   5  -2   1    0.26    0.11
   5  -2   1    0.33    0.16
   5  -2   1    0.49    0.16
   5  -2   1    0.30    0.13
   5  -2   1    0.27    0.11
   5  -2   1    0.20    0.11
   5  -2   1    2.84    2.77
  -6   2  -1    0.09    0.12
  -6   2  -1   -0.10    0.08
  -6   2  -1    0.08    0.06
  -6   2  -1    0.05    0.16
  -6   2  -1   -7.16    4.13
  -6   2  -1    2.58    3.59
  -6   2  -1   -0.13    0.07
  -6   2  -1    0.09    0.10
   6  -2   1   -0.46    4.45
   6  -2   1   -5.49    3.33
   6  -2   1    0.11    0.12
   6  -2   1    0.17    0.08
   6  -2   1   -0.03    0.08
   6  -2   1    0.17    0.08
   6  -2   1    0.06    0.09
  -7   2  -1    1.64    0.34
  -7   2  -1    1.17    0.39
  -7   2  -1    1.43    0.24
  -7   2  -1    1.64    0.35
  -7   2  -1    1.67    0.29
  -7   2  -1    1.52    0.23
   7  -2   1    1.19    0.23
   7  -2   1    1.81    0.29
   7  -2   1    1.00    0.27
   7  -2   1    1.83    0.26
  -8   2  -1    4.67    0.41
  -8   2  -1    4.67    0.43
  -8   2  -1    3.34    0.50
  -8   2  -1    4.62    0.51
  -8   2  -1    4.19    0.48
  -8   2  -1    4.20    0.73
   8  -2   1    4.60    0.44
   8  -2   1    3.73    0.49
   8  -2   1    4.49    0.51
   8  -2   1    4.22    0.45
   8  -2   1    3.93    0.42
  -9   2  -1    3.80    0.73
  -9   2  -1    2.92    0.47
  -9   2  -1    3.06    0.36
  -9   2  -1    3.84    0.39
  -9   2  -1    3.30    0.53
   9  -2   1    3.92    0.48
   9  -2   1    3.59    0.39
   9  -2   1    4.20    0.48
   9  -2   1    3.56    0.52
 -10   2  -1    0.04    0.17
 -10   2  -1    0.06    0.16
 -10   2  -1    0.22    0.16
  10  -2   1    0.18    0.13
  10  -2   1    0.46    0.21
  10  -2   1    0.26    0.14
  10  -2   1   -0.06    0.16
 -11   2  -1    1.19    0.34
 -11   2  -1    1.94    0.50
 -11   2  -1    1.37    0.59
 -11   2  -1    0.59    0.28
 -11   2  -1    1.47    0.25
  11  -2   1    1.27    0.36
  11  -2   1    1.19    0.29
  11  -2   1    1.20    0.31
  11  -2   1    1.17    0.35
 -12   2  -1    1.63    0.55
  12  -2   1    0.18    0.15
  12  -2   1    0.53    0.23
  13   1  -1    0.39    0.18
  13   1  -1    0.34    0.20
  13   1  -1   -0.03    0.17
  13   1  -1    0.72    0.20
 -13  -1   1    0.26    0.14
 -13  -1   1   -0.20    0.33
 -13  -1   1   -0.06    0.14
 -13  -1   1    0.22    0.25
  12   1  -1   -0.09    0.11
  12   1  -1    0.19    0.14
  12   1  -1   -0.06    0.12
  12   1  -1    0.09    0.18
 -12  -1   1    0.16    0.12
 -12  -1   1    0.24    0.22
 -12  -1   1   -0.06    0.16
  11   1  -1    0.18    0.15
  11   1  -1    0.38    0.20
  11   1  -1    0.12    0.13
 -11  -1   1    0.00    0.12
 -11  -1   1    0.01    0.08
 -11  -1   1   -0.11    0.28
 -11  -1   1    0.07    0.26
  10   1  -1    0.08    0.10
  10   1  -1    0.03    0.12
  10   1  -1    0.22    0.14
  10   1  -1    0.05    0.09
 -10  -1   1   -0.02    0.13
 -10  -1   1    0.27    0.15
 -10  -1   1    0.17    0.15
 -10  -1   1   -0.04    0.08
 -10  -1   1    0.06    0.10
 -10  -1   1    0.07    0.21
   9   1  -1    0.83    0.24
   9   1  -1    1.01    0.22
   9   1  -1    0.76    0.18
   9   1  -1    0.83    0.29
   9   1  -1    0.95    0.20
  -9  -1   1    0.79    0.17
  -9  -1   1    0.97    0.34
  -9  -1   1    0.78    0.12
  -9  -1   1    0.82    0.19
  -9  -1   1    0.82    0.23
  -9  -1   1    0.66    0.36
  -9  -1   1    0.70    0.22
   8   1  -1    2.50    0.28
   8   1  -1    2.99    0.32
   8   1  -1    2.81    0.35
   8   1  -1    2.79    0.26
   8   1  -1    2.69    0.20
   8   1  -1    2.35    0.32
   8   1  -1    2.49    0.28
  -8  -1   1    2.64    0.32
  -8  -1   1    1.97    0.52
  -8  -1   1    2.59    0.42
  -8  -1   1    2.78    0.30
  -8  -1   1    2.14    0.24
  -8  -1   1    3.00    0.37
  -8  -1   1    2.81    0.22
   7   1  -1    0.14    0.11
   7   1  -1    0.01    0.08
   7   1  -1    0.07    0.07
   7   1  -1   -0.01    0.08
   7   1  -1   -0.02    0.04
   7   1  -1    0.05    0.06
   7   1  -1    0.38    3.01
   7   1  -1    1.52    2.02
  -7  -1   1   -0.06    0.10
  -7  -1   1    0.33    0.19
  -7  -1   1   -0.01    0.09
  -7  -1   1   -1.01    2.26
  -7  -1   1    0.06    0.05
  -7  -1   1   -0.08    0.06
  -7  -1   1   -0.04    0.06
  -7  -1   1    0.05    0.07
   6   1  -1    0.57    0.11
   6   1  -1    0.39    0.14
   6   1  -1    0.38    0.12
   6   1  -1    0.47    0.11
   6   1  -1   -1.90    2.17
   6   1  -1    0.44    0.15
   6   1  -1    0.51    0.08
   6   1  -1    0.52    0.12
   6   1  -1    2.80    1.71
  -6  -1   1    0.46    0.14
  -6  -1   1    0.48    0.12
  -6  -1   1    0.38    0.17
  -6  -1   1    0.33    0.11
  -6  -1   1    0.47    0.07
  -6  -1   1    1.73    1.74
  -6  -1   1   -1.59    1.66
  -6  -1   1    0.38    0.09
  -6  -1   1    0.53    0.10
  -6  -1   1    0.56    0.24
   5   1  -1    1.99    1.54
   5   1  -1    1.24    1.21
   5   1  -1    0.25    0.11
   5   1  -1    0.27    0.09
   5   1  -1    0.35    0.09
   5   1  -1    0.72    0.21
   5   1  -1    0.63    0.15
   5   1  -1    0.27    0.10
   5   1  -1    0.47    0.07
   5   1  -1    0.42    0.08
  -5  -1   1    0.37    0.08
  -5  -1   1    0.50    0.07
  -5  -1   1    0.39    0.20
  -5  -1   1    0.69    0.16
  -5  -1   1    0.31    0.08
  -5  -1   1    0.45    0.12
  -5  -1   1    0.33    0.15
  -5  -1   1    0.40    0.11
  -5  -1   1    1.15    1.15
  -5  -1   1    0.44    0.10
  -5  -1   1    0.33    1.19
   4   1  -1    5.75    0.28
   4   1  -1    5.80    0.24
   4   1  -1    2.31    1.39
   4   1  -1    5.60    0.34
   4   1  -1    6.65    0.46
   4   1  -1    5.73    0.47
   4   1  -1    5.73    0.36
   4   1  -1    6.14    0.33
   4   1  -1    4.09    1.37
   4   1  -1    5.97    0.34
   4   1  -1    5.85    0.29
   4   1  -1    5.26    0.27
  -4  -1   1    6.07    0.50
  -4  -1   1    5.01    0.33
  -4  -1   1    5.46    0.29
  -4  -1   1    7.33    1.98
  -4  -1   1    5.28    0.35
  -4  -1   1    5.73    0.40
  -4  -1   1    5.67    0.36
  -4  -1   1    5.59    0.42
  -4  -1   1    5.87    1.61
  -4  -1   1    5.70    0.29
  -4  -1   1    5.20    0.36
  -4  -1   1    5.45    0.26
  -4  -1   1    5.88    0.29
   3   1  -1   19.71    0.82
   3   1  -1   21.17    0.59
   3   1  -1   20.40    0.68
   3   1  -1   18.41    2.19
   3   1  -1   20.45    0.62
   3   1  -1   19.87    0.66
   3   1  -1   20.69    0.65
   3   1  -1   19.00    0.62
   3   1  -1   15.79    1.89
   3   1  -1   20.39    0.70
   3   1  -1   19.96    0.59
   3   1  -1   19.34    0.78
  -3  -1   1   20.64    0.59
  -3  -1   1   20.14    0.71
  -3  -1   1   18.71    0.59
  -3  -1   1   16.10    1.92
  -3  -1   1   19.74    0.68
  -3  -1   1   20.70    0.72
  -3  -1   1   19.90    0.60
  -3  -1   1   19.24    0.70
  -3  -1   1   19.78    0.84
  -3  -1   1   19.38    2.16
  -3  -1   1   21.58    0.82
  -3  -1   1   19.46    0.75
  -3  -1   1   20.65    0.61
  -3  -1   1   18.57    0.78
   2   1  -1    1.01    0.07
   2   1  -1    0.93    0.12
   2   1  -1    0.77    0.09
   2   1  -1    1.05    0.13
   2   1  -1    0.90    0.07
   2   1  -1    0.85    0.12
   2   1  -1    0.86    0.09
   2   1  -1    1.03    0.12
   2   1  -1    0.15    0.34
   2   1  -1    1.09    0.09
   2   1  -1    1.23    0.47
   2   1  -1    0.94    0.13
  -2  -1   1    1.12    0.54
  -2  -1   1    0.83    0.13
  -2  -1   1    1.05    0.08
  -2  -1   1    0.89    0.10
  -2  -1   1    1.01    0.12
  -2  -1   1    1.13    0.07
  -2  -1   1    1.38    0.44
  -2  -1   1    0.91    0.07
  -2  -1   1    0.91    0.12
  -2  -1   1    0.74    0.10
  -2  -1   1    1.10    0.15
  -2  -1   1    0.89    0.10
  -2  -1   1    0.86    0.12
  -1  -1   1   63.91    1.67
  -1  -1   1   68.05    1.63
  -1  -1   1   67.20    2.62
  -1  -1   1   69.76    1.73
  -1   1  -1  236.74    9.11
  -1   1  -1  206.79    8.83
   1  -1   1  219.20    8.82
   1  -1   1  242.71    9.31
  -2   1  -1   10.38    0.46
  -2   1  -1    9.96    0.62
  -2   1  -1   10.26    0.50
  -2   1  -1   10.09    0.47
  -2   1  -1   10.10    0.45
  -2   1  -1    9.90    0.43
  -2   1  -1   11.79    2.29
  -2   1  -1   10.25    0.43
  -2   1  -1   10.00    0.43
  -2   1  -1   10.14    0.42
  -2   1  -1    9.85    0.40
  -2   1  -1   10.61    0.48
  -2   1  -1   10.44    2.21
   2  -1   1   10.25    0.45
   2  -1   1    9.80    0.47
   2  -1   1    9.78    0.44
   2  -1   1   10.53    0.50
   2  -1   1   10.07    0.43
   2  -1   1    7.85    1.91
   2  -1   1    9.50    0.47
   2  -1   1    9.97    0.42
   2  -1   1    8.05    2.06
   2  -1   1    9.53    0.44
   2  -1   1   10.25    0.40
   2  -1   1    9.88    0.61
  -3   1  -1    8.86    0.51
  -3   1  -1   10.03    2.81
  -3   1  -1    8.13    2.49
  -3   1  -1    8.57    0.50
  -3   1  -1    9.17    0.48
  -3   1  -1    8.99    0.43
  -3   1  -1    8.94    0.68
  -3   1  -1    9.76    0.44
  -3   1  -1    8.73    0.46
  -3   1  -1    9.33    0.47
  -3   1  -1    9.62    0.50
  -3   1  -1    9.50    0.47
  -3   1  -1    9.41    0.44
   3  -1   1    9.41    0.46
   3  -1   1    8.14    0.57
   3  -1   1    9.20    0.52
   3  -1   1    9.30    0.46
   3  -1   1    8.71    2.55
   3  -1   1    6.88    2.29
   3  -1   1    9.45    0.45
   3  -1   1    9.33    0.44
   3  -1   1    9.45    0.43
   3  -1   1    9.37    0.69
   3  -1   1    8.96    0.50
   3  -1   1    8.40    0.45
  -4   1  -1   54.10    1.63
  -4   1  -1   54.31    1.67
  -4   1  -1   57.91    1.79
  -4   1  -1   65.93    6.45
  -4   1  -1   56.90    1.74
  -4   1  -1   49.55    5.95
  -4   1  -1   58.41    1.67
  -4   1  -1   55.09    2.17
  -4   1  -1   57.28    1.74
  -4   1  -1   55.39    1.86
   4  -1   1   55.01    2.08
   4  -1   1   55.72    5.94
   4  -1   1   50.21    1.94
   4  -1   1   55.25    1.67
   4  -1   1   56.05    1.70
   4  -1   1   60.66    1.80
   4  -1   1   57.34    1.68
   4  -1   1   56.38    1.65
   4  -1   1   53.26    1.79
   4  -1   1   58.52    1.71
   4  -1   1   58.62    5.76
  -5   1  -1    2.57    0.29
  -5   1  -1    3.08    0.31
  -5   1  -1    3.61    2.60
  -5   1  -1    2.85    2.57
  -5   1  -1    2.68    0.25
  -5   1  -1    2.28    0.42
  -5   1  -1    2.93    0.35
  -5   1  -1    2.86    0.27
   5  -1   1    2.72    0.34
   5  -1   1    2.67    0.27
   5  -1   1    2.81    0.28
   5  -1   1   -1.75    1.70
   5  -1   1    2.66    0.27
   5  -1   1   -2.81    3.86
   5  -1   1    3.60    0.30
   5  -1   1    2.80    0.33
   5  -1   1    2.65    0.26
  -6   1  -1    0.36    0.10
  -6   1  -1    0.18    0.11
  -6   1  -1    0.29    0.16
  -6   1  -1    0.08    0.20
  -6   1  -1    0.13    0.11
  -6   1  -1   -1.99    2.82
  -6   1  -1    0.11    0.09
  -6   1  -1    2.04    2.69
   6  -1   1    0.13    0.13
   6  -1   1    0.16    0.09
   6  -1   1    0.33    0.15
   6  -1   1    0.35    0.15
   6  -1   1    3.77    2.49
   6  -1   1   -1.69    2.72
   6  -1   1    0.37    0.12
  -7   1  -1    0.76    0.35
  -7   1  -1    0.75    0.18
  -7   1  -1    1.18    4.02
  -7   1  -1    1.84    3.71
  -7   1  -1    0.80    0.16
  -7   1  -1    0.72    0.18
  -7   1  -1    0.61    0.16
   7  -1   1    0.59    0.18
   7  -1   1    4.51    4.77
   7  -1   1    0.53    0.17
   7  -1   1    0.86    0.20
   7  -1   1    1.49    3.76
   7  -1   1    0.72    0.18
   7  -1   1    0.82    0.22
   7  -1   1    0.90    0.22
   7  -1   1    0.81    0.17
  -8   1  -1    1.04    0.29
  -8   1  -1    0.77    0.25
  -8   1  -1    1.29    0.26
  -8   1  -1    1.49    0.46
  -8   1  -1    1.34    0.20
  -8   1  -1    1.51    0.27
  -8   1  -1    1.07    0.21
   8  -1   1    1.49    0.27
   8  -1   1    0.86    0.25
   8  -1   1    1.45    0.23
   8  -1   1    1.12    0.24
   8  -1   1    0.82    0.26
   8  -1   1    1.35    0.24
  -9   1  -1   49.57    1.97
  -9   1  -1   50.81    1.93
  -9   1  -1   47.71    1.61
  -9   1  -1   46.50    2.66
  -9   1  -1   48.27    1.88
   9  -1   1   46.24    1.74
   9  -1   1   49.20    1.94
   9  -1   1   48.55    1.86
   9  -1   1   50.88    2.07
   9  -1   1   46.19    1.77
 -10   1  -1   11.06    0.84
 -10   1  -1    9.85    0.96
 -10   1  -1    9.60    0.76
 -10   1  -1   10.40    0.77
 -10   1  -1    8.56    1.13
  10  -1   1   10.01    0.84
  10  -1   1   10.53    0.72
  10  -1   1   10.38    0.80
  10  -1   1   10.83    0.75
 -11   1  -1    0.90    0.27
 -11   1  -1    2.02    0.50
 -11   1  -1    1.33    0.29
 -11   1  -1    1.18    0.37
  11  -1   1    1.00    0.31
  11  -1   1    0.72    0.22
  11  -1   1    0.93    0.25
  11  -1   1    0.95    0.29
 -12   1  -1    0.74    0.27
 -12   1  -1    0.94    0.28
 -12   1  -1    0.17    0.34
 -12   1  -1    0.33    0.43
  12  -1   1    0.65    0.25
  12  -1   1    0.86    0.32
  12  -1   1    1.07    0.27
  12  -1   1    0.41    0.34
 -13   1  -1    0.35    0.24
 -13   1  -1   -0.38    0.36
 -13   1  -1    0.05    0.15
  13  -1   1   -0.04    0.17
  13   0  -1    0.12    0.15
 -13   0   1    0.05    0.14
 -13   0   1   -0.26    0.17
 -13   0   1    0.37    0.18
 -13   0   1   -0.09    0.32
  12   0  -1    5.98    0.56
  12   0  -1    5.63    0.63
  12   0  -1    6.12    0.60
  12   0  -1    4.85    0.57
 -12   0   1    5.53    0.55
 -12   0   1    7.04    1.07
 -12   0   1    5.96    0.80
 -12   0   1    5.56    0.61
  11   0  -1    0.27    0.19
  11   0  -1    0.25    0.17
  11   0  -1    0.28    0.17
  11   0  -1    0.35    0.18
 -11   0   1    0.14    0.21
 -11   0   1    0.06    0.13
 -11   0   1    0.60    0.28
 -11   0   1    0.10    0.18
 -11   0   1    0.53    0.32
 -11   0   1    0.52    0.15
  10   0  -1    0.70    0.20
  10   0  -1    0.84    0.22
  10   0  -1    1.23    0.25
  10   0  -1    0.64    0.24
 -10   0   1    0.84    0.19
 -10   0   1    1.21    0.19
 -10   0   1    0.66    0.26
 -10   0   1    0.73    0.25
 -10   0   1    1.40    0.36
 -10   0   1    0.86    0.23
   9   0  -1    0.10    0.11
   9   0  -1   -0.06    0.11
   9   0  -1    0.45    0.14
   9   0  -1   -0.10    0.09
   9   0  -1    0.12    0.11
   9   0  -1   -0.12    0.11
  -9   0   1    0.17    0.11
  -9   0   1    0.05    0.16
  -9   0   1    0.11    0.10
  -9   0   1    0.10    0.10
  -9   0   1    0.09    0.10
  -9   0   1    0.24    0.24
  -9   0   1    0.02    0.12
   8   0  -1    5.30    0.50
   8   0  -1    5.22    0.44
   8   0  -1    6.47    0.50
   8   0  -1    5.86    0.43
   8   0  -1    5.91    0.50
   8   0  -1    5.46    0.36
  -8   0   1    5.78    0.49
  -8   0   1    5.65    0.47
  -8   0   1    5.33    0.62
  -8   0   1    6.36    0.52
  -8   0   1    5.89    0.43
  -8   0   1    5.51    0.52
  -8   0   1    5.79    0.78
   7   0  -1    2.51    0.28
   7   0  -1    0.97    2.55
   7   0  -1   -7.06    3.62
   7   0  -1    2.12    0.25
   7   0  -1    2.32    0.22
   7   0  -1    1.99    0.23
   7   0  -1    2.40    0.32
   7   0  -1    2.74    0.33
  -7   0   1    1.84    0.35
  -7   0   1    2.71    3.54
  -7   0   1    2.34    0.26
  -7   0   1    2.40    0.22
  -7   0   1    1.13    2.67
  -7   0   1    2.16    0.27
  -7   0   1    2.59    0.33
  -7   0   1    2.47    0.29
  -7   0   1    2.13    0.44
  -7   0   1    1.86    0.25
   6   0  -1   17.42    0.78
   6   0  -1   20.62    3.88
   6   0  -1   15.94    0.68
   6   0  -1   16.47    1.00
   6   0  -1   15.06    0.80
   6   0  -1   14.33    0.72
   6   0  -1   15.14    0.71
   6   0  -1   15.39    4.16
   6   0  -1   15.38    0.64
  -6   0   1   15.91    0.62
  -6   0   1   16.06    0.72
  -6   0   1   23.57    5.38
  -6   0   1   15.06    1.09
  -6   0   1   23.68    4.09
  -6   0   1   14.34    0.72
  -6   0   1   14.79    0.92
  -6   0   1   16.55    0.76
   5   0  -1    6.51    2.53
   5   0  -1    5.15    0.37
   5   0  -1    4.57    1.84
   5   0  -1    4.54    0.30
   5   0  -1    4.50    0.37
   5   0  -1    4.18    0.31
   5   0  -1    4.80    0.30
   5   0  -1    4.27    0.30
   5   0  -1    3.82    0.32
  -5   0   1    4.88    0.37
  -5   0   1    4.83    0.28
  -5   0   1    4.23    0.32
  -5   0   1    4.48    0.33
  -5   0   1    4.30    0.34
  -5   0   1    4.52    0.44
  -5   0   1    4.41    0.54
  -5   0   1    2.61    2.00
  -5   0   1    2.41    1.95
   4   0  -1    2.32    0.22
   4   0  -1    2.39    0.35
   4   0  -1    2.53    0.19
   4   0  -1    0.61    1.12
   4   0  -1    2.88    1.64
   4   0  -1    2.08    0.18
   4   0  -1    2.03    0.26
   4   0  -1    2.42    0.24
   4   0  -1    2.21    0.19
   4   0  -1    2.13    0.22
   4   0  -1    2.10    0.21
   4   0  -1    2.16    0.20
  -4   0   1    2.40    0.18
  -4   0   1    2.12    0.34
  -4   0   1    0.80    1.52
  -4   0   1    2.48    0.22
  -4   0   1    2.29    0.17
  -4   0   1    2.12    0.22
  -4   0   1    2.35    0.28
  -4   0   1    1.40    1.53
  -4   0   1    2.31    0.23
  -4   0   1    2.61    0.27
  -4   0   1    2.33    0.22
  -4   0   1    2.03    0.26
  -4   0   1    2.49    0.22
   3   0  -1    1.56    0.16
   3   0  -1    1.60    0.19
   3   0  -1    1.80    0.25
   3   0  -1    1.80    0.16
   3   0  -1    1.73    0.14
   3   0  -1    1.90    0.27
   3   0  -1    1.62    0.17
   3   0  -1    1.53    0.15
   3   0  -1    0.86    1.11
   3   0  -1    1.41    1.19
   3   0  -1    1.73    0.19
   3   0  -1    1.60    0.20
   3   0  -1    1.61    0.14
  -3   0   1    1.70    0.12
  -3   0   1    1.74    0.22
  -3   0   1    1.79    0.21
  -3   0   1    1.81    0.14
  -3   0   1    1.59    0.19
  -3   0   1    1.19    0.90
  -3   0   1    1.51    0.16
  -3   0   1    1.70    0.27
  -3   0   1    1.56    0.15
  -3   0   1    1.83    0.18
  -3   0   1    1.55    0.16
   2   0  -1   51.01    1.31
   2   0  -1   49.25    1.24
   2   0  -1   40.07    3.55
   2   0  -1   53.52    1.35
   2   0  -1   47.25    1.27
   2   0  -1   48.51    1.31
   2   0  -1   48.30    1.39
   2   0  -1   50.10    1.31
   2   0  -1   48.81    1.51
   2   0  -1   49.56    1.36
   2   0  -1   45.89    3.24
   2   0  -1   48.33    1.27
   2   0  -1   47.26    1.42
  -2   0   1   48.38    1.21
  -2   0   1   49.06    1.30
  -2   0   1   47.79    1.36
  -2   0   1   46.47    1.33
  -2   0   1   48.67    1.38
  -2   0   1   52.94    3.38
  -2   0   1   51.20    1.56
  -2   0   1   50.92    1.44
  -2   0   1   45.67    1.32
  -2   0   1   49.83    1.31
  -2   0   1   49.57    3.15
  -2   0   1   50.49    1.24
  -2   0   1   48.78    1.28
  -2   0  -1   10.28    0.45
  -2   0  -1   11.69    0.36
  -2   0  -1   11.01    0.40
  -2   0  -1    9.11    1.65
  -2   0  -1   12.54    0.61
  -2   0  -1    9.87    0.42
  -2   0  -1   11.18    0.41
  -2   0  -1   15.34    2.06
  -2   0  -1   10.70    0.46
  -2   0  -1   10.75    0.39
  -2   0  -1    9.91    0.40
  -2   0  -1   10.81    0.49
  -2   0  -1   11.58    0.42
   2   0   1   14.73    1.90
   2   0   1   11.69    0.58
   2   0   1   11.49    0.46
   2   0   1   10.53    0.43
   2   0   1   13.06    1.81
   2   0   1   10.37    0.45
   2   0   1   10.75    0.37
   2   0   1   11.48    0.41
   2   0   1   11.38    0.41
   2   0   1   11.63    0.39
   2   0   1   11.20    0.40
   2   0   1   11.22    0.48
  -3   0  -1    0.01    0.04
  -3   0  -1   -0.08    0.05
  -3   0  -1    0.02    0.05
  -3   0  -1    0.05    0.06
  -3   0  -1    0.26    1.00
  -3   0  -1    0.02    0.04
  -3   0  -1   -0.04    0.05
  -3   0  -1   -0.06    0.03
  -3   0  -1    0.00    0.10
  -3   0  -1    0.02    0.04
  -3   0  -1    0.11    0.07
  -3   0  -1    0.61    1.01
  -3   0  -1    0.06    0.06
   3   0   1   -0.02    0.03
   3   0   1    0.04    0.08
   3   0   1   -0.80    0.99
   3   0   1    0.03    0.05
   3   0   1    0.08    0.11
   3   0   1    0.13    0.05
   3   0   1    0.01    0.07
   3   0   1    0.01    0.04
   3   0   1   -0.10    0.05
   3   0   1    0.04    0.05
   3   0   1    0.05    0.07
   3   0   1    0.81    0.92
  -4   0  -1    2.78    0.23
  -4   0  -1    3.15    0.27
  -4   0  -1    2.75    0.19
  -4   0  -1    3.11    0.26
  -4   0  -1    3.47    1.67
  -4   0  -1    3.32    0.27
  -4   0  -1    2.96    0.24
  -4   0  -1    3.28    0.41
  -4   0  -1    3.01    0.29
  -4   0  -1    2.80    0.24
  -4   0  -1    2.71    1.69
  -4   0  -1    2.59    0.29
  -4   0  -1    3.05    0.30
   4   0   1    3.36    1.59
   4   0   1    2.83    0.38
   4   0   1    2.77    0.30
   4   0   1    2.79    0.23
   4   0   1    2.78    0.26
   4   0   1    2.98    0.23
   4   0   1    2.88    0.21
   4   0   1    2.75    0.27
   4   0   1    2.04    1.74
   4   0   1    2.84    0.23
  -5   0  -1    6.92    2.54
  -5   0  -1    8.96    0.62
  -5   0  -1    8.43    0.49
  -5   0  -1    8.84    0.41
  -5   0  -1    7.36    2.68
  -5   0  -1    8.41    0.50
  -5   0  -1    8.35    0.50
  -5   0  -1    8.64    0.46
   5   0   1    8.73    0.46
   5   0   1    8.85    0.47
   5   0   1    4.99    2.18
   5   0   1    8.55    0.42
   5   0   1    9.14    0.54
   5   0   1    8.72    0.55
   5   0   1    8.41    0.47
  -6   0  -1   -1.51    2.29
  -6   0  -1    3.39    0.25
  -6   0  -1    2.93    0.50
  -6   0  -1    2.36    0.34
  -6   0  -1    3.33    0.33
  -6   0  -1    3.00    0.30
  -6   0  -1    7.04    2.83
  -6   0  -1    3.51    0.30
  -6   0  -1    3.04    0.32
   6   0   1    3.35    0.30
   6   0   1    3.38    0.26
   6   0   1    2.57    0.27
   6   0   1    3.03    0.34
   6   0   1    2.91    0.27
   6   0   1    2.00    2.00
   6   0   1    3.12    0.34
  -7   0  -1    2.81    0.29
  -7   0  -1    2.87    0.32
  -7   0  -1    5.87    3.32
  -7   0  -1    2.72    0.24
  -7   0  -1    2.90    0.34
  -7   0  -1    3.13    0.41
  -7   0  -1    4.17    3.97
  -7   0  -1    2.80    0.41
  -7   0  -1    2.51    0.49
   7   0   1    2.92    0.35
   7   0   1    2.71    0.29
   7   0   1    2.33    3.00
   7   0   1    2.80    0.36
   7   0   1    2.69    0.29
   7   0   1    2.70    0.28
   7   0   1    2.70    0.24
  -8   0  -1    2.03    0.30
  -8   0  -1    1.61    0.18
  -8   0  -1    1.70    0.24
  -8   0  -1    1.88    0.36
  -8   0  -1    1.18    0.23
  -8   0  -1    1.34    0.29
   8   0   1    1.51    0.28
   8   0   1    1.29    0.18
   8   0   1    1.65    0.25
   8   0   1    2.04    0.28
   8   0   1    1.72    0.25
   8   0   1    1.63    0.31
   8   0   1    1.54    0.22
  -9   0  -1   -0.21    0.25
  -9   0  -1    0.16    0.09
  -9   0  -1    0.21    0.12
  -9   0  -1    0.20    0.14
  -9   0  -1    0.16    0.11
  -9   0  -1    0.39    0.20
  -9   0  -1    0.06    0.17
   9   0   1    0.12    0.13
   9   0   1   -0.01    0.10
   9   0   1    0.17    0.12
   9   0   1    0.26    0.17
   9   0   1    0.12    0.11
   9   0   1    0.09    0.12
 -10   0  -1    2.70    0.38
 -10   0  -1    2.73    0.37
 -10   0  -1    2.45    0.23
 -10   0  -1    2.39    0.52
 -10   0  -1    2.93    0.41
  10   0   1    2.09    0.34
  10   0   1    2.00    0.30
  10   0   1    2.91    0.36
  10   0   1    2.32    0.42
  10   0   1    3.37    0.42
  10   0   1    2.05    0.38
 -11   0  -1    4.03    0.76
 -11   0  -1    3.16    0.22
 -11   0  -1    3.27    0.48
 -11   0  -1    3.53    0.62
  11   0   1    3.61    0.49
  11   0   1    3.68    0.49
 -12   0  -1    0.76    0.45
 -12   0  -1    0.11    0.14
 -12   0  -1   -0.29    0.19
  12   0   1   -0.10    0.11
  12   0   1   -0.28    0.15
  12   0   1    0.09    0.18
 -13   0  -1    0.90    0.52
 -13   0  -1    0.09    0.18
 -13   0  -1   -0.14    0.10
  13   0   1    0.19    0.18
  13   0   1   -0.04    0.16
  13   0   1    0.00    0.22
  13   0   1   -0.20    0.16
  13  -1  -1    2.49    0.38
  13  -1  -1    1.52    0.38
  13  -1  -1    2.29    0.48
  13  -1  -1    3.19    0.52
 -13   1   1    2.19    0.56
 -13   1   1    3.97    0.85
 -13   1   1    2.86    0.48
  12  -1  -1    0.20    0.16
  12  -1  -1    0.14    0.19
  12  -1  -1    0.03    0.17
  12  -1  -1    0.22    0.20
 -12   1   1    0.47    0.19
 -12   1   1   -0.02    0.23
 -12   1   1    0.31    0.23
  11  -1  -1    0.26    0.16
  11  -1  -1    0.34    0.21
  11  -1  -1    0.18    0.17
  11  -1  -1    0.40    0.17
 -11   1   1    0.14    0.16
 -11   1   1    0.75    0.33
 -11   1   1    0.01    0.18
 -11   1   1    0.10    0.17
 -11   1   1    0.23    0.25
  10  -1  -1    3.64    0.44
  10  -1  -1    3.09    0.36
  10  -1  -1    4.23    0.51
  10  -1  -1    2.37    0.37
  10  -1  -1    3.38    0.42
 -10   1   1    3.94    0.49
 -10   1   1    3.59    0.44
 -10   1   1    3.16    0.67
 -10   1   1    3.36    0.37
 -10   1   1    2.90    0.54
 -10   1   1    3.70    0.43
   9  -1  -1    0.39    0.16
   9  -1  -1    0.42    0.17
   9  -1  -1    0.04    0.21
   9  -1  -1    0.46    0.26
  -9   1   1    0.99    0.25
  -9   1   1    0.47    0.26
  -9   1   1    0.38    0.23
   8  -1  -1   22.36    1.05
   8  -1  -1   21.09    1.01
   8  -1  -1   22.97    1.08
   8  -1  -1   21.10    1.01
   8  -1  -1   20.94    1.15
   8  -1  -1   22.03    1.00
  -8   1   1   22.27    1.10
  -8   1   1   21.31    1.30
  -8   1   1   19.67    0.85
  -8   1   1   23.80    1.13
  -8   1   1   21.42    1.64
  -8   1   1   24.86    1.25
   7  -1  -1    0.04    3.79
   7  -1  -1    0.22    0.11
   7  -1  -1    0.12    0.11
   7  -1  -1    0.06    0.11
   7  -1  -1    0.11    0.14
   7  -1  -1    0.08    0.10
   7  -1  -1    0.70    3.08
  -7   1   1    0.24    0.14
  -7   1   1    0.27    0.13
  -7   1   1    0.43    0.25
  -7   1   1   -5.66    4.41
  -7   1   1    0.17    0.14
  -7   1   1    0.07    0.07
  -7   1   1    0.36    0.19
   6  -1  -1    0.72    0.21
   6  -1  -1    1.18    0.20
   6  -1  -1    1.21    0.20
   6  -1  -1    1.40    0.20
   6  -1  -1    3.10    2.19
   6  -1  -1    1.15    0.18
   6  -1  -1    0.78    0.19
   6  -1  -1    0.99    0.19
   6  -1  -1   -1.41    2.64
  -6   1   1    0.97    0.25
  -6   1   1    0.97    0.37
  -6   1   1    1.12    0.20
  -6   1   1    0.97    0.20
  -6   1   1    1.20    2.86
  -6   1   1    6.40    3.04
  -6   1   1    1.12    0.21
  -6   1   1    1.34    0.18
   5  -1  -1   10.03    0.56
   5  -1  -1   10.03    0.53
   5  -1  -1    8.70    3.26
   5  -1  -1   10.23    0.56
   5  -1  -1    5.44    2.86
   5  -1  -1    9.88    0.62
   5  -1  -1    9.91    0.57
   5  -1  -1   10.41    0.54
   5  -1  -1   10.60    0.55
  -5   1   1   11.03    0.73
  -5   1   1   11.20    0.61
  -5   1   1   10.44    0.57
  -5   1   1   11.65    3.39
  -5   1   1   10.15    0.88
  -5   1   1   10.39    0.48
  -5   1   1   10.65    0.58
  -5   1   1    7.30    3.03
  -5   1   1   10.99    0.64
   4  -1  -1   47.71    1.54
   4  -1  -1   50.52    1.70
   4  -1  -1   53.66    1.74
   4  -1  -1   50.80    1.60
   4  -1  -1   49.59    1.58
   4  -1  -1   53.67    1.56
   4  -1  -1   53.75    5.59
   4  -1  -1   49.93    1.84
  -4   1   1   51.44    1.79
  -4   1   1   51.57    2.07
  -4   1   1   51.20    1.63
  -4   1   1   53.68    5.25
  -4   1   1   50.65    1.58
  -4   1   1   54.55    5.42
  -4   1   1   53.21    1.46
  -4   1   1   48.66    1.52
  -4   1   1   51.05    1.63
   3  -1  -1   34.77    1.22
   3  -1  -1   37.20    1.09
   3  -1  -1   36.20    1.19
   3  -1  -1   36.71    1.18
   3  -1  -1   36.14    1.27
   3  -1  -1   34.22    1.22
   3  -1  -1   34.78    3.82
   3  -1  -1   35.18    1.24
   3  -1  -1   35.75    1.19
   3  -1  -1   37.02    1.48
  -3   1   1   35.99    1.09
  -3   1   1   39.56    4.23
  -3   1   1   34.42    1.19
  -3   1   1   35.78    1.27
  -3   1   1   37.10    1.15
  -3   1   1   35.68    1.19
  -3   1   1   37.97    1.23
  -3   1   1   36.18    1.71
  -3   1   1   35.03    1.29
  -3   1   1   36.51    1.13
  -3   1   1   36.44    1.05
  -3   1   1   37.40    4.13
  -3   1   1   37.34    1.17
   2  -1  -1   -0.05    0.06
   2  -1  -1    0.12    0.12
   2  -1  -1   -0.80    0.93
   2  -1  -1   -0.01    0.05
   2  -1  -1    0.01    0.05
   2  -1  -1    0.05    0.07
   2  -1  -1    0.00    0.04
   2  -1  -1   -0.02    0.05
   2  -1  -1    0.07    0.08
   2  -1  -1   -0.02    0.06
  -2   1   1   -0.02    0.04
  -2   1   1    0.07    0.04
  -2   1   1    0.07    0.07
  -2   1   1    0.01    0.04
  -2   1   1    0.01    0.05
  -2   1   1   -0.04    0.05
  -2   1   1   -0.07    0.05
  -2   1   1   -0.09    0.05
  -2   1   1    0.74    1.04
  -2   1   1   -0.01    0.09
  -2   1   1    0.57    0.91
  -2   1   1   -0.04    0.07
  -2   1   1    0.04    0.05
   1  -1  -1   53.91    1.64
   1  -1  -1   55.90    1.47
   1  -1  -1   56.53    1.47
   1  -1  -1   54.15    3.73
   1  -1  -1   58.67    1.38
   1  -1  -1   55.27    1.48
   1  -1  -1   57.17    1.51
   1  -1  -1   56.73    1.55
   1  -1  -1   54.18    1.50
  -1   1   1   53.21    3.71
  -1   1   1   58.33    1.56
  -1   1   1   55.50    1.67
  -1   1   1   53.05    1.50
  -1   1   1   51.43    1.36
  -1   1   1   57.07    1.47
  -1   1   1   58.79    3.80
  -1   1   1   54.93    1.46
  -1   1   1   54.00    1.47
  -1   1   1   55.82    1.50
  -1   1   1   57.13    1.42
  -1   1   1   53.99    1.45
  -2  -1  -1   21.29    0.66
  -2  -1  -1   18.79    0.55
  -2  -1  -1   16.10    1.74
  -2  -1  -1   18.38    2.02
  -2  -1  -1   18.26    0.56
  -2  -1  -1   18.85    0.65
  -2  -1  -1   20.66    0.60
  -2  -1  -1   18.41    0.59
  -2  -1  -1   19.82    0.68
  -2  -1  -1   19.60    0.69
  -2  -1  -1   17.83    0.56
  -2  -1  -1   18.53    0.57
   2   1   1   18.26    0.68
   2   1   1   19.59    0.55
   2   1   1   19.48    0.58
   2   1   1   19.01    1.84
   2   1   1   19.57    0.67
   2   1   1   18.19    0.64
   2   1   1   19.76    0.56
   2   1   1   19.25    0.58
   2   1   1   19.21    0.58
  -3  -1  -1   32.85    3.13
  -3  -1  -1   36.64    1.17
  -3  -1  -1   35.31    3.19
  -3  -1  -1   38.32    1.12
  -3  -1  -1   39.42    1.08
  -3  -1  -1   38.59    1.07
  -3  -1  -1   36.46    1.12
  -3  -1  -1   38.51    1.17
  -3  -1  -1   36.08    1.04
  -3  -1  -1   33.75    1.19
  -3  -1  -1   37.24    1.03
  -3  -1  -1   34.20    1.26
   3   1   1   34.85    1.02
   3   1   1   37.27    1.22
   3   1   1   36.86    1.16
   3   1   1   37.04    1.08
   3   1   1   36.88    1.29
   3   1   1   37.59    1.11
   3   1   1   36.46    1.09
   3   1   1   36.90    1.04
   3   1   1   38.65    3.12
  -4  -1  -1    0.36    0.11
  -4  -1  -1    0.38    0.16
  -4  -1  -1    0.28    0.08
  -4  -1  -1    0.18    0.07
  -4  -1  -1    0.29    0.08
  -4  -1  -1    0.21    0.09
  -4  -1  -1   -0.20    1.05
  -4  -1  -1   -0.54    0.96
  -4  -1  -1    0.16    0.10
  -4  -1  -1    0.29    0.04
  -4  -1  -1    0.28    0.09
  -4  -1  -1    0.20    0.10
  -4  -1  -1    0.27    0.09
   4   1   1    1.39    1.19
   4   1   1    0.25    0.09
   4   1   1    0.30    0.08
   4   1   1    0.04    0.09
   4   1   1    0.31    0.08
   4   1   1    0.27    0.10
   4   1   1    0.17    0.03
  -5  -1  -1   18.83    0.74
  -5  -1  -1   19.19    3.58
  -5  -1  -1   19.17    0.54
  -5  -1  -1   16.93    3.35
  -5  -1  -1   18.44    0.75
  -5  -1  -1   17.64    0.81
  -5  -1  -1   19.05    1.06
  -5  -1  -1   20.13    0.87
  -5  -1  -1   19.30    0.91
   5   1   1   18.72    1.03
   5   1   1   20.99    3.02
   5   1   1   17.26    0.78
   5   1   1   18.67    0.81
   5   1   1   17.76    0.82
   5   1   1   17.73    0.78
   5   1   1   18.02    0.69
   5   1   1   18.94    0.81
   5   1   1   18.87    0.53
  -6  -1  -1    6.77    0.29
  -6  -1  -1    7.06    0.45
  -6  -1  -1    6.25    2.84
  -6  -1  -1    6.56    0.27
  -6  -1  -1    6.07    0.52
  -6  -1  -1    7.49    0.47
  -6  -1  -1    6.74    0.43
  -6  -1  -1    6.73    0.67
  -6  -1  -1   15.26    3.83
  -6  -1  -1    7.10    0.44
   6   1   1    6.42    0.41
   6   1   1    6.72    0.47
   6   1   1    6.78    0.26
   6   1   1    4.74    2.00
   6   1   1    5.49    3.50
   6   1   1    6.25    0.39
   6   1   1    6.24    0.39
   6   1   1    6.77    0.49
   6   1   1    6.37    0.41
  -7  -1  -1    0.90    0.32
  -7  -1  -1    1.18    0.20
  -7  -1  -1    1.07    0.11
  -7  -1  -1    1.40    0.27
  -7  -1  -1   -0.49    2.60
  -7  -1  -1    1.10    0.10
  -7  -1  -1    1.29    0.21
  -7  -1  -1    1.15    0.19
  -7  -1  -1   -0.43    2.45
  -7  -1  -1    1.04    0.18
   7   1   1    1.07    0.16
   7   1   1    1.19    0.23
   7   1   1    0.82    0.16
   7   1   1    1.38    0.25
   7   1   1    0.19    2.70
   7   1   1    1.21    0.18
   7   1   1    0.97    0.09
   7   1   1    1.15    2.37
   7   1   1    1.28    0.18
  -8  -1  -1    0.21    0.12
  -8  -1  -1    0.29    0.06
  -8  -1  -1    0.03    0.13
  -8  -1  -1    0.22    0.13
  -8  -1  -1   -0.02    0.26
  -8  -1  -1    0.22    0.07
  -8  -1  -1    0.42    0.17
   8   1   1    0.29    0.06
   8   1   1    0.39    0.15
   8   1   1    0.20    0.15
   8   1   1    0.13    0.10
   8   1   1    0.24    0.13
   8   1   1    0.08    0.11
   8   1   1    0.24    0.12
  -9  -1  -1    2.09    0.14
  -9  -1  -1    2.34    0.33
  -9  -1  -1    2.09    0.55
  -9  -1  -1    2.19    0.40
  -9  -1  -1    2.21    0.15
  -9  -1  -1    2.12    0.29
  -9  -1  -1    2.27    0.31
   9   1   1    2.37    0.28
   9   1   1    2.11    0.36
   9   1   1    1.97    0.29
   9   1   1    2.41    0.31
   9   1   1    2.43    0.35
   9   1   1    2.43    0.29
 -10  -1  -1   15.42    0.44
 -10  -1  -1   17.53    0.96
 -10  -1  -1   15.10    0.44
 -10  -1  -1   14.94    0.94
 -10  -1  -1   16.01    1.17
 -10  -1  -1   15.59    0.85
 -10  -1  -1   17.03    1.42
  10   1   1   14.70    0.94
  10   1   1   15.52    0.86
  10   1   1   16.04    0.99
  10   1   1   16.17    0.84
  10   1   1   14.91    0.84
  10   1   1   15.22    0.90
 -11  -1  -1    0.20    0.28
 -11  -1  -1    0.11    0.16
 -11  -1  -1    0.27    0.15
 -11  -1  -1    0.30    0.18
 -11  -1  -1   -0.05    0.14
  11   1   1    0.20    0.15
  11   1   1    0.18    0.30
  11   1   1    0.13    0.15
  11   1   1    0.44    0.17
  11   1   1   -0.10    0.11
 -12  -1  -1    0.72    0.39
 -12  -1  -1    0.31    0.16
 -12  -1  -1   -0.10    0.19
 -12  -1  -1    0.40    0.22
  12   1   1    0.39    0.16
  12   1   1    0.28    0.18
  12   1   1    0.45    0.23
 -13  -1  -1    0.91    0.40
 -13  -1  -1    0.96    0.32
 -13  -1  -1    0.85    0.26
  13   1   1    0.79    0.24
  13   1   1    1.16    0.32
  13   1   1    0.79    0.31
  13   1   1    1.32    0.25
  12  -2  -1    0.79    0.32
  12  -2  -1    0.50    0.23
  12  -2  -1    1.05    0.27
  12  -2  -1    1.06    0.33
 -12   2   1    1.06    0.34
 -12   2   1    1.44    0.52
 -12   2   1    0.85    0.32
  11  -2  -1    2.56    0.39
  11  -2  -1    2.26    0.46
  11  -2  -1    2.71    0.42
  11  -2  -1    3.16    0.42
 -11   2   1    3.26    0.72
 -11   2   1    2.76    0.44
 -11   2   1    2.22    0.34
 -11   2   1    2.15    0.42
  10  -2  -1    3.75    0.46
  10  -2  -1    3.65    0.55
  10  -2  -1    3.29    0.48
 -10   2   1    4.01    0.62
 -10   2   1    3.32    0.58
 -10   2   1    3.64    0.42
   9  -2  -1   -0.11    0.14
   9  -2  -1    0.03    0.15
   9  -2  -1    0.08    0.12
   9  -2  -1    0.03    0.12
  -9   2   1    0.02    0.14
  -9   2   1    0.18    0.29
  -9   2   1   -0.15    0.17
  -9   2   1    0.18    0.17
   8  -2  -1    7.83    0.62
   8  -2  -1    7.85    0.63
   8  -2  -1    7.92    0.59
   8  -2  -1    8.00    0.58
   8  -2  -1    7.44    0.69
   8  -2  -1    7.20    0.58
  -8   2   1    7.34    0.59
  -8   2   1    7.59    0.72
  -8   2   1    7.30    0.64
  -8   2   1    8.07    0.79
  -8   2   1    6.48    0.59
  -8   2   1    9.05    1.05
   7  -2  -1   12.50    0.86
   7  -2  -1   14.47    0.82
   7  -2  -1   12.24    0.74
   7  -2  -1   14.30    0.80
   7  -2  -1   13.41    0.76
   7  -2  -1   13.70    0.75
  -7   2   1   13.05    0.81
  -7   2   1   14.60    0.89
  -7   2   1   13.40    0.66
  -7   2   1   14.64    1.27
  -7   2   1   12.76    0.94
  -7   2   1   14.05    1.00
   6  -2  -1   13.81    0.75
   6  -2  -1   12.54    0.82
   6  -2  -1   13.05    0.74
   6  -2  -1   12.72    0.70
   6  -2  -1   18.18    5.79
   6  -2  -1   14.26    0.73
  -6   2   1    6.12    4.31
  -6   2   1   14.28    0.65
  -6   2   1   13.82    1.18
  -6   2   1   15.14    5.50
  -6   2   1   12.71    0.89
  -6   2   1   14.27    0.84
  -6   2   1   13.83    0.78
  -6   2   1   12.77    0.77
   5  -2  -1   10.84    0.59
   5  -2  -1   10.53    0.69
   5  -2  -1   11.61    0.57
   5  -2  -1    5.23    4.13
   5  -2  -1    8.80    0.57
   5  -2  -1   10.29    0.75
   5  -2  -1    8.84    0.57
  -5   2   1   10.94    0.98
  -5   2   1   11.31    0.58
  -5   2   1    7.55    3.34
  -5   2   1   10.46    0.63
  -5   2   1   15.95    4.30
  -5   2   1   11.11    0.68
  -5   2   1   11.14    0.75
  -5   2   1   11.15    0.54
  -5   2   1   10.64    0.67
   4  -2  -1    0.33    0.12
   4  -2  -1    0.27    0.10
   4  -2  -1   -1.36    2.01
   4  -2  -1    0.34    0.12
   4  -2  -1    0.43    0.15
   4  -2  -1   -0.69    1.92
   4  -2  -1    0.37    0.16
   4  -2  -1    0.54    0.14
   4  -2  -1    0.51    0.18
  -4   2   1    0.46    0.14
  -4   2   1    0.50    0.16
  -4   2   1    2.71    2.30
  -4   2   1    0.41    0.13
  -4   2   1    0.38    0.15
  -4   2   1    0.42    0.10
  -4   2   1    0.40    0.23
  -4   2   1    0.53    0.15
  -4   2   1    0.11    2.39
   3  -2  -1    1.04    0.18
   3  -2  -1    1.47    1.73
   3  -2  -1    1.36    0.21
   3  -2  -1    1.17    1.87
   3  -2  -1    0.75    0.14
   3  -2  -1    0.72    0.16
   3  -2  -1    0.94    0.15
   3  -2  -1    0.84    0.23
   3  -2  -1    0.78    0.14
   3  -2  -1    0.96    0.13
   3  -2  -1    1.06    0.19
   3  -2  -1    0.94    0.15
  -3   2   1    0.87    0.18
  -3   2   1    1.04    0.14
  -3   2   1    0.82    0.14
  -3   2   1    0.89    0.19
  -3   2   1    0.89    0.15
  -3   2   1    0.90    0.17
  -3   2   1    1.04    0.17
  -3   2   1    0.98    0.24
  -3   2   1    0.87    0.18
  -3   2   1    2.63    1.91
  -3   2   1    0.86    0.13
  -3   2   1    3.04    1.74
  -3   2   1    0.72    0.16
   2  -2  -1    2.16    0.21
   2  -2  -1    1.80    0.16
   2  -2  -1    2.00    0.24
   2  -2  -1    2.14    0.31
   2  -2  -1    1.81    0.19
   2  -2  -1    2.06    0.22
   2  -2  -1    1.23    1.47
   2  -2  -1    2.51    1.48
   2  -2  -1    2.02    0.20
   2  -2  -1    1.98    0.20
   2  -2  -1    1.88    0.18
   2  -2  -1    1.68    0.21
  -2   2   1    1.96    0.16
  -2   2   1    2.22    0.23
  -2   2   1    1.93    0.19
  -2   2   1    2.13    1.54
  -2   2   1    2.02    0.31
  -2   2   1    2.03    0.23
  -2   2   1    2.04    0.24
  -2   2   1    2.59    1.48
  -2   2   1    1.99    0.20
  -2   2   1    2.07    0.26
  -2   2   1    1.95    0.27
  -2   2   1    1.78    0.17
   1  -2  -1    0.07    0.06
   1  -2  -1   -0.51    0.88
   1  -2  -1    0.09    0.08
   1  -2  -1    0.03    0.04
   1  -2  -1   -1.63    1.05
   1  -2  -1    0.08    0.11
   1  -2  -1   -0.01    0.05
   1  -2  -1    0.05    0.06
   1  -2  -1    0.06    0.05
   1  -2  -1    0.00    0.08
   1  -2  -1    0.05    0.07
   1  -2  -1   -0.01    0.04
  -1   2   1    0.06    0.07
  -1   2   1    0.12    0.08
  -1   2   1    0.03    0.05
  -1   2   1    0.02    0.06
  -1   2   1    0.26    0.89
  -1   2   1    1.01    0.73
  -1   2   1    0.03    0.07
  -1   2   1    0.12    0.09
  -1   2   1    0.05    0.06
  -1   2   1    0.12    0.05
  -1   2   1    0.06    0.06
  -1   2   1    0.10    0.05
   0  -2  -1   35.03    1.10
   0  -2  -1   38.09    1.05
   0  -2  -1   35.41    3.18
   0  -2  -1   39.05    1.21
   0  -2  -1   38.43    1.02
   0  -2  -1   38.92    1.09
   0  -2  -1   38.37    1.01
   0  -2  -1   38.46    1.20
   0  -2  -1   36.18    1.13
   0  -2  -1   37.90    3.32
   0  -2  -1   37.50    0.99
   0  -2  -1   41.04    1.08
   0  -2  -1   40.23    1.15
   0   2   1   40.36    1.11
   0   2   1   35.86    1.00
   0   2   1   40.85    1.21
   0   2   1   39.67    1.23
   0   2   1   38.27    1.09
   0   2   1   38.33    1.15
   0   2   1   37.70    1.05
   0   2   1   39.97    1.06
   0   2   1   38.66    1.16
   0   2   1   37.02    3.18
   0   2   1   38.17    1.00
   0   2   1   32.78    3.25
  -1  -2  -1    4.43    0.20
  -1  -2  -1    4.06    0.20
  -1  -2  -1    4.00    0.18
  -1  -2  -1    4.16    0.18
  -1  -2  -1    4.23    0.26
  -1  -2  -1    3.93    0.21
  -1  -2  -1    4.00    0.26
  -1  -2  -1    3.47    1.03
  -1  -2  -1    4.22    0.24
  -1  -2  -1    5.17    1.25
  -1  -2  -1    4.01    0.20
  -1  -2  -1    3.84    0.19
   1   2   1    3.69    0.23
   1   2   1    4.08    0.19
   1   2   1    4.28    0.17
   1   2   1    3.86    0.25
   1   2   1    2.22    1.04
   1   2   1    3.97    0.27
   1   2   1    4.33    0.20
   1   2   1    4.13    0.21
   1   2   1    4.15    0.19
   1   2   1    4.07    0.19
   1   2   1    4.16    0.19
   1   2   1    4.70    1.24
   1   2   1    4.30    0.20
  -2  -2  -1   44.45    1.21
  -2  -2  -1   44.52    3.37
  -2  -2  -1   46.41    1.21
  -2  -2  -1   46.03    1.22
  -2  -2  -1   45.47    1.18
  -2  -2  -1   48.79    1.35
  -2  -2  -1   45.55    1.21
  -2  -2  -1   46.14    1.30
  -2  -2  -1   47.32    3.48
  -2  -2  -1   50.41    1.28
  -2  -2  -1   47.57    1.18
  -2  -2  -1   47.69    1.33
  -2  -2  -1   47.81    1.29
   2   2   1   44.59    3.47
   2   2   1   46.59    1.21
   2   2   1   45.37    1.31
   2   2   1   49.51    1.27
   2   2   1   40.61    1.35
   2   2   1   46.76    1.19
   2   2   1   47.80    1.32
   2   2   1   46.52    1.20
  -3  -2  -1   28.41    0.95
  -3  -2  -1   27.32    0.93
  -3  -2  -1   27.69    0.79
  -3  -2  -1   26.78    0.76
  -3  -2  -1   26.39    0.84
  -3  -2  -1   29.92    0.94
  -3  -2  -1   25.92    0.82
  -3  -2  -1   27.85    0.91
  -3  -2  -1   27.06    2.65
  -3  -2  -1   27.80    0.82
  -3  -2  -1   25.76    0.80
  -3  -2  -1   27.93    0.74
   3   2   1   26.12    0.71
   3   2   1   26.16    0.75
   3   2   1   27.81    0.92
   3   2   1   26.82    0.93
   3   2   1   26.94    0.83
   3   2   1   26.92    0.91
   3   2   1   26.17    0.79
   3   2   1   25.89    0.80
  -4  -2  -1    0.20    0.09
  -4  -2  -1    0.41    0.14
  -4  -2  -1    0.20    0.06
  -4  -2  -1    0.30    0.12
  -4  -2  -1    0.26    0.12
  -4  -2  -1    0.22    0.08
  -4  -2  -1    0.22    0.07
  -4  -2  -1    0.21    0.07
  -4  -2  -1    0.27    0.07
  -4  -2  -1    0.23    0.09
  -4  -2  -1   -0.91    0.96
   4   2   1    0.23    0.09
   4   2   1    0.28    0.08
   4   2   1    0.19    0.12
   4   2   1    0.42    0.77
   4   2   1    0.18    0.07
   4   2   1    0.11    0.06
   4   2   1    0.20    0.08
   4   2   1    0.38    0.12
   4   2   1    0.19    0.06
   4   2   1   -2.12    1.23
   4   2   1    0.24    0.12
  -5  -2  -1    0.36    0.10
  -5  -2  -1   -0.39    1.19
  -5  -2  -1    0.39    0.11
  -5  -2  -1    0.58    1.54
  -5  -2  -1    0.54    0.19
  -5  -2  -1    0.48    0.10
  -5  -2  -1    0.48    0.11
  -5  -2  -1    0.46    0.18
   5   2   1    0.50    0.11
   5   2   1    2.02    1.38
   5   2   1    0.55    0.12
   5   2   1    0.43    0.11
   5   2   1    0.42    0.10
   5   2   1   -0.47    1.13
  -6  -2  -1    0.16    1.54
  -6  -2  -1    0.08    0.08
  -6  -2  -1    1.11    1.72
  -6  -2  -1    0.02    0.05
  -6  -2  -1    0.14    0.11
  -6  -2  -1    0.15    0.09
  -6  -2  -1    0.04    0.07
  -6  -2  -1    0.01    0.09
   6   2   1    0.00    0.06
   6   2   1    0.02    0.09
   6   2   1    1.63    1.50
   6   2   1    1.20    1.86
   6   2   1    0.02    0.05
  -7  -2  -1    9.15    3.16
  -7  -2  -1    6.58    0.41
  -7  -2  -1    7.24    0.63
  -7  -2  -1    1.67    2.70
  -7  -2  -1    7.19    0.70
  -7  -2  -1    6.74    0.44
  -7  -2  -1    6.75    0.44
  -7  -2  -1    6.38    0.46
   7   2   1    5.20    2.55
   7   2   1    7.21    0.56
   7   2   1    6.21    3.00
   7   2   1    7.32    0.46
   7   2   1    7.07    0.41
   7   2   1    7.49    0.49
   7   2   1    6.63    0.44
  -8  -2  -1    0.24    0.11
  -8  -2  -1    0.12    0.10
  -8  -2  -1    0.51    0.13
  -8  -2  -1    2.68    4.78
  -8  -2  -1    0.27    0.12
  -8  -2  -1    0.35    0.18
  -8  -2  -1    0.64    3.36
  -8  -2  -1    0.24    0.19
   8   2   1    0.20    0.11
   8   2   1    3.00    3.67
   8   2   1    0.23    0.11
   8   2   1    0.41    0.12
   8   2   1    0.36    0.13
   8   2   1    0.09    0.13
   8   2   1    4.97    3.47
   8   2   1    0.16    0.09
  -9  -2  -1    1.98    0.39
  -9  -2  -1    2.04    0.25
  -9  -2  -1    1.96    0.29
  -9  -2  -1    2.47    0.31
  -9  -2  -1    1.91    0.48
   9   2   1    2.29    0.29
   9   2   1    2.19    0.29
   9   2   1    2.14    0.26
   9   2   1    1.99    0.29
   9   2   1    1.60    0.32
   9   2   1    2.13    0.26
 -10  -2  -1   22.60    1.39
 -10  -2  -1   20.96    1.55
 -10  -2  -1   22.00    1.13
 -10  -2  -1   22.92    1.02
  10   2   1   23.60    1.23
  10   2   1   22.54    1.06
  10   2   1   21.57    1.08
  10   2   1   21.59    1.00
  10   2   1   23.54    1.26
  10   2   1   22.91    1.12
 -11  -2  -1    1.36    0.60
 -11  -2  -1    1.03    0.28
 -11  -2  -1    1.55    0.38
 -11  -2  -1    1.29    0.25
 -11  -2  -1    1.37    0.31
  11   2   1    1.19    0.30
  11   2   1    1.71    0.34
  11   2   1    1.79    0.32
  11   2   1    1.10    0.26
  11   2   1    1.80    0.27
 -12  -2  -1    0.28    0.15
 -12  -2  -1    0.38    0.26
 -12  -2  -1    0.98    0.32
 -12  -2  -1    0.48    0.22
  12   2   1    0.38    0.19
  12   2   1    0.59    0.25
  12   2   1    0.34    0.17
  12   2   1    0.36    0.15
 -13  -2  -1    0.65    0.26
 -13  -2  -1    0.62    0.39
 -13  -2  -1    0.68    0.23
 -13  -2  -1    0.04    0.28
  13   2   1    0.42    0.24
  13   2   1    1.25    0.27
  13   2   1    1.11    0.31
 -14  -2  -1    2.06    0.39
 -14  -2  -1    2.21    0.57
 -14  -2  -1    2.72    0.48
 -14  -2  -1    2.59    0.73
  14   2   1    2.10    0.42
  14   2   1    2.62    0.53
  14   2   1    2.10    0.45
  12  -3  -1    0.21    0.20
  12  -3  -1   -0.13    0.15
  12  -3  -1    0.24    0.30
  12  -3  -1    0.34    0.24
 -12   3   1    0.09    0.17
 -12   3   1   -0.49    0.28
 -12   3   1    0.22    0.21
  11  -3  -1   -0.15    0.18
  11  -3  -1    0.27    0.24
  11  -3  -1    0.14    0.15
  11  -3  -1    0.40    0.17
 -11   3   1   -0.11    0.37
 -11   3   1   -0.23    0.14
 -11   3   1   -0.06    0.22
 -11   3   1   -0.02    0.19
 -11   3   1    0.02    0.21
  10  -3  -1    0.22    0.16
  10  -3  -1   -0.05    0.24
  10  -3  -1    0.05    0.16
  10  -3  -1    0.07    0.15
 -10   3   1    0.05    0.15
 -10   3   1   -0.06    0.25
 -10   3   1    0.33    0.24
 -10   3   1   -0.10    0.18
   9  -3  -1    0.85    0.22
   9  -3  -1    0.47    0.27
   9  -3  -1    0.66    0.23
   9  -3  -1    0.87    0.29
  -9   3   1    1.10    0.28
  -9   3   1    0.53    0.25
  -9   3   1    0.58    0.28
  -9   3   1    0.38    0.27
  -9   3   1    1.45    0.52
   8  -3  -1   18.33    1.02
   8  -3  -1   16.73    1.10
   8  -3  -1   15.80    0.88
   8  -3  -1   17.66    0.98
   8  -3  -1   15.65    0.92
  -8   3   1   17.41    1.00
  -8   3   1   17.25    1.06
  -8   3   1   14.97    1.14
  -8   3   1   16.69    1.07
  -8   3   1   15.69    1.50
   7  -3  -1    7.30    0.60
   7  -3  -1    7.20    0.55
   7  -3  -1    6.72    0.55
   7  -3  -1    7.09    0.63
   7  -3  -1    7.51    0.59
   7  -3  -1    6.84    0.66
  -7   3   1    6.35    0.46
  -7   3   1    7.64    0.67
  -7   3   1    7.05    0.62
  -7   3   1    7.20    0.60
  -7   3   1    6.87    0.91
  -7   3   1    7.32    0.74
   6  -3  -1   -7.24    3.77
   6  -3  -1    0.08    0.11
   6  -3  -1    0.10    0.11
   6  -3  -1   -3.10    4.67
   6  -3  -1    0.24    0.14
   6  -3  -1    0.28    0.18
   6  -3  -1    0.40    0.17
   6  -3  -1   -0.03    0.12
  -6   3   1    0.40    4.25
  -6   3   1    0.07    0.18
  -6   3   1    0.02    0.10
  -6   3   1    0.09    0.13
  -6   3   1    0.09    0.10
  -6   3   1    0.23    0.27
  -6   3   1    0.22    0.17
  -6   3   1    4.12    5.44
   5  -3  -1   -1.84    3.30
   5  -3  -1    0.03    0.06
   5  -3  -1    0.04    0.08
   5  -3  -1   -0.97    2.93
   5  -3  -1    0.04    0.09
   5  -3  -1    0.23    0.12
   5  -3  -1    0.12    0.08
   5  -3  -1   -0.01    0.08
  -5   3   1    0.02    0.11
  -5   3   1   -0.05    0.06
  -5   3   1    0.12    0.12
  -5   3   1   -2.67    3.04
  -5   3   1   -0.05    0.06
  -5   3   1   -4.27    3.10
  -5   3   1   -0.27    0.13
   4  -3  -1    0.09    0.09
   4  -3  -1    0.08    0.10
   4  -3  -1    0.18    0.12
   4  -3  -1   -3.61    2.27
   4  -3  -1    0.14    0.08
   4  -3  -1    1.16    2.58
   4  -3  -1    0.18    0.10
   4  -3  -1    0.05    0.08
   4  -3  -1    0.15    0.11
  -4   3   1    0.08    0.08
  -4   3   1    0.27    0.16
  -4   3   1    0.52    0.25
  -4   3   1    0.21    0.09
  -4   3   1   -0.04    2.53
  -4   3   1    2.32    2.63
  -4   3   1   -0.01    0.09
  -4   3   1    0.20    0.08
  -4   3   1    0.17    0.12
   3  -3  -1   25.36    0.95
   3  -3  -1   25.73    1.04
   3  -3  -1   24.45    1.23
   3  -3  -1   23.67    4.75
   3  -3  -1   25.70    1.03
   3  -3  -1   27.10    1.06
   3  -3  -1   22.92    1.06
   3  -3  -1   26.38    0.91
   3  -3  -1   23.75    1.08
  -3   3   1   26.14    0.90
  -3   3   1   25.11    1.01
  -3   3   1   25.30    1.11
  -3   3   1   25.78    1.08
  -3   3   1   25.90    5.43
  -3   3   1   26.31    1.14
  -3   3   1   20.94    4.43
  -3   3   1   25.38    1.00
  -3   3   1   26.05    0.96
  -3   3   1   27.30    1.46
   2  -3  -1    0.05    0.07
   2  -3  -1    0.06    0.09
   2  -3  -1    0.17    0.09
   2  -3  -1   -0.04    0.07
   2  -3  -1    0.12    0.06
   2  -3  -1   -1.69    1.71
   2  -3  -1   -0.08    0.08
   2  -3  -1   -0.02    0.06
   2  -3  -1    0.09    0.06
   2  -3  -1    0.10    0.07
   2  -3  -1    0.98    1.75
   2  -3  -1   -0.09    0.12
  -2   3   1    0.01    0.10
  -2   3   1   -0.01    0.07
  -2   3   1    0.05    0.06
  -2   3   1    1.58    1.66
  -2   3   1    0.09    0.08
  -2   3   1    0.07    0.06
  -2   3   1    0.20    0.16
  -2   3   1    0.07    0.05
  -2   3   1    0.16    0.09
  -2   3   1    0.14    0.09
  -2   3   1   -0.03    0.05
  -2   3   1    0.08    0.08
  -2   3   1    1.59    1.83
   1  -3  -1    4.31    0.32
   1  -3  -1    3.22    1.99
   1  -3  -1    4.46    0.36
   1  -3  -1    2.37    1.93
   1  -3  -1    4.54    0.26
   1  -3  -1    4.59    0.28
   1  -3  -1    4.53    0.34
   1  -3  -1    4.92    0.31
   1  -3  -1    4.38    0.35
   1  -3  -1    4.31    0.38
   1  -3  -1    4.11    0.48
   1  -3  -1    4.18    0.22
   1  -3  -1    4.23    0.28
  -1   3   1    4.46    0.26
  -1   3   1    4.56    0.36
  -1   3   1    4.80    0.30
  -1   3   1    4.48    0.34
  -1   3   1    4.42    0.24
  -1   3   1    4.30    0.32
  -1   3   1    4.75    0.37
  -1   3   1    4.86    2.08
  -1   3   1    4.49    0.37
  -1   3   1    5.13    2.04
  -1   3   1    4.50    0.31
  -1   3   1    4.25    0.43
   0  -3  -1    7.00    0.31
   0  -3  -1    6.87    0.35
   0  -3  -1    4.58    1.92
   0  -3  -1    6.78    0.41
   0  -3  -1    7.07    0.41
   0  -3  -1    7.12    0.38
   0  -3  -1    7.19    0.46
   0  -3  -1    7.18    0.34
   0  -3  -1    7.10    0.30
   0  -3  -1    6.50    0.44
   0  -3  -1    7.30    0.41
   0  -3  -1    6.88    0.30
   0  -3  -1    8.39    2.33
   0   3   1    6.54    0.41
   0   3   1    6.69    0.37
   0   3   1    6.94    0.29
   0   3   1    7.06    0.36
   0   3   1    9.83    2.50
   0   3   1    7.53    0.31
   0   3   1    6.70    0.46
   0   3   1    7.44    0.35
   0   3   1    6.31    0.43
   0   3   1    6.88    0.41
   0   3   1    6.40    0.32
  -1  -3  -1  620.16   20.03
  -1  -3  -1  615.78   20.50
   1   3   1  606.26   23.35
   1   3   1  613.18   19.96
  -2  -3  -1  165.55    7.61
  -2  -3  -1  163.79    3.95
  -2  -3  -1  172.34    4.07
  -2  -3  -1  161.46    4.09
  -2  -3  -1  163.20    4.00
  -2  -3  -1  164.17    7.67
   2   3   1  161.62    7.56
   2   3   1  162.21    7.93
   2   3   1  158.64    4.03
   2   3   1  168.39    3.79
   2   3   1  137.81    3.76
   2   3   1  155.32    4.02
   2   3   1  154.15    3.94
   2   3   1  155.41    4.10
  -3  -3  -1   32.36    0.95
  -3  -3  -1   35.42    3.35
  -3  -3  -1   34.50    1.06
  -3  -3  -1   32.25    0.93
  -3  -3  -1   32.77    1.00
  -3  -3  -1   28.88    0.93
  -3  -3  -1   31.82    1.03
  -3  -3  -1   31.74    1.05
  -3  -3  -1   32.15    1.04
  -3  -3  -1   32.14    0.87
  -3  -3  -1   31.25    0.92
  -3  -3  -1   33.69    0.84
  -3  -3  -1   34.73    3.37
   3   3   1   28.99    1.03
   3   3   1   31.17    0.89
   3   3   1   32.60    1.07
   3   3   1   34.05    3.39
   3   3   1   31.80    0.94
   3   3   1   32.04    0.95
   3   3   1   30.50    0.85
   3   3   1   32.16    0.96
  -4  -3  -1    8.31    2.16
  -4  -3  -1    6.60    0.31
  -4  -3  -1    6.40    0.36
  -4  -3  -1    9.00    1.89
  -4  -3  -1    7.13    0.30
  -4  -3  -1    7.22    0.32
  -4  -3  -1    7.25    0.34
  -4  -3  -1    7.05    0.40
  -4  -3  -1    6.76    0.44
  -4  -3  -1    6.89    0.35
  -4  -3  -1    6.83    0.34
  -4  -3  -1    6.76    0.36
  -4  -3  -1    7.07    0.38
   4   3   1    6.40    0.41
   4   3   1    6.71    0.37
   4   3   1    6.61    0.43
   4   3   1    6.91    0.38
   4   3   1    6.52    0.35
   4   3   1    6.63    2.14
   4   3   1    5.58    1.86
   4   3   1    6.97    0.27
   4   3   1    6.69    0.32
   4   3   1    6.13    0.28
   4   3   1    7.12    0.34
  -5  -3  -1    2.46    0.33
  -5  -3  -1    2.41    0.22
  -5  -3  -1    3.30    1.58
  -5  -3  -1    2.47    0.14
  -5  -3  -1    2.32    0.23
  -5  -3  -1    2.53    0.22
  -5  -3  -1    2.30    0.27
  -5  -3  -1    2.43    0.20
  -5  -3  -1    2.38    1.32
   5   3   1    2.49    0.11
   5   3   1    2.51    0.28
   5   3   1    2.72    0.23
   5   3   1    2.45    0.18
   5   3   1    3.66    1.68
   5   3   1    2.40    0.27
   5   3   1    2.57    0.24
   5   3   1    2.59    1.53
  -6  -3  -1    1.12    0.22
  -6  -3  -1    1.09    0.24
  -6  -3  -1    1.74    1.85
  -6  -3  -1    1.10    0.17
  -6  -3  -1    1.18    0.15
  -6  -3  -1    1.10    0.17
  -6  -3  -1   -0.38    1.62
  -6  -3  -1    1.33    0.17
   6   3   1    2.41    2.01
   6   3   1    1.20    0.22
   6   3   1   -2.94    1.86
   6   3   1    1.06    0.23
   6   3   1    1.24    0.14
   6   3   1    1.11    0.17
   6   3   1    1.33    0.18
  -7  -3  -1    4.30    2.57
  -7  -3  -1    3.90    0.43
  -7  -3  -1    2.83    0.28
  -7  -3  -1    2.79    0.25
  -7  -3  -1    3.14    2.28
  -7  -3  -1    2.95    0.28
  -7  -3  -1    3.81    0.46
   7   3   1    3.13    1.86
   7   3   1    3.43    0.50
   7   3   1    2.74    2.36
   7   3   1    3.08    0.29
   7   3   1    2.88    0.34
   7   3   1    2.82    0.23
   7   3   1    3.09    0.30
   7   3   1    3.02    0.28
  -8  -3  -1   24.94    5.60
  -8  -3  -1   16.64    4.93
  -8  -3  -1   19.98    1.22
  -8  -3  -1   19.84    0.88
  -8  -3  -1   18.56    0.87
  -8  -3  -1   18.22    0.87
   8   3   1   27.27    5.96
   8   3   1   19.24    0.85
   8   3   1   24.32    5.02
   8   3   1   19.85    0.78
   8   3   1   19.50    1.01
   8   3   1   20.41    0.89
   8   3   1   18.54    0.86
  -9  -3  -1    9.80    0.55
  -9  -3  -1    9.85    0.81
  -9  -3  -1   11.13    0.96
  -9  -3  -1   10.50    0.65
  -9  -3  -1   10.26    0.65
   9   3   1   10.68    0.57
   9   3   1    9.36    0.60
   9   3   1   10.58    0.76
   9   3   1    9.49    0.62
   9   3   1    9.91    0.60
 -10  -3  -1    0.13    0.25
 -10  -3  -1   -0.11    0.12
  10   3   1    0.22    0.14
  10   3   1   -0.02    0.10
  10   3   1    0.34    0.19
  10   3   1    0.17    0.13
 -11  -3  -1    0.92    0.36
 -11  -3  -1    0.80    0.25
 -11  -3  -1    0.23    0.36
 -11  -3  -1    0.59    0.19
  11   3   1    1.05    0.28
  11   3   1    0.89    0.19
  11   3   1    0.69    0.22
  11   3   1    0.48    0.21
  11   3   1    0.92    0.22
  11   3   1    0.59    0.26
 -12  -3  -1    0.15    0.27
 -12  -3  -1    1.11    0.46
 -12  -3  -1    0.80    0.20
 -12  -3  -1    0.72    0.25
  12   3   1    1.36    0.37
  12   3   1    1.22    0.28
  12   3   1    0.76    0.22
  12   3   1    0.73    0.19
 -13  -3  -1    0.17    0.14
 -13  -3  -1    0.22    0.28
 -13  -3  -1    0.62    0.36
  13   3   1    0.11    0.11
  13   3   1    0.16    0.24
  13   3   1    0.21    0.17
 -14  -3  -1    0.18    0.17
 -14  -3  -1    0.58    0.24
 -14  -3  -1    0.52    0.40
  14   3   1    0.40    0.29
  14   3   1    0.33    0.16
  11  -4  -1    0.58    0.25
  11  -4  -1    0.72    0.29
 -11   4   1    0.48    0.38
 -11   4   1    0.20    0.19
 -11   4   1   -0.28    0.29
 -11   4   1    0.44    0.25
 -11   4   1   -0.10    0.16
  10  -4  -1   -0.04    0.13
  10  -4  -1    0.27    0.26
  10  -4  -1    0.11    0.19
 -10   4   1    0.19    0.25
 -10   4   1   -0.05    0.24
 -10   4   1    0.06    0.25
 -10   4   1    0.06    0.18
   9  -4  -1    0.16    0.17
   9  -4  -1   -0.04    0.18
   9  -4  -1   -0.08    0.13
  -9   4   1    0.83    0.46
  -9   4   1   -0.03    0.16
  -9   4   1   -0.07    0.14
  -9   4   1    0.17    0.16
   8  -4  -1    1.47    0.28
   8  -4  -1    1.69    0.32
   8  -4  -1    1.60    0.28
   8  -4  -1    1.91    0.40
   8  -4  -1    1.08    0.26
   8  -4  -1    1.04    0.33
  -8   4   1    1.33    0.41
  -8   4   1    0.67    0.47
  -8   4   1    1.59    0.38
  -8   4   1    0.74    0.27
  -8   4   1    1.03    0.26
  -8   4   1    0.82    0.21
   7  -4  -1   16.58    0.98
   7  -4  -1   16.06    1.07
   7  -4  -1   15.33    0.92
   7  -4  -1   14.70    0.93
   7  -4  -1   15.80    0.94
   7  -4  -1   16.18    0.85
  -7   4   1   15.47    0.98
  -7   4   1   16.04    1.72
  -7   4   1   15.16    0.79
  -7   4   1   15.01    1.10
  -7   4   1   15.02    0.99
  -7   4   1   17.20    1.09
   6  -4  -1    7.05    0.59
   6  -4  -1    7.01    0.54
   6  -4  -1    8.33    0.62
   6  -4  -1    7.34    0.70
   6  -4  -1    6.80    0.51
   6  -4  -1    7.16    0.59
  -6   4   1    7.37    0.68
  -6   4   1    6.50    0.61
  -6   4   1    7.99    0.73
  -6   4   1    7.64    0.94
  -6   4   1    7.33    0.70
  -6   4   1    6.56    0.58
   5  -4  -1    0.15    0.11
   5  -4  -1    4.70    4.65
   5  -4  -1    0.14    0.10
   5  -4  -1    0.09    0.10
   5  -4  -1    0.07    0.11
   5  -4  -1   -0.26    5.85
  -5   4   1    0.02    0.11
  -5   4   1   -0.06    0.07
  -5   4   1   -0.01    0.10
  -5   4   1    0.25    0.16
  -5   4   1   -3.87    4.87
  -5   4   1    2.41    4.29
  -5   4   1    0.08    0.22
   4  -4  -1    4.56    0.44
   4  -4  -1    3.04    2.98
   4  -4  -1    4.31    0.41
   4  -4  -1    4.23    0.39
   4  -4  -1    3.98    0.47
   4  -4  -1    4.29    0.41
   4  -4  -1    3.85    0.34
   4  -4  -1   -3.19    3.23
   4  -4  -1    4.10    0.32
  -4   4   1    4.01    0.45
  -4   4   1    4.36    0.42
  -4   4   1    4.33    0.36
  -4   4   1    3.56    0.59
  -4   4   1    7.42    3.98
  -4   4   1    4.92    0.47
  -4   4   1    4.01    0.33
  -4   4   1    3.38    0.42
  -4   4   1    6.01    3.06
   3  -4  -1    0.39    0.13
   3  -4  -1    0.44    0.17
   3  -4  -1    0.37    0.14
   3  -4  -1    6.87    2.95
   3  -4  -1    0.28    0.13
   3  -4  -1    0.27    0.16
   3  -4  -1    0.30    0.12
   3  -4  -1    0.22    0.12
   3  -4  -1    3.61    2.86
  -3   4   1    0.69    0.19
  -3   4   1    0.60    0.17
  -3   4   1    0.49    0.13
  -3   4   1    0.36    0.15
  -3   4   1    0.64    0.17
  -3   4   1    0.15    0.22
  -3   4   1    0.27    2.96
  -3   4   1    3.23    2.73
   2  -4  -1    0.95    0.19
   2  -4  -1    0.88    0.16
   2  -4  -1    1.03    0.15
   2  -4  -1    1.38    0.22
   2  -4  -1    1.05    0.21
   2  -4  -1    1.35    0.22
   2  -4  -1    0.70    2.18
   2  -4  -1    0.98    0.16
   2  -4  -1    0.36    2.08
   2  -4  -1    1.01    0.19
  -2   4   1    1.04    0.28
  -2   4   1    0.94    0.18
  -2   4   1    1.05    0.17
  -2   4   1    3.41    2.39
  -2   4   1    0.87    0.19
  -2   4   1    1.26    0.24
  -2   4   1    0.98    0.15
  -2   4   1   -0.20    1.98
  -2   4   1    0.84    0.21
  -2   4   1    1.19    0.15
   1  -4  -1    0.04    0.07
   1  -4  -1    0.15    0.06
   1  -4  -1    0.03    0.09
   1  -4  -1    0.06    0.06
   1  -4  -1    0.03    0.08
   1  -4  -1   -2.18    1.69
   1  -4  -1    0.16    0.10
   1  -4  -1    0.08    0.07
   1  -4  -1    0.11    2.17
   1  -4  -1    0.09    0.07
   1  -4  -1    0.05    0.09
  -1   4   1    0.24    0.11
  -1   4   1    0.23    1.50
  -1   4   1    0.13    0.11
  -1   4   1    0.04    0.06
  -1   4   1   -0.05    0.10
  -1   4   1    0.07    0.08
  -1   4   1   -0.02    0.08
  -1   4   1   -0.01    0.05
  -1   4   1    2.13    2.09
  -1   4   1    0.03    0.05
  -1   4   1    0.05    0.05
  -1   4   1    0.14    0.08
   0  -4  -1    1.23    0.20
   0  -4  -1    1.19    0.23
   0  -4  -1    1.12    0.20
   0  -4  -1    1.27    0.15
   0  -4  -1    1.61    0.25
   0  -4  -1    1.48    0.14
   0  -4  -1    1.20    0.18
   0  -4  -1    3.87    1.85
   0  -4  -1    1.46    0.15
   0  -4  -1    1.31    0.19
   0  -4  -1    1.49    0.16
   0  -4  -1    1.27    0.20
   0   4   1    2.05    1.86
   0   4   1    1.27    0.12
   0   4   1    1.35    0.19
   0   4   1    1.09    0.20
   0   4   1    1.19    0.14
   0   4   1    1.20    0.22
   0   4   1    1.06    0.20
   0   4   1    1.42    0.17
   0   4   1    1.33    0.14
   0   4   1    1.26    0.23
   0   4   1    1.36    0.18
   0   4   1    0.05    1.23
  -1  -4  -1    5.38    0.42
  -1  -4  -1    5.11    0.37
  -1  -4  -1    5.85    0.33
  -1  -4  -1    5.39    0.38
  -1  -4  -1    5.36    0.35
  -1  -4  -1    5.35    0.30
  -1  -4  -1    3.26    1.76
  -1  -4  -1    5.45    0.38
  -1  -4  -1    5.78    0.38
  -1  -4  -1    2.44    1.74
  -1  -4  -1    5.18    0.31
  -1  -4  -1    5.80    0.26
  -1  -4  -1    5.27    0.31
   1   4   1    5.27    0.39
   1   4   1    5.62    0.30
   1   4   1    5.44    0.40
   1   4   1    5.29    0.40
   1   4   1    5.69    0.50
   1   4   1    5.52    0.31
   1   4   1    5.68    0.32
   1   4   1    3.95    1.82
   1   4   1    5.37    0.32
   1   4   1    5.63    0.31
   1   4   1    5.30    0.26
  -2  -4  -1    6.29    0.28
  -2  -4  -1    6.22    0.28
  -2  -4  -1    3.30    1.37
  -2  -4  -1    5.46    0.34
  -2  -4  -1    6.16    0.34
  -2  -4  -1    5.82    0.28
  -2  -4  -1    6.78    2.11
  -2  -4  -1    5.84    0.38
  -2  -4  -1    5.82    0.39
  -2  -4  -1    6.23    0.30
  -2  -4  -1    6.23    0.39
   2   4   1    5.75    0.34
   2   4   1    2.93    1.21
   2   4   1    6.01    0.30
   2   4   1    5.98    0.30
   2   4   1    5.58    0.41
   2   4   1    5.92    0.31
   2   4   1    9.64    2.49
   2   4   1    6.12    0.32
   2   4   1    6.14    0.31
   2   4   1    5.49    0.39
   2   4   1    5.92    0.39
   2   4   1    5.89    0.26
   2   4   1    6.21    0.32
  -3  -4  -1    1.01    0.16
  -3  -4  -1    1.06    0.13
  -3  -4  -1    0.27    1.21
  -3  -4  -1    1.08    0.12
  -3  -4  -1    0.74    1.17
  -3  -4  -1    1.15    0.10
  -3  -4  -1    1.26    0.14
  -3  -4  -1    1.20    0.16
  -3  -4  -1    0.98    0.13
  -3  -4  -1    1.03    0.15
  -3  -4  -1    1.02    0.18
  -3  -4  -1    1.05    0.17
   3   4   1    1.11    0.12
   3   4   1    1.18    0.16
   3   4   1    1.04    0.15
   3   4   1   -0.75    1.46
   3   4   1    1.01    0.12
   3   4   1    1.35    0.20
   3   4   1    1.03    0.12
   3   4   1   -1.17    1.24
   3   4   1    1.13    0.14
   3   4   1    1.28    0.13
   3   4   1    1.16    0.17
  -4  -4  -1    0.67    0.15
  -4  -4  -1    0.59    0.11
  -4  -4  -1    0.48    0.13
  -4  -4  -1    0.56    0.12
  -4  -4  -1    0.42    0.11
  -4  -4  -1    0.48    0.11
  -4  -4  -1    0.14    1.26
  -4  -4  -1    0.50    0.04
  -4  -4  -1    1.68    1.28
  -4  -4  -1    0.47    0.10
  -4  -4  -1    0.52    0.05
   4   4   1    0.32    0.13
   4   4   1    0.65    0.11
   4   4   1    1.08    1.27
   4   4   1    0.73    0.11
   4   4   1    0.42    0.16
   4   4   1    0.50    0.10
  -5  -4  -1   10.17    2.72
  -5  -4  -1   13.95    0.54
  -5  -4  -1   15.93    2.82
  -5  -4  -1   14.06    0.62
  -5  -4  -1   14.36    0.57
  -5  -4  -1   13.93    0.59
  -5  -4  -1   13.96    0.63
  -5  -4  -1   13.85    0.70
  -5  -4  -1   14.28    0.60
  -5  -4  -1   13.91    0.56
   5   4   1   14.67    0.49
   5   4   1   14.01    0.57
   5   4   1   14.33    0.72
   5   4   1   13.35    0.50
   5   4   1   13.32    0.63
   5   4   1   14.52    3.04
   5   4   1   13.01    0.57
   5   4   1   13.54    3.06
  -6  -4  -1   37.28    1.17
  -6  -4  -1   36.71    1.23
  -6  -4  -1   45.33    1.59
  -6  -4  -1   34.27    4.75
  -6  -4  -1   39.09    1.28
  -6  -4  -1   42.53    4.72
  -6  -4  -1   40.55    1.11
  -6  -4  -1   37.42    1.26
  -6  -4  -1   38.51    1.39
  -6  -4  -1   40.00    1.24
   6   4   1   40.19    1.47
   6   4   1   27.54    4.54
   6   4   1   38.65    1.33
   6   4   1   38.91    1.36
   6   4   1   39.31    1.02
   6   4   1   39.73    5.12
   6   4   1   38.26    1.14
   6   4   1   38.41    1.24
  -7  -4  -1   28.33    0.97
  -7  -4  -1   31.37    4.57
  -7  -4  -1   27.81    1.07
  -7  -4  -1   30.41    1.35
  -7  -4  -1   31.29    1.09
  -7  -4  -1   35.78    5.07
  -7  -4  -1   31.27    1.35
   7   4   1   29.89    4.66
   7   4   1   31.57    1.10
   7   4   1   30.96    1.15
   7   4   1   26.54    1.22
   7   4   1   29.00    1.24
   7   4   1   28.62    0.95
   7   4   1   25.43    4.61
  -8  -4  -1   -0.01    2.82
  -8  -4  -1    2.17    0.38
  -8  -4  -1    2.22    0.26
  -8  -4  -1    2.51    0.26
  -8  -4  -1    2.10    0.37
  -8  -4  -1    2.25    0.23
  -8  -4  -1    6.75    3.34
   8   4   1    2.10    0.21
   8   4   1    2.29    0.26
   8   4   1    3.55    2.95
   8   4   1    2.06    0.32
   8   4   1    0.06    3.44
   8   4   1    2.03    0.26
  -9  -4  -1   -0.13    0.16
  -9  -4  -1    0.00    0.06
  -9  -4  -1   -0.13    0.08
  -9  -4  -1    0.06    0.07
  -9  -4  -1    0.08    0.15
   9   4   1   -0.08    0.11
   9   4   1   -0.19    0.09
   9   4   1    0.02    0.08
   9   4   1   -0.02    0.06
 -10  -4  -1    0.23    0.16
 -10  -4  -1    0.19    0.23
 -10  -4  -1    0.45    0.23
  10   4   1    0.28    0.19
  10   4   1    0.33    0.16
  10   4   1    0.53    0.22
 -11  -4  -1    0.77    0.20
 -11  -4  -1    0.91    0.19
 -11  -4  -1    1.01    0.32
 -11  -4  -1    1.34    0.41
 -11  -4  -1    0.96    0.23
  11   4   1    0.66    0.24
  11   4   1    0.77    0.17
  11   4   1    0.65    0.31
  11   4   1    0.58    0.22
 -12  -4  -1    0.14    0.20
 -12  -4  -1    0.49    0.29
 -12  -4  -1    0.35    0.15
 -12  -4  -1    0.29    0.18
 -12  -4  -1    0.12    0.10
  12   4   1    0.20    0.10
  12   4   1    0.09    0.14
 -13  -4  -1    0.73    0.20
 -13  -4  -1    0.72    0.25
 -13  -4  -1    0.24    0.36
 -13  -4  -1    0.43    0.28
  13   4   1    1.22    0.31
  13   4   1    0.41    0.15
  13   4   1    0.65    0.21
 -14  -4  -1    0.30    0.15
 -14  -4  -1   -0.10    0.24
 -14  -4  -1   -0.08    0.16
  14   4   1    0.13    0.12
  14   4   1    0.20    0.21
  10  -5  -1    0.16    0.14
  10  -5  -1    0.10    0.19
  10  -5  -1   -0.14    0.16
  10  -5  -1    0.40    0.27
 -10   5   1    0.21    0.23
 -10   5   1    0.04    0.21
 -10   5   1    0.25    0.34
   9  -5  -1    1.66    0.38
   9  -5  -1    1.66    0.33
   9  -5  -1    2.78    0.40
   9  -5  -1    2.48    0.50
  -9   5   1    2.07    0.43
  -9   5   1    2.65    0.48
  -9   5   1    2.62    0.48
  -9   5   1    2.54    0.70
   8  -5  -1   -0.11    0.13
   8  -5  -1    0.05    0.16
   8  -5  -1    0.21    0.16
   8  -5  -1    0.01    0.23
   8  -5  -1    0.22    0.18
  -8   5   1    0.05    0.18
  -8   5   1    0.28    0.16
  -8   5   1    0.09    0.15
   7  -5  -1    2.85    0.49
   7  -5  -1    3.83    0.42
   7  -5  -1    3.61    0.45
   7  -5  -1    3.10    0.46
  -7   5   1    5.49    0.88
  -7   5   1    4.49    0.57
  -7   5   1    3.07    0.43
  -7   5   1    3.65    0.51
  -7   5   1    3.59    0.39
  -7   5   1    3.47    0.53
   6  -5  -1    0.05    0.09
   6  -5  -1    0.12    0.15
   6  -5  -1   -0.15    0.13
   6  -5  -1   -0.10    0.11
   6  -5  -1    0.15    0.12
  -6   5   1   -0.18    0.12
  -6   5   1   -0.17    0.13
  -6   5   1    0.14    0.13
  -6   5   1    0.04    0.14
  -6   5   1    0.18    0.13
  -6   5   1    0.04    0.08
   5  -5  -1   11.97    0.80
   5  -5  -1   10.59    0.76
   5  -5  -1   10.65    0.71
   5  -5  -1   10.56    0.89
   5  -5  -1   10.42    0.72
   5  -5  -1   11.04    0.65
  -5   5   1   11.24    0.78
  -5   5   1   11.69    0.70
  -5   5   1   11.21    0.86
  -5   5   1   11.87    0.89
  -5   5   1   11.38    0.83
  -5   5   1   11.47    1.15
   4  -5  -1   -1.92    4.39
   4  -5  -1    0.21    0.13
   4  -5  -1    0.48    0.16
   4  -5  -1    0.36    0.13
   4  -5  -1    0.49    0.14
   4  -5  -1    0.47    0.18
   4  -5  -1    1.07    5.29
  -4   5   1    0.10    0.16
  -4   5   1    0.20    0.19
  -4   5   1    0.52    0.19
  -4   5   1    0.34    0.23
  -4   5   1    1.52    5.04
  -4   5   1    0.23    0.12
  -4   5   1    1.82    4.17
  -4   5   1    0.35    0.14
  -4   5   1    0.51    0.22
   3  -5  -1    3.06    3.43
   3  -5  -1    1.72    2.99
   3  -5  -1    1.12    0.22
   3  -5  -1    0.80    0.19
   3  -5  -1    0.89    0.18
   3  -5  -1    0.90    0.28
   3  -5  -1    1.23    0.18
   3  -5  -1    1.11    0.21
   3  -5  -1    1.25    0.21
  -3   5   1    1.05    0.16
  -3   5   1    0.83    0.19
  -3   5   1    0.63    0.18
  -3   5   1    1.12    0.25
  -3   5   1    0.72    0.32
  -3   5   1    0.81    0.21
  -3   5   1   -0.72    3.26
  -3   5   1   -5.12    3.81
  -3   5   1    1.00    0.25
   2  -5  -1    6.47    0.51
   2  -5  -1    6.29    0.50
   2  -5  -1    6.07    0.55
   2  -5  -1    5.91    0.42
   2  -5  -1    5.42    0.40
   2  -5  -1    3.97    3.26
   2  -5  -1    6.17    0.45
   2  -5  -1    6.19    3.43
   2  -5  -1    5.93    0.38
   2  -5  -1    6.25    0.36
  -2   5   1    6.17    0.38
  -2   5   1    5.42    0.54
  -2   5   1    6.08    0.48
  -2   5   1    6.40    0.47
  -2   5   1    3.05    2.92
  -2   5   1    5.86    0.67
  -2   5   1    5.88    0.43
  -2   5   1    5.30    0.35
  -2   5   1    7.06    3.27
  -2   5   1    6.08    0.54
   1  -5  -1    4.10    0.39
   1  -5  -1    4.41    0.43
   1  -5  -1    5.76    2.95
   1  -5  -1    4.26    0.42
   1  -5  -1    4.08    0.30
   1  -5  -1    3.95    0.33
   1  -5  -1    1.56    2.59
   1  -5  -1    3.88    0.30
   1  -5  -1    4.36    0.32
   1  -5  -1    4.14    0.34
  -1   5   1    5.93    2.99
  -1   5   1    4.28    0.28
  -1   5   1    3.71    0.43
  -1   5   1    4.07    0.34
  -1   5   1    4.20    0.34
  -1   5   1    2.88    2.66
  -1   5   1    3.95    0.36
  -1   5   1    3.76    0.41
  -1   5   1    3.89    0.39
  -1   5   1    3.96    0.33
   0  -5  -1   71.75    1.95
   0  -5  -1   74.80    2.21
   0  -5  -1   69.40    2.01
   0  -5  -1   70.66    2.38
   0  -5  -1   71.91    2.28
   0  -5  -1   64.98    7.55
   0  -5  -1   70.34    2.20
   0  -5  -1   73.60    2.22
   0  -5  -1   68.90    6.92
   0  -5  -1   70.85    1.97
   0  -5  -1   68.65    2.25
   0   5   1   69.85    2.07
   0   5   1   71.29    7.87
   0   5   1   72.12    1.89
   0   5   1   76.10    2.40
   0   5   1   73.35    2.14
   0   5   1   70.46    2.28
   0   5   1   70.57    1.99
   0   5   1   70.07    2.29
   0   5   1   70.37    6.82
  -1  -5  -1    1.52    0.24
  -1  -5  -1    1.49    0.22
  -1  -5  -1    1.48    0.18
  -1  -5  -1    1.30    0.21
  -1  -5  -1    1.39    0.17
  -1  -5  -1    1.54    1.85
  -1  -5  -1    1.59    0.18
  -1  -5  -1    3.11    1.84
  -1  -5  -1    1.50    0.22
  -1  -5  -1    1.77    0.24
  -1  -5  -1    1.33    0.18
  -1  -5  -1    1.47    0.13
   1   5   1    1.66    0.19
   1   5   1    1.50    0.25
   1   5   1    1.24    0.22
   1   5   1    1.82    1.41
   1   5   1    1.23    0.26
   1   5   1    1.52    0.18
   1   5   1    1.47    0.23
   1   5   1    1.33    0.13
   1   5   1    2.22    2.25
   1   5   1    1.36    0.18
  -2  -5  -1    1.04    0.17
  -2  -5  -1    1.06    0.16
  -2  -5  -1    0.89    0.17
  -2  -5  -1    0.35    1.63
  -2  -5  -1    0.86    0.16
  -2  -5  -1    0.84    0.10
  -2  -5  -1    0.74    0.13
  -2  -5  -1    1.03    0.17
  -2  -5  -1    1.08    0.16
  -2  -5  -1    1.10    1.61
  -2  -5  -1    0.80    0.21
   2   5   1    0.99    1.39
   2   5   1    1.18    0.21
   2   5   1    0.93    0.19
   2   5   1    0.86    0.16
   2   5   1    1.07    0.13
   2   5   1    0.71    0.13
   2   5   1    0.98    0.14
   2   5   1   -1.53    1.90
   2   5   1    1.26    0.21
  -3  -5  -1    2.23    1.95
  -3  -5  -1    6.39    0.38
  -3  -5  -1    6.43    0.42
  -3  -5  -1    6.77    0.44
  -3  -5  -1    6.25    0.42
  -3  -5  -1    6.00    0.45
  -3  -5  -1    6.07    0.33
  -3  -5  -1    2.48    1.85
   3   5   1    6.48    0.49
   3   5   1    6.47    0.41
   3   5   1    6.39    2.19
   3   5   1    6.32    0.36
   3   5   1    6.35    0.44
   3   5   1    6.68    0.37
   3   5   1    6.43    0.44
   3   5   1    5.63    2.23
  -4  -5  -1   48.39    5.13
  -4  -5  -1   47.89    5.05
  -4  -5  -1   50.63    1.48
  -4  -5  -1   47.55    1.62
  -4  -5  -1   50.55    1.58
  -4  -5  -1   49.56    1.47
  -4  -5  -1   53.71    1.54
  -4  -5  -1   49.37    1.46
   4   5   1   50.07    1.55
   4   5   1   47.45    5.43
   4   5   1   49.20    1.63
   4   5   1   50.20    1.75
   4   5   1   47.93    1.43
   4   5   1   49.79    1.60
   4   5   1   51.27    1.50
  -5  -5  -1    1.35    2.19
  -5  -5  -1    1.47    0.17
  -5  -5  -1    1.16    0.16
  -5  -5  -1    1.37    0.18
  -5  -5  -1    1.23    0.19
  -5  -5  -1    1.13    0.15
  -5  -5  -1    1.14    0.18
   5   5   1    0.84    0.18
   5   5   1    1.31    0.16
   5   5   1    1.29    0.20
   5   5   1    1.10    0.13
   5   5   1    1.34    0.16
   5   5   1   -0.43    1.72
  -6  -5  -1    0.83    0.15
  -6  -5  -1    1.13    0.16
  -6  -5  -1    0.89    0.18
  -6  -5  -1    0.93    0.15
  -6  -5  -1    1.00    0.16
  -6  -5  -1    1.13    0.16
  -6  -5  -1    1.15    0.15
  -6  -5  -1    0.88    0.14
  -6  -5  -1    2.62    1.90
   6   5   1    1.04    0.16
   6   5   1    0.89    0.20
   6   5   1    1.09    0.14
   6   5   1    0.77    0.18
   6   5   1    0.99    0.12
   6   5   1    3.15    1.85
   6   5   1    0.87    0.12
   6   5   1   -0.15    2.11
  -7  -5  -1    0.00    0.05
  -7  -5  -1   -1.72    2.00
  -7  -5  -1    0.06    0.07
  -7  -5  -1    0.08    0.06
  -7  -5  -1    0.02    0.05
  -7  -5  -1   -0.02    0.06
  -7  -5  -1   -0.02    0.05
  -7  -5  -1   -0.03    0.10
  -7  -5  -1    0.01    0.05
  -7  -5  -1   -2.49    2.91
   7   5   1    1.26    2.86
   7   5   1   -0.04    0.05
   7   5   1   -0.79    2.80
   7   5   1    0.05    0.04
   7   5   1    0.02    0.04
   7   5   1    0.09    0.07
   7   5   1   -0.04    0.05
   7   5   1    0.11    0.09
  -8  -5  -1    0.02    0.08
  -8  -5  -1   -0.01    0.06
  -8  -5  -1    0.14    0.12
  -8  -5  -1    0.01    0.06
  -8  -5  -1   -0.12    0.05
   8   5   1    0.02    0.07
   8   5   1    0.04    0.08
   8   5   1    0.19    0.14
   8   5   1    0.03    0.05
   8   5   1    0.03    0.11
  -9  -5  -1    2.85    0.31
  -9  -5  -1    3.66    0.47
  -9  -5  -1    3.30    0.29
  -9  -5  -1    3.39    0.34
  -9  -5  -1    3.43    0.36
   9   5   1    3.46    0.29
   9   5   1    3.25    0.34
   9   5   1    3.51    0.36
   9   5   1    3.21    0.42
 -10  -5  -1    7.30    0.54
 -10  -5  -1    7.74    0.56
 -10  -5  -1    6.51    0.70
 -10  -5  -1    8.47    0.79
  10   5   1    7.64    0.62
  10   5   1    7.36    0.55
  10   5   1    7.99    0.48
 -11  -5  -1    0.46    0.25
 -11  -5  -1    0.73    0.25
 -11  -5  -1    0.43    0.18
 -11  -5  -1    0.32    0.16
  11   5   1    0.42    0.17
  11   5   1    0.30    0.12
  11   5   1    0.47    0.24
  11   5   1    0.56    0.25
 -12  -5  -1    0.13    0.31
 -12  -5  -1   -0.15    0.10
 -12  -5  -1    0.16    0.15
 -12  -5  -1    0.01    0.18
  12   5   1    0.00    0.08
  12   5   1   -0.18    0.08
 -13  -5  -1    1.78    0.32
 -13  -5  -1    1.72    0.56
  13   5   1    1.34    0.38
  13   5   1    1.10    0.29
  13   5   1    1.56    0.24
 -14  -5  -1   -0.37    0.25
 -14  -5  -1    0.27    0.19
  14   5   1    0.10    0.12
  14   5   1    0.18    0.26
  10  -6  -1    0.39    0.22
  10  -6  -1    0.26    0.28
  10  -6  -1    0.05    0.18
 -10   6   1    0.18    0.25
 -10   6   1    0.54    0.28
 -10   6   1    0.38    0.24
   9  -6  -1   -0.08    0.12
   9  -6  -1    0.08    0.24
   9  -6  -1   -0.23    0.19
  -9   6   1    0.28    0.23
  -9   6   1    0.42    0.24
   8  -6  -1    0.20    0.22
   8  -6  -1    0.52    0.22
   8  -6  -1    0.57    0.28
   8  -6  -1    0.85    0.27
  -8   6   1    0.58    0.30
  -8   6   1    0.34    0.18
  -8   6   1    0.73    0.48
  -8   6   1    0.44    0.27
   7  -6  -1    0.00    0.14
   7  -6  -1    0.24    0.17
   7  -6  -1   -0.16    0.13
   7  -6  -1    0.07    0.15
  -7   6   1    0.16    0.16
  -7   6   1   -0.07    0.17
  -7   6   1   -0.03    0.26
   6  -6  -1    0.77    0.24
   6  -6  -1    0.90    0.27
   6  -6  -1    0.38    0.20
   6  -6  -1    0.70    0.24
   6  -6  -1    1.13    0.36
  -6   6   1    0.39    0.23
  -6   6   1    0.36    0.18
  -6   6   1    0.88    0.47
  -6   6   1    0.28    0.22
  -6   6   1    0.87    0.22
   5  -6  -1    0.33    0.21
   5  -6  -1    0.43    0.20
   5  -6  -1    0.51    0.20
   5  -6  -1    0.22    0.15
   5  -6  -1    0.20    0.18
  -5   6   1    0.04    0.20
  -5   6   1    0.29    0.21
  -5   6   1    0.78    0.22
  -5   6   1    0.57    0.25
  -5   6   1    0.28    0.28
  -5   6   1    0.29    0.14
   4  -6  -1    0.03    0.13
   4  -6  -1   -0.04    0.13
   4  -6  -1   -0.10    0.08
   4  -6  -1    0.03    0.12
   4  -6  -1    0.10    0.12
   4  -6  -1    0.18    0.12
  -4   6   1    0.24    0.25
  -4   6   1   -0.10    0.14
  -4   6   1   -0.06    0.12
  -4   6   1    0.08    0.11
  -4   6   1   -0.03    0.10
   3  -6  -1    4.22    0.42
   3  -6  -1    0.63    5.05
   3  -6  -1    3.39    0.42
   3  -6  -1    3.66    0.43
   3  -6  -1    3.69    0.38
   3  -6  -1    3.60    0.33
  -3   6   1    3.19    6.04
  -3   6   1    3.39    0.39
  -3   6   1    3.66    0.60
  -3   6   1    3.94    0.39
  -3   6   1    2.17    4.71
  -3   6   1    3.68    0.47
  -3   6   1    3.84    0.42
  -3   6   1    4.49    0.53
   2  -6  -1    1.79    0.23
   2  -6  -1    2.06    0.32
   2  -6  -1    1.78    0.33
   2  -6  -1    2.33    0.30
   2  -6  -1    2.64    0.36
   2  -6  -1    1.87    0.22
   2  -6  -1   -2.82    3.33
   2  -6  -1    0.88    3.70
  -2   6   1    1.96    0.27
  -2   6   1    3.49    4.32
  -2   6   1    2.01    0.42
  -2   6   1    2.15    0.23
  -2   6   1    1.88    0.28
  -2   6   1   -0.91    3.56
  -2   6   1    2.16    0.35
  -2   6   1    2.01    0.35
   1  -6  -1    3.48    0.29
   1  -6  -1    3.39    0.34
   1  -6  -1    4.88    4.40
   1  -6  -1    3.20    0.30
   1  -6  -1    2.87    0.36
   1  -6  -1    2.85    0.26
   1  -6  -1    3.39    0.38
   1  -6  -1    5.79    3.65
   1  -6  -1    3.34    0.41
   1  -6  -1    3.22    0.38
  -1   6   1    4.85    3.55
  -1   6   1    3.04    0.24
  -1   6   1    3.53    0.35
  -1   6   1   -0.92    2.46
  -1   6   1    3.35    0.41
  -1   6   1    3.28    0.35
  -1   6   1    3.34    0.44
  -1   6   1    3.41    0.28
  -1   6   1    3.44    0.32
  -1   6   1    3.30    0.47
   0  -6  -1    6.05    0.37
   0  -6  -1    6.37    0.51
   0  -6  -1    7.09    0.53
   0  -6  -1    6.28    0.52
   0  -6  -1    7.60    2.80
   0  -6  -1    6.48    0.38
   0  -6  -1    7.13    0.44
   0  -6  -1    6.83    0.46
   0  -6  -1    4.11    3.19
   0   6   1    6.37    0.55
   0   6   1    6.27    0.59
   0   6   1    6.94    0.48
   0   6   1    6.72    0.34
   0   6   1    6.86    0.47
   0   6   1    3.97    2.82
   0   6   1   11.10    4.28
   0   6   1    6.80    0.59
   0   6   1    7.14    0.57
  -1  -6  -1   24.91    1.08
  -1  -6  -1   27.89    1.13
  -1  -6  -1   25.50    0.84
  -1  -6  -1   26.24    0.96
  -1  -6  -1   26.52    1.13
  -1  -6  -1   23.76    0.96
  -1  -6  -1   24.13    5.07
  -1  -6  -1   26.79    1.18
  -1  -6  -1   26.97    1.18
  -1  -6  -1   20.62    4.65
  -1  -6  -1   25.54    0.96
   1   6   1   26.99    1.22
   1   6   1   29.70    7.90
   1   6   1   27.53    4.46
   1   6   1   27.55    0.99
   1   6   1   27.34    1.24
   1   6   1   27.33    1.03
   1   6   1   27.49    0.85
   1   6   1   27.22    1.24
  -2  -6  -1    6.83    0.50
  -2  -6  -1    7.34    0.50
  -2  -6  -1    7.04    0.32
  -2  -6  -1    6.97    0.45
  -2  -6  -1    6.54    0.41
  -2  -6  -1    6.99    2.96
  -2  -6  -1    5.19    2.96
  -2  -6  -1    6.72    0.50
   2   6   1    6.91    0.48
   2   6   1    6.29    0.53
   2   6   1    6.87    3.09
   2   6   1    7.39    0.44
   2   6   1    7.09    0.53
   2   6   1    6.96    0.35
   2   6   1    6.14    2.40
   2   6   1    6.99    0.54
  -3  -6  -1   32.76    1.23
  -3  -6  -1   33.18    1.28
  -3  -6  -1   31.89    1.13
  -3  -6  -1   33.46    1.21
  -3  -6  -1   34.25    0.99
  -3  -6  -1   34.79    1.24
  -3  -6  -1   38.63    5.14
  -3  -6  -1   35.80    1.04
  -3  -6  -1   36.09    5.02
   3   6   1   33.57    1.40
   3   6   1   34.60    1.15
   3   6   1   33.62    5.14
   3   6   1   43.29    5.91
   3   6   1   36.55    1.24
   3   6   1   32.45    1.31
   3   6   1   34.22    0.97
   3   6   1   31.67    1.01
   3   6   1   34.20    1.09
   3   6   1   33.64    1.32
  -4  -6  -1    4.17    2.17
  -4  -6  -1    3.62    0.31
  -4  -6  -1    2.27    1.84
  -4  -6  -1    2.78    0.26
  -4  -6  -1    3.79    0.35
  -4  -6  -1    3.36    0.31
  -4  -6  -1    3.80    0.33
  -4  -6  -1    3.43    0.30
   4   6   1    2.95    2.28
   4   6   1    2.97    0.25
   4   6   1    3.32    0.32
   4   6   1    3.86    0.31
   4   6   1    3.15    0.31
   4   6   1    3.48    1.96
   4   6   1    3.28    0.38
  -5  -6  -1   -1.28    1.67
  -5  -6  -1    0.25    0.13
  -5  -6  -1    1.48    1.91
  -5  -6  -1    0.31    0.11
  -5  -6  -1    0.23    0.10
  -5  -6  -1    0.30    0.11
  -5  -6  -1    0.28    0.10
  -5  -6  -1    0.41    0.13
  -5  -6  -1    0.31    0.10
   5   6   1    0.46    0.12
   5   6   1    0.27    0.12
   5   6   1    0.15    0.12
   5   6   1    0.62    1.91
   5   6   1    0.15    0.09
   5   6   1    0.30    0.12
   5   6   1    0.17    0.08
   5   6   1    0.38    0.15
  -6  -6  -1    0.49    0.12
  -6  -6  -1    0.35    0.12
  -6  -6  -1    0.43    0.11
  -6  -6  -1    0.54    0.13
  -6  -6  -1    0.64    0.14
  -6  -6  -1    1.69    1.90
  -6  -6  -1    0.42    0.14
  -6  -6  -1    0.49    0.11
  -6  -6  -1    3.24    2.82
   6   6   1    2.04    2.36
   6   6   1    0.67    0.17
   6   6   1    0.58    0.13
   6   6   1    0.49    0.11
   6   6   1    0.55    0.11
   6   6   1    0.45    0.12
   6   6   1    2.50    2.08
   6   6   1    0.28    0.17
  -7  -6  -1    0.20    0.06
  -7  -6  -1    0.19    0.04
  -7  -6  -1    0.14    0.09
  -7  -6  -1    0.10    0.09
  -7  -6  -1    0.36    0.10
  -7  -6  -1    0.10    0.10
  -7  -6  -1    0.14    0.11
  -7  -6  -1    0.21    0.11
  -7  -6  -1   -3.03    2.35
  -7  -6  -1   -1.46    2.27
   7   6   1    0.23    0.08
   7   6   1    0.29    0.17
   7   6   1    0.31    0.12
   7   6   1   -5.39    2.80
   7   6   1    1.48    2.50
   7   6   1    0.24    0.12
  -8  -6  -1    0.10    0.08
  -8  -6  -1   -0.07    0.06
  -8  -6  -1   -0.01    0.06
  -8  -6  -1   -0.05    0.06
  -8  -6  -1    0.07    0.06
  -8  -6  -1    0.04    0.06
  -8  -6  -1    0.12    0.12
   8   6   1   -0.05    0.06
   8   6   1    0.05    0.08
   8   6   1    0.04    0.05
   8   6   1   -0.07    0.09
   8   6   1    0.02    0.10
  -9  -6  -1    2.46    0.39
  -9  -6  -1    2.37    0.25
  -9  -6  -1    2.57    0.30
  -9  -6  -1    2.71    0.30
  -9  -6  -1    2.58    0.38
  -9  -6  -1    2.39    0.25
  -9  -6  -1    2.26    0.29
   9   6   1    2.60    0.30
   9   6   1    2.40    0.38
   9   6   1    2.21    0.29
   9   6   1    2.03    0.30
   9   6   1    2.27    0.23
 -10  -6  -1    3.43    0.36
 -10  -6  -1    3.55    0.37
 -10  -6  -1    3.33    0.47
 -10  -6  -1    3.41    0.32
 -10  -6  -1    3.21    0.36
  10   6   1    3.26    0.47
  10   6   1    3.78    0.31
  10   6   1    3.38    0.36
 -11  -6  -1    1.54    0.35
 -11  -6  -1    2.18    0.31
 -11  -6  -1    2.21    0.31
 -11  -6  -1    2.39    0.33
 -11  -6  -1    2.14    0.27
 -11  -6  -1    2.27    0.39
  11   6   1    2.21    0.42
  11   6   1    2.00    0.30
  11   6   1    2.31    0.40
  11   6   1    2.40    0.26
 -12  -6  -1    0.05    0.21
 -12  -6  -1   -0.03    0.13
 -12  -6  -1    0.15    0.15
 -12  -6  -1    0.29    0.12
 -12  -6  -1   -0.07    0.11
  12   6   1    0.39    0.23
  12   6   1   -0.02    0.09
 -13  -6  -1   -0.02    0.17
 -13  -6  -1    0.09    0.15
 -13  -6  -1    0.06    0.11
 -13  -6  -1    0.05    0.13
 -13  -6  -1    0.11    0.28
  13   6   1    0.20    0.11
  13   6   1    0.04    0.12
  13   6   1   -0.20    0.14
 -14  -6  -1    0.17    0.33
 -14  -6  -1   -0.01    0.09
 -14  -6  -1    0.26    0.15
 -14  -6  -1   -0.07    0.15
 -14  -6  -1    0.18    0.26
  14   6   1    0.13    0.25
  14   6   1    0.06    0.11
   9  -7  -1    0.33    0.25
   9  -7  -1    0.04    0.24
   9  -7  -1   -0.27    0.25
   9  -7  -1    0.39    0.23
  -9   7   1   -0.02    0.19
  -9   7   1    0.04    0.21
   8  -7  -1    0.21    0.39
   8  -7  -1    0.24    0.24
   8  -7  -1   -0.09    0.17
   8  -7  -1    0.37    0.30
  -8   7   1    0.01    0.31
  -8   7   1    0.28    0.33
   7  -7  -1    2.21    0.43
   7  -7  -1    2.24    0.36
   7  -7  -1    2.51    0.51
  -7   7   1    3.01    0.76
  -7   7   1    1.61    0.44
  -7   7   1    1.86    0.43
  -7   7   1    2.44    0.50
   6  -7  -1    0.38    0.19
   6  -7  -1    0.58    0.26
   6  -7  -1    0.39    0.20
   6  -7  -1    0.19    0.17
  -6   7   1    0.07    0.18
  -6   7   1    0.48    0.23
  -6   7   1    0.45    0.35
  -6   7   1    0.11    0.13
  -6   7   1    0.64    0.26
   5  -7  -1    2.65    0.39
   5  -7  -1    2.88    0.44
   5  -7  -1    2.40    0.39
   5  -7  -1    3.01    0.54
   5  -7  -1    2.62    0.33
  -5   7   1    1.88    0.40
  -5   7   1    2.01    0.36
  -5   7   1    2.41    0.59
  -5   7   1    2.98    0.51
  -5   7   1    2.55    0.46
   4  -7  -1   33.58    1.57
   4  -7  -1   31.42    1.56
   4  -7  -1   33.64    1.45
   4  -7  -1   31.89    1.31
   4  -7  -1   30.91    1.42
   4  -7  -1   33.58    1.73
  -4   7   1   32.96    1.70
  -4   7   1   33.57    1.53
  -4   7   1   33.67    1.74
  -4   7   1   30.48    2.08
   3  -7  -1   13.07    0.89
   3  -7  -1   11.71    0.69
   3  -7  -1   12.78    0.77
   3  -7  -1   13.30    0.98
   3  -7  -1   11.94    0.84
   3  -7  -1   13.43    0.83
  -3   7   1   12.47    0.95
  -3   7   1   12.66    1.23
  -3   7   1   12.28    0.95
  -3   7   1   13.13    0.86
   2  -7  -1    1.47    0.26
   2  -7  -1    0.73    0.28
   2  -7  -1    0.84    0.20
   2  -7  -1    1.23    0.29
   2  -7  -1    1.06    0.21
   2  -7  -1    1.07    0.27
  -2   7   1    0.97    0.33
  -2   7   1    0.87    0.27
  -2   7   1    0.92    0.29
  -2   7   1    0.83    0.21
  -2   7   1    1.22    0.23
   1  -7  -1    8.85    4.94
   1  -7  -1    8.20    0.50
   1  -7  -1    7.70    0.62
   1  -7  -1    7.78    0.54
   1  -7  -1    7.77    0.63
   1  -7  -1   11.64    4.97
   1  -7  -1    7.52    0.66
   1  -7  -1    6.83    0.49
  -1   7   1    7.26    0.67
  -1   7   1    7.69    0.52
  -1   7   1    3.27    4.98
  -1   7   1    7.50    4.56
  -1   7   1    7.50    0.42
  -1   7   1    7.59    0.70
  -1   7   1    7.75    0.57
  -1   7   1    8.28    0.85
   0  -7  -1    5.55    0.51
   0  -7  -1    5.70    0.37
   0  -7  -1    4.43    3.88
   0  -7  -1    5.84    0.45
   0  -7  -1    2.74    3.60
   0  -7  -1    5.45    0.53
   0  -7  -1    5.64    0.56
   0  -7  -1    6.17    0.54
   0  -7  -1    5.95    0.43
   0   7   1    2.51    3.04
   0   7   1    5.83    0.58
   0   7   1    5.62    0.45
   0   7   1    5.42    0.55
   0   7   1    6.79    0.67
   0   7   1    5.22    0.31
   0   7   1    6.34    4.27
  -1  -7  -1   18.55    4.61
  -1  -7  -1   19.88    1.07
  -1  -7  -1   21.65    1.04
  -1  -7  -1   21.56    1.08
  -1  -7  -1   25.92    6.21
  -1  -7  -1   21.53    0.92
  -1  -7  -1   22.63    1.04
  -1  -7  -1   19.93    1.05
  -1  -7  -1   21.22    0.76
  -1  -7  -1   21.86    0.93
   1   7   1   21.68    0.74
   1   7   1   24.55    5.00
   1   7   1   22.03    1.14
   1   7   1   19.73    1.11
   1   7   1   20.68    0.87
   1   7   1   20.15    1.12
   1   7   1   20.05    0.92
   1   7   1   20.20    1.12
   1   7   1   18.17    5.44
  -2  -7  -1    8.87    0.40
  -2  -7  -1    9.58    0.87
  -2  -7  -1    7.45    0.49
  -2  -7  -1    8.18    0.53
  -2  -7  -1    8.94    0.60
  -2  -7  -1    7.03    3.93
  -2  -7  -1    8.86    0.60
  -2  -7  -1    8.71    0.64
  -2  -7  -1    8.61    0.61
   2   7   1    7.34    3.35
   2   7   1    9.41    0.69
   2   7   1    9.07    0.55
   2   7   1    7.95    0.41
   2   7   1   10.47    4.32
   2   7   1    8.23    0.64
   2   7   1    7.42    0.57
   2   7   1    8.35    0.51
  -3  -7  -1    2.95    0.34
  -3  -7  -1    2.35    0.25
  -3  -7  -1   -3.40    2.39
  -3  -7  -1    2.89    0.32
  -3  -7  -1    2.75    0.20
  -3  -7  -1    2.50    0.30
  -3  -7  -1    5.17    2.72
  -3  -7  -1    2.56    0.24
  -3  -7  -1    3.32    0.34
   3   7   1    2.71    0.23
   3   7   1    2.43    0.24
   3   7   1    2.93    0.36
   3   7   1    2.68    0.34
   3   7   1    1.87    2.87
   3   7   1    2.86    0.28
   3   7   1    2.90    0.24
   3   7   1    2.26    0.29
   3   7   1   -1.93    3.34
   3   7   1    2.41    0.35
  -4  -7  -1   15.10    0.80
  -4  -7  -1   13.65    0.73
  -4  -7  -1   15.75    0.78
  -4  -7  -1   15.29    0.76
  -4  -7  -1   16.48    4.12
  -4  -7  -1   12.57    4.05
  -4  -7  -1   14.18    0.69
   4   7   1   15.49    0.68
   4   7   1   15.02    0.69
   4   7   1   18.17    4.95
   4   7   1   16.08    0.79
   4   7   1   13.47    0.78
   4   7   1   16.27    0.87
   4   7   1   14.80    0.91
   4   7   1   17.47    4.79
  -5  -7  -1    7.71    2.93
  -5  -7  -1   17.30    0.78
  -5  -7  -1   17.07    0.79
  -5  -7  -1   15.52    0.74
  -5  -7  -1   24.04    4.68
  -5  -7  -1   16.04    0.95
  -5  -7  -1   15.76    0.72
  -5  -7  -1   15.55    0.71
   5   7   1   14.62    0.68
   5   7   1   20.64    4.75
   5   7   1   16.45    0.81
   5   7   1   16.74    0.96
   5   7   1   15.83    0.89
   5   7   1   14.57    0.81
  -6  -7  -1    0.85    0.18
  -6  -7  -1    0.71    0.16
  -6  -7  -1    0.67    0.15
  -6  -7  -1    0.78    0.16
  -6  -7  -1    0.68    0.18
  -6  -7  -1    0.68    0.16
  -6  -7  -1   -2.84    3.06
  -6  -7  -1    1.15    3.09
   6   7   1    0.65    0.19
   6   7   1    0.73    0.19
   6   7   1    0.56    0.14
   6   7   1   -1.48    3.17
   6   7   1    0.70    0.23
   6   7   1    2.11    3.09
  -7  -7  -1    0.27    0.14
  -7  -7  -1    0.51    0.15
  -7  -7  -1    0.31    0.13
  -7  -7  -1    0.28    0.12
  -7  -7  -1    0.36    0.16
  -7  -7  -1    0.36    0.11
  -7  -7  -1    0.47    0.15
   7   7   1    0.51    0.12
   7   7   1    0.45    0.12
   7   7   1    0.56    0.18
   7   7   1    0.39    0.12
   7   7   1    0.17    0.14
   7   7   1    0.44    0.15
  -8  -7  -1    0.03    0.09
  -8  -7  -1    0.07    0.08
  -8  -7  -1    0.04    0.08
  -8  -7  -1    0.10    0.09
  -8  -7  -1    0.05    0.10
  -8  -7  -1    0.07    0.08
   8   7   1    0.05    0.05
   8   7   1    0.01    0.09
   8   7   1   -0.01    0.10
   8   7   1    0.00    0.11
   8   7   1    0.14    0.07
  -9  -7  -1    0.73    0.22
  -9  -7  -1    0.65    0.17
  -9  -7  -1    0.72    0.13
  -9  -7  -1    0.43    0.13
  -9  -7  -1    0.44    0.08
  -9  -7  -1    0.67    0.12
  -9  -7  -1    0.65    0.17
  -9  -7  -1    0.83    0.17
   9   7   1    0.58    0.10
   9   7   1    0.53    0.14
   9   7   1    0.45    0.16
   9   7   1    0.53    0.23
 -10  -7  -1    0.70    0.18
 -10  -7  -1    0.43    0.15
 -10  -7  -1    0.62    0.17
 -10  -7  -1    0.49    0.17
 -10  -7  -1    0.16    0.20
 -10  -7  -1    0.55    0.16
  10   7   1    0.59    0.14
  10   7   1    0.34    0.16
  10   7   1    0.68    0.27
  10   7   1    0.76    0.23
 -11  -7  -1    4.88    0.46
 -11  -7  -1    5.92    0.64
 -11  -7  -1    4.83    0.48
 -11  -7  -1    5.14    0.54
  11   7   1    5.57    0.56
 -12  -7  -1   -0.03    0.15
 -12  -7  -1    0.12    0.10
 -12  -7  -1    0.29    0.19
 -12  -7  -1    0.09    0.11
 -12  -7  -1    0.06    0.09
  12   7   1   -0.07    0.08
  12   7   1   -0.08    0.07
  12   7   1   -0.23    0.16
 -13  -7  -1    0.06    0.10
 -13  -7  -1   -0.06    0.13
 -13  -7  -1    0.06    0.15
 -13  -7  -1   -0.08    0.19
 -13  -7  -1   -0.18    0.34
  13   7   1    0.04    0.10
  13   7   1   -0.13    0.24
  13   7   1    0.05    0.12
 -14  -7  -1    0.20    0.19
 -14  -7  -1    0.13    0.11
 -14  -7  -1    0.20    0.17
  14   7   1    0.30    0.24
  14   7   1    0.40    0.18
   8  -8  -1    1.00    0.31
   8  -8  -1    0.73    0.40
   8  -8  -1    0.69    0.33
  -8   8   1    2.49    0.76
  -8   8   1    0.45    0.34
  -8   8   1    0.79    0.37
  -8   8   1    0.91    0.37
   7  -8  -1    0.06    0.23
   7  -8  -1   -0.12    0.17
   7  -8  -1   -0.12    0.16
  -7   8   1   -0.10    0.21
  -7   8   1    0.29    0.23
  -7   8   1   -0.01    0.38
   6  -8  -1    1.40    0.28
   6  -8  -1    1.07    0.32
   6  -8  -1    2.34    0.51
  -6   8   1    1.31    0.64
  -6   8   1    1.61    0.42
  -6   8   1    1.55    0.39
   5  -8  -1    0.36    0.27
   5  -8  -1    0.23    0.22
   5  -8  -1    0.48    0.19
   5  -8  -1    0.70    0.23
  -5   8   1   -0.26    0.19
  -5   8   1    0.10    0.18
  -5   8   1   -0.16    0.27
  -5   8   1    0.41    0.18
  -5   8   1   -0.07    0.21
   4  -8  -1    1.34    0.30
   4  -8  -1    1.36    0.29
   4  -8  -1    1.47    0.27
   4  -8  -1    0.63    0.30
  -4   8   1    0.69    0.33
  -4   8   1    1.01    0.34
  -4   8   1    0.79    0.39
  -4   8   1    1.40    0.52
   3  -8  -1   -0.07    0.18
   3  -8  -1   -0.04    0.11
   3  -8  -1    0.16    0.17
  -3   8   1    0.18    0.29
  -3   8   1    0.36    0.20
  -3   8   1    0.30    0.16
  -3   8   1    0.21    0.15
   2  -8  -1    0.83    0.21
   2  -8  -1    0.34    0.20
   2  -8  -1    0.62    0.24
   2  -8  -1    0.50    0.27
   2  -8  -1    0.60    0.19
   2  -8  -1    0.50    0.19
  -2   8   1    0.30    0.17
  -2   8   1    0.74    0.28
  -2   8   1    0.56    0.34
  -2   8   1    0.70    0.27
   1  -8  -1    0.87    0.25
   1  -8  -1    1.21    0.26
   1  -8  -1    0.62    0.29
   1  -8  -1    0.63    0.20
  -1   8   1    0.74    0.25
  -1   8   1    0.72    0.34
  -1   8   1    0.93    0.21
  -1   8   1    0.77    0.30
   0  -8  -1   17.45    1.19
   0  -8  -1   16.54    0.87
   0  -8  -1   17.20    0.74
   0  -8  -1   17.11    1.01
   0  -8  -1   16.35    1.05
   0  -8  -1   16.60    0.86
   0   8   1   15.25    1.04
   0   8   1   14.29    1.13
   0   8   1   17.15    0.80
   0   8   1   17.39    1.10
   0   8   1   17.30    0.90
   0   8   1   17.34    0.67
  -1  -8  -1    2.11    0.35
  -1  -8  -1    2.40    0.22
  -1  -8  -1   -1.64    3.03
  -1  -8  -1    1.92    0.41
  -1  -8  -1    2.77    0.32
  -1  -8  -1    2.32    0.35
  -1  -8  -1    2.70    0.36
  -1  -8  -1    7.40    4.17
  -1  -8  -1    2.39    0.30
   1   8   1    2.56    0.40
   1   8   1    2.81    0.40
   1   8   1   -0.25    5.51
   1   8   1    1.16    4.20
   1   8   1    2.77    0.31
   1   8   1    2.00    0.43
   1   8   1    2.90    0.26
   1   8   1    2.85    0.34
  -2  -8  -1    6.40    4.27
  -2  -8  -1    5.02    0.42
  -2  -8  -1    5.30    0.51
  -2  -8  -1    7.54    5.37
  -2  -8  -1    5.74    0.52
  -2  -8  -1    5.33    0.48
  -2  -8  -1    5.70    0.50
  -2  -8  -1    4.85    0.52
  -2  -8  -1    6.28    0.49
  -2  -8  -1    5.57    0.32
   2   8   1    6.04    0.58
   2   8   1    5.11    0.45
   2   8   1    7.49    5.19
   2   8   1    5.59    0.60
   2   8   1    4.84    0.49
   2   8   1    5.47    0.44
   2   8   1    6.33    0.35
   2   8   1    4.90    0.53
   2   8   1    3.51    4.24
  -3  -8  -1    3.11    0.37
  -3  -8  -1    5.28    4.20
  -3  -8  -1    3.19    0.23
  -3  -8  -1    2.89    0.35
  -3  -8  -1    2.13    3.36
  -3  -8  -1    2.82    0.35
  -3  -8  -1    3.34    0.30
  -3  -8  -1    3.18    0.32
  -3  -8  -1    2.60    0.36
  -3  -8  -1    3.15    0.36
   3   8   1    3.18    0.32
   3   8   1    2.81    0.31
   3   8   1    3.19    0.41
   3   8   1    3.45    4.77
   3   8   1    3.73    3.72
   3   8   1    2.76    0.37
   3   8   1    3.00    0.28
   3   8   1    3.28    0.34
  -4  -8  -1    1.55    3.24
  -4  -8  -1    1.36    0.26
  -4  -8  -1    1.05    3.03
  -4  -8  -1    1.27    0.23
  -4  -8  -1    1.46    0.22
  -4  -8  -1    1.09    0.22
  -4  -8  -1    1.25    0.23
   4   8   1    5.09    4.60
   4   8   1    1.58    0.25
   4   8   1    1.27    0.18
   4   8   1    1.32    0.09
   4   8   1    1.51    0.28
   4   8   1    1.02    0.19
   4   8   1    1.10    0.10
   4   8   1    1.42    0.26
   4   8   1    1.24    0.29
   4   8   1    0.98    3.64
  -5  -8  -1    4.27    0.49
  -5  -8  -1    5.20    0.45
  -5  -8  -1    5.68    0.50
  -5  -8  -1    5.60    0.43
  -5  -8  -1    5.88    4.13
  -5  -8  -1    5.59    0.37
  -5  -8  -1    6.77    5.20
   5   8   1    4.65    3.23
   5   8   1    5.16    0.41
   5   8   1    4.96    0.48
   5   8   1    5.12    0.46
   5   8   1    5.88    0.50
   5   8   1    7.35    4.94
   5   8   1    4.89    0.54
  -6  -8  -1    3.05    0.30
  -6  -8  -1    2.91    0.31
  -6  -8  -1    2.74    0.30
  -6  -8  -1    2.83    0.32
  -6  -8  -1    2.87    0.32
  -6  -8  -1    3.11    0.36
   6   8   1    2.67    0.42
   6   8   1    3.14    0.38
   6   8   1    2.82    0.35
   6   8   1    2.98    0.29
   6   8   1    3.18    0.35
  -7  -8  -1    0.02    0.07
  -7  -8  -1   -0.02    0.07
  -7  -8  -1   -0.04    0.07
  -7  -8  -1    0.16    0.09
  -7  -8  -1   -0.12    0.08
  -7  -8  -1    0.07    0.07
   7   8   1   -0.17    0.15
   7   8   1   -0.08    0.08
   7   8   1    0.05    0.11
  -8  -8  -1    1.53    0.22
  -8  -8  -1    0.84    0.27
  -8  -8  -1    1.57    0.24
  -8  -8  -1    1.32    0.23
  -8  -8  -1    1.11    0.21
   8   8   1    1.08    0.19
   8   8   1    1.22    0.22
   8   8   1    0.87    0.28
   8   8   1    1.23    0.25
   8   8   1    1.30    0.34
  -9  -8  -1    0.23    0.13
  -9  -8  -1    0.06    0.14
  -9  -8  -1    0.12    0.12
  -9  -8  -1    0.18    0.12
  -9  -8  -1    0.26    0.16
  -9  -8  -1    0.24    0.13
   9   8   1    0.24    0.19
   9   8   1    0.28    0.16
   9   8   1    0.20    0.14
   9   8   1    0.25    0.12
   9   8   1    0.07    0.08
   9   8   1   -0.08    0.18
 -10  -8  -1    0.20    0.14
 -10  -8  -1    0.35    0.12
 -10  -8  -1    0.35    0.23
 -10  -8  -1    0.20    0.14
 -10  -8  -1    0.38    0.16
 -10  -8  -1    0.27    0.16
  10   8   1    0.11    0.14
  10   8   1    0.45    0.15
  10   8   1    0.22    0.09
  10   8   1    0.02    0.20
  10   8   1    0.21    0.16
 -11  -8  -1    0.13    0.07
 -11  -8  -1    0.16    0.11
 -11  -8  -1   -0.13    0.10
 -11  -8  -1   -0.13    0.08
 -11  -8  -1    0.38    0.20
 -11  -8  -1    0.11    0.10
  11   8   1    0.02    0.09
  11   8   1   -0.20    0.13
  11   8   1    0.12    0.11
 -12  -8  -1    0.03    0.12
 -12  -8  -1    0.08    0.10
 -12  -8  -1    0.27    0.13
  12   8   1    0.28    0.13
  12   8   1    0.03    0.10
  12   8   1    0.06    0.18
 -13  -8  -1    2.12    0.32
 -13  -8  -1    1.97    0.30
  13   8   1    1.29    0.39
  13   8   1    2.32    0.34
  13   8   1    2.51    0.31
 -14  -8  -1    0.19    0.18
 -14  -8  -1    0.20    0.31
 -14  -8  -1   -0.02    0.18
  14   8   1    0.17    0.28
   7  -9  -1    3.06    0.68
   7  -9  -1    2.53    0.46
   7  -9  -1    3.62    0.63
  -7   9   1    2.78    0.54
  -7   9   1    2.67    0.63
  -7   9   1    3.66    0.61
  -7   9   1    4.51    0.96
   6  -9  -1    0.14    0.16
   6  -9  -1   -0.22    0.17
   6  -9  -1   -0.13    0.14
  -6   9   1   -0.04    0.20
  -6   9   1    0.22    0.27
   5  -9  -1    0.00    0.17
   5  -9  -1    0.29    0.24
   5  -9  -1   -0.19    0.13
   5  -9  -1   -0.11    0.17
  -5   9   1   -0.07    0.15
  -5   9   1    0.09    0.24
  -5   9   1    0.23    0.29
   4  -9  -1   -0.06    0.14
   4  -9  -1    0.19    0.22
   4  -9  -1    0.61    0.25
   4  -9  -1    0.09    0.12
  -4   9   1   -0.09    0.29
  -4   9   1    0.12    0.17
  -4   9   1    0.34    0.24
  -4   9   1    0.07    0.17
  -4   9   1    0.36    0.22
   3  -9  -1   -0.01    0.13
   3  -9  -1    0.50    0.22
   3  -9  -1    0.03    0.16
   3  -9  -1   -0.19    0.10
  -3   9   1    0.09    0.14
  -3   9   1    0.42    0.20
   2  -9  -1   -0.01    0.12
   2  -9  -1    0.11    0.13
   2  -9  -1   -0.17    0.17
   2  -9  -1    0.07    0.17
   2  -9  -1    0.11    0.11
  -2   9   1    0.10    0.19
  -2   9   1   -0.09    0.10
  -2   9   1   -0.33    0.27
  -2   9   1    0.11    0.17
  -2   9   1    0.03    0.13
   1  -9  -1    2.50    0.30
   1  -9  -1    1.95    0.32
   1  -9  -1    2.47    0.40
   1  -9  -1    2.48    0.44
   1  -9  -1    2.58    0.33
   1  -9  -1    2.07    0.39
  -1   9   1    2.21    0.47
  -1   9   1    2.53    0.32
  -1   9   1    2.01    0.41
  -1   9   1    2.35    0.36
  -1   9   1    2.67    0.45
   0  -9  -1    0.48    0.14
   0  -9  -1    0.44    0.22
   0  -9  -1    0.45    0.23
   0  -9  -1    0.08    0.20
   0  -9  -1    0.62    0.20
   0  -9  -1    0.38    0.18
   0   9   1    0.30    0.24
   0   9   1    0.08    0.17
   0   9   1    0.17    0.21
   0   9   1    0.37    0.14
   0   9   1    0.26    0.16
   0   9   1    0.30    0.12
  -1  -9  -1    0.94    0.24
  -1  -9  -1    0.87    0.28
  -1  -9  -1    0.97    0.29
  -1  -9  -1    1.35    0.30
  -1  -9  -1    1.14    0.29
  -1  -9  -1    1.57    0.27
   1   9   1    0.88    0.16
   1   9   1    0.87    0.30
   1   9   1    1.31    0.27
   1   9   1    1.11    0.30
  -2  -9  -1   15.63    0.64
  -2  -9  -1   15.48    0.88
  -2  -9  -1   16.54    0.99
  -2  -9  -1   15.69    0.85
  -2  -9  -1   15.59    1.01
  -2  -9  -1   15.20    0.93
   2   9   1   17.37    1.09
   2   9   1   16.06    0.87
   2   9   1   15.88    1.06
   2   9   1   15.38    0.83
  -3  -9  -1    1.45    0.27
  -3  -9  -1    1.17    0.26
  -3  -9  -1    1.12    0.26
  -3  -9  -1    1.29    0.15
  -3  -9  -1    1.48    0.31
  -3  -9  -1    1.28    0.23
  -3  -9  -1    1.16    0.22
  -3  -9  -1    0.81    0.25
   3   9   1    1.23    0.22
   3   9   1    1.11    0.29
   3   9   1    0.60    0.28
   3   9   1    0.86    0.17
   3   9   1    1.10    0.22
   3   9   1    1.53    0.25
   3   9   1    0.80    0.27
   3   9   1    0.71    0.20
  -4  -9  -1    0.08    0.12
  -4  -9  -1    0.37    0.18
  -4  -9  -1    0.38    0.18
  -4  -9  -1    0.29    0.18
  -4  -9  -1    0.41    0.16
   4   9   1    0.17    0.08
   4   9   1    0.13    0.23
   4   9   1    0.33    0.13
   4   9   1    0.32    0.08
  -5  -9  -1    2.43    0.30
  -5  -9  -1    2.00    0.20
  -5  -9  -1    2.55    0.35
  -5  -9  -1    2.63    0.36
  -5  -9  -1    2.57    0.31
  -5  -9  -1    2.29    0.34
   5   9   1    1.98    0.31
   5   9   1    1.44    0.40
   5   9   1    2.40    0.30
   5   9   1    3.08    0.45
   5   9   1    2.17    0.33
   5   9   1    2.24    0.38
  -6  -9  -1   -0.02    0.11
  -6  -9  -1    0.13    0.13
  -6  -9  -1    0.13    0.09
  -6  -9  -1    0.09    0.11
  -6  -9  -1    0.34    0.15
   6   9   1    0.11    0.13
   6   9   1    0.11    0.11
   6   9   1   -0.03    0.13
   6   9   1    0.28    0.15
  -7  -9  -1    6.13    0.50
  -7  -9  -1    6.31    0.55
  -7  -9  -1    5.99    0.49
  -7  -9  -1    5.64    0.46
  -7  -9  -1    5.18    0.48
  -7  -9  -1    5.09    0.44
   7   9   1    6.52    0.60
   7   9   1    5.59    0.56
   7   9   1    5.77    0.62
   7   9   1    5.92    0.48
   7   9   1    5.98    0.45
  -8  -9  -1    8.70    0.65
  -8  -9  -1    8.43    0.62
  -8  -9  -1    8.22    0.70
  -8  -9  -1    8.44    0.59
   8   9   1    9.24    0.55
   8   9   1    7.09    0.73
   8   9   1    7.88    0.71
   8   9   1    8.96    0.69
  -9  -9  -1    2.23    0.31
  -9  -9  -1    2.19    0.36
  -9  -9  -1    2.89    0.35
  -9  -9  -1    2.74    0.35
  -9  -9  -1    1.71    0.31
   9   9   1    2.23    0.38
   9   9   1    2.32    0.32
   9   9   1    2.09    0.37
   9   9   1    1.92    0.27
   9   9   1    2.33    0.25
   9   9   1    2.98    0.49
 -10  -9  -1   -0.06    0.18
 -10  -9  -1    0.40    0.18
 -10  -9  -1    0.44    0.16
 -10  -9  -1    0.19    0.15
  10   9   1    0.55    0.18
  10   9   1    0.09    0.21
  10   9   1    0.12    0.14
 -11  -9  -1    0.86    0.23
 -11  -9  -1    0.29    0.15
 -11  -9  -1    0.46    0.18
 -11  -9  -1   -0.11    0.17
 -11  -9  -1    0.28    0.14
  11   9   1    0.32    0.17
  11   9   1    0.30    0.13
  11   9   1    0.05    0.12
 -12  -9  -1    2.64    0.38
 -12  -9  -1    2.82    0.38
 -12  -9  -1    2.57    0.34
  12   9   1    3.21    0.35
  12   9   1    2.59    0.48
  12   9   1    3.40    0.41
 -13  -9  -1   -0.20    0.14
 -13  -9  -1    0.07    0.15
 -13  -9  -1    0.29    0.14
 -13  -9  -1    0.04    0.12
  13   9   1    0.10    0.11
  13   9   1    0.30    0.22
  13   9   1   -0.15    0.11
   6 -10  -1   -0.09    0.23
   6 -10  -1    0.12    0.24
   6 -10  -1   -0.21    0.14
  -6  10   1   -0.14    0.25
  -6  10   1   -0.12    0.26
  -6  10   1    0.20    0.18
   5 -10  -1    0.08    0.18
   5 -10  -1   -0.11    0.22
   5 -10  -1    0.29    0.17
   5 -10  -1   -0.22    0.27
   5 -10  -1   -0.20    0.28
  -5  10   1   -0.14    0.22
  -5  10   1    0.05    0.24
   4 -10  -1    0.03    0.22
   4 -10  -1    0.07    0.27
   4 -10  -1    0.31    0.23
   4 -10  -1    0.02    0.21
  -4  10   1    0.33    0.36
  -4  10   1    0.01    0.24
  -4  10   1    0.09    0.23
  -4  10   1    0.42    0.26
  -4  10   1    1.15    0.39
   3 -10  -1   -0.07    0.19
   3 -10  -1    0.11    0.15
   3 -10  -1    0.33    0.29
   3 -10  -1    0.14    0.18
  -3  10   1    0.39    0.37
  -3  10   1    0.12    0.20
  -3  10   1    0.35    0.30
  -3  10   1    0.24    0.19
  -3  10   1    0.14    0.21
   2 -10  -1   -0.21    0.15
   2 -10  -1   -0.08    0.16
   2 -10  -1   -0.03    0.14
   2 -10  -1   -0.12    0.20
   2 -10  -1    0.12    0.13
  -2  10   1   -0.10    0.27
  -2  10   1   -0.05    0.12
  -2  10   1    0.00    0.14
  -2  10   1    0.27    0.21
  -2  10   1    0.11    0.14
   1 -10  -1    0.12    0.18
   1 -10  -1    0.27    0.14
   1 -10  -1    0.45    0.21
   1 -10  -1    1.04    0.31
   1 -10  -1    0.44    0.21
   1 -10  -1    0.77    0.23
  -1  10   1    0.27    0.19
  -1  10   1    0.96    0.40
  -1  10   1   -0.09    0.21
  -1  10   1    0.41    0.17
  -1  10   1    0.34    0.24
   0 -10  -1    0.50    0.26
   0 -10  -1    0.45    0.21
   0 -10  -1    0.36    0.18
   0 -10  -1    0.19    0.14
   0 -10  -1    0.33    0.13
   0 -10  -1    0.18    0.13
   0  10   1    0.30    0.18
   0  10   1    0.34    0.17
  -1 -10  -1    5.34    0.38
  -1 -10  -1    4.81    0.55
  -1 -10  -1    5.73    0.51
  -1 -10  -1    5.64    0.53
  -1 -10  -1    4.45    0.68
   1  10   1    5.72    0.64
   1  10   1    5.55    0.35
   1  10   1    5.50    0.55
   1  10   1    3.85    0.60
   1  10   1    5.43    0.41
   1  10   1    5.69    0.79
  -2 -10  -1    0.92    0.27
  -2 -10  -1    0.80    0.27
  -2 -10  -1    1.18    0.26
  -2 -10  -1    1.06    0.25
  -2 -10  -1    0.53    0.26
  -2 -10  -1    0.85    0.15
   2  10   1    0.93    0.24
   2  10   1    0.61    0.29
   2  10   1    0.81    0.29
   2  10   1    0.75    0.16
   2  10   1    1.44    0.31
  -3 -10  -1    4.81    0.43
  -3 -10  -1    4.32    0.43
  -3 -10  -1    4.89    0.54
  -3 -10  -1    4.62    0.50
  -3 -10  -1    4.23    0.29
  -3 -10  -1    4.15    0.46
  -3 -10  -1    4.10    0.52
   3  10   1    4.18    0.54
   3  10   1    3.72    0.43
   3  10   1    5.02    0.49
   3  10   1    4.70    0.42
   3  10   1    4.25    0.54
   3  10   1    4.70    0.47
   3  10   1    4.81    0.33
  -4 -10  -1    0.14    0.07
  -4 -10  -1    0.19    0.15
  -4 -10  -1    0.21    0.12
  -4 -10  -1    0.05    0.12
  -4 -10  -1    0.01    0.14
  -4 -10  -1   -0.01    0.12
   4  10   1    0.19    0.11
   4  10   1    0.24    0.16
   4  10   1    0.20    0.12
   4  10   1    0.14    0.08
   4  10   1    0.08    0.12
   4  10   1    0.43    0.11
  -5 -10  -1    3.47    0.39
  -5 -10  -1    3.10    0.46
  -5 -10  -1    2.93    0.35
  -5 -10  -1    3.51    0.45
  -5 -10  -1    2.89    0.43
  -5 -10  -1    3.95    0.28
  -5 -10  -1    3.69    0.45
   5  10   1    3.58    0.56
   5  10   1    3.95    0.47
   5  10   1    3.24    0.38
   5  10   1    2.95    0.44
   5  10   1    3.34    0.37
   5  10   1    2.90    0.38
  -6 -10  -1   24.15    0.92
  -6 -10  -1   24.99    1.22
  -6 -10  -1   25.25    1.13
  -6 -10  -1   20.29    1.01
  -6 -10  -1   26.15    1.46
  -6 -10  -1   24.37    1.25
   6  10   1   24.07    1.11
   6  10   1   23.22    1.22
   6  10   1   23.36    1.43
   6  10   1   22.03    1.17
  -7 -10  -1   10.12    0.60
  -7 -10  -1   10.72    0.77
  -7 -10  -1   10.07    0.75
  -7 -10  -1   11.86    0.80
  -7 -10  -1   11.02    0.71
   7  10   1    9.98    0.79
   7  10   1   10.37    0.69
   7  10   1   10.41    0.89
   7  10   1   11.43    0.86
   7  10   1   11.71    0.84
  -8 -10  -1    0.76    0.21
  -8 -10  -1    0.39    0.22
  -8 -10  -1    0.98    0.26
   8  10   1    1.23    0.23
   8  10   1    1.02    0.22
   8  10   1    0.62    0.28
   8  10   1    0.83    0.35
   8  10   1    1.04    0.27
  -9 -10  -1    0.22    0.15
  -9 -10  -1    0.51    0.20
  -9 -10  -1    0.59    0.20
  -9 -10  -1    0.32    0.16
  -9 -10  -1    0.49    0.20
   9  10   1    0.00    0.27
   9  10   1    0.52    0.17
   9  10   1    0.59    0.18
   9  10   1    0.76    0.23
   9  10   1    0.29    0.26
 -10 -10  -1    0.00    0.14
 -10 -10  -1    0.26    0.15
 -10 -10  -1    0.05    0.13
 -10 -10  -1    0.22    0.13
 -10 -10  -1    0.13    0.13
  10  10   1    0.27    0.19
  10  10   1   -0.10    0.08
 -11 -10  -1    0.08    0.13
 -11 -10  -1   -0.14    0.11
 -11 -10  -1    0.01    0.10
 -11 -10  -1    0.36    0.17
  11  10   1   -0.07    0.09
  11  10   1   -0.05    0.16
  11  10   1    0.07    0.13
 -12 -10  -1   -0.04    0.14
 -12 -10  -1   -0.05    0.13
 -12 -10  -1    0.05    0.12
  12  10   1    0.17    0.20
  12  10   1   -0.04    0.08
  12  10   1   -0.04    0.12
 -13 -10  -1    0.06    0.24
 -13 -10  -1    0.27    0.14
 -13 -10  -1    0.14    0.13
 -13 -10  -1    0.51    0.23
  13  10   1    0.21    0.17
  13  10   1    0.46    0.19
  13  10   1    0.26    0.22
   5 -11  -1    0.75    0.33
   5 -11  -1    0.31    0.19
  -5  11   1   -0.11    0.38
  -5  11   1    0.32    0.32
  -5  11   1    0.14    0.25
   4 -11  -1    1.48    0.48
   4 -11  -1    1.96    0.42
   4 -11  -1    1.48    0.36
  -4  11   1    1.71    0.54
  -4  11   1    1.30    0.61
  -4  11   1    1.38    0.42
   3 -11  -1   -0.09    0.20
   3 -11  -1    0.38    0.22
   3 -11  -1   -0.01    0.17
   3 -11  -1   -0.10    0.16
  -3  11   1    0.13    0.30
  -3  11   1   -0.33    0.18
  -3  11   1    0.19    0.17
  -3  11   1    0.32    0.34
  -3  11   1   -0.16    0.25
   2 -11  -1   -0.04    0.23
   2 -11  -1    0.57    0.23
   2 -11  -1   -0.21    0.22
   2 -11  -1   -0.01    0.26
  -2  11   1   -0.26    0.25
  -2  11   1    0.64    0.38
  -2  11   1    0.44    0.24
  -2  11   1    0.20    0.17
   1 -11  -1    0.71    0.26
   1 -11  -1    0.68    0.27
   1 -11  -1    0.56    0.22
   1 -11  -1    0.44    0.26
   1 -11  -1    0.75    0.33
  -1  11   1    0.73    0.37
  -1  11   1    0.27    0.29
  -1  11   1    0.39    0.24
  -1  11   1    0.28    0.36
   0 -11  -1    0.24    0.21
   0 -11  -1    0.46    0.23
   0 -11  -1    0.20    0.19
   0 -11  -1    0.46    0.21
   0  11   1    0.57    0.31
   0  11   1   -0.19    0.17
   0  11   1    0.05    0.21
  -1 -11  -1    5.81    0.60
  -1 -11  -1    5.50    0.39
  -1 -11  -1    5.72    0.66
  -1 -11  -1    5.44    0.55
  -1 -11  -1    5.89    0.57
  -1 -11  -1    6.03    0.73
   1  11   1    6.03    0.61
   1  11   1    5.31    0.70
   1  11   1    4.78    0.66
   1  11   1    5.65    0.42
   1  11   1    6.27    0.74
  -2 -11  -1    3.09    0.49
  -2 -11  -1    2.72    0.27
  -2 -11  -1    2.60    0.43
  -2 -11  -1    2.27    0.38
  -2 -11  -1    1.87    0.46
   2  11   1    2.05    0.42
   2  11   1    2.90    0.28
   2  11   1    2.33    0.45
   2  11   1    2.80    0.42
   2  11   1    3.14    0.50
  -3 -11  -1    3.02    0.50
  -3 -11  -1    4.26    0.50
  -3 -11  -1    3.86    0.28
  -3 -11  -1    3.79    0.47
  -3 -11  -1    3.57    0.54
  -3 -11  -1    4.08    0.49
   3  11   1    3.92    0.44
   3  11   1    4.69    0.59
   3  11   1    3.77    0.45
   3  11   1    3.83    0.45
   3  11   1    3.62    0.57
  -4 -11  -1    1.06    0.31
  -4 -11  -1    1.34    0.31
  -4 -11  -1    1.36    0.32
  -4 -11  -1    1.75    0.35
  -4 -11  -1    1.78    0.33
  -4 -11  -1    1.43    0.25
  -4 -11  -1    1.34    0.36
   4  11   1    1.86    0.30
   4  11   1    2.12    0.33
   4  11   1    1.78    0.23
   4  11   1    1.26    0.35
   4  11   1    1.56    0.23
  -5 -11  -1    0.82    0.27
  -5 -11  -1    0.92    0.32
  -5 -11  -1    0.65    0.20
  -5 -11  -1    1.11    0.16
  -5 -11  -1    1.24    0.25
  -5 -11  -1    0.78    0.25
   5  11   1    1.46    0.33
   5  11   1    1.20    0.28
   5  11   1    0.94    0.24
   5  11   1    0.83    0.24
   5  11   1    1.04    0.29
  -6 -11  -1    0.17    0.13
  -6 -11  -1   -0.02    0.17
  -6 -11  -1    0.22    0.19
  -6 -11  -1    0.39    0.20
  -6 -11  -1    0.15    0.18
  -6 -11  -1    0.38    0.16
   6  11   1    0.01    0.31
   6  11   1    0.15    0.12
   6  11   1    0.11    0.14
   6  11   1    0.09    0.15
  -7 -11  -1   -0.02    0.13
  -7 -11  -1    0.25    0.18
  -7 -11  -1    0.34    0.19
  -7 -11  -1    0.45    0.16
  -7 -11  -1    0.18    0.13
  -7 -11  -1    0.22    0.11
   7  11   1    0.15    0.13
   7  11   1    0.15    0.16
   7  11   1   -0.04    0.18
  -8 -11  -1    0.32    0.18
  -8 -11  -1    0.57    0.19
  -8 -11  -1    0.68    0.21
  -8 -11  -1    0.40    0.21
   8  11   1    0.35    0.21
   8  11   1    0.69    0.18
   8  11   1    0.26    0.20
  -9 -11  -1    0.07    0.11
  -9 -11  -1   -0.12    0.12
  -9 -11  -1   -0.08    0.12
  -9 -11  -1   -0.05    0.11
   9  11   1   -0.10    0.11
   9  11   1    0.29    0.20
   9  11   1   -0.09    0.13
 -10 -11  -1    0.23    0.15
 -10 -11  -1    0.42    0.17
 -10 -11  -1    0.24    0.15
 -10 -11  -1    0.26    0.19
  10  11   1   -0.07    0.15
  10  11   1    0.07    0.11
  10  11   1   -0.02    0.12
 -11 -11  -1   -0.14    0.11
 -11 -11  -1    0.09    0.15
 -11 -11  -1    0.04    0.14
 -11 -11  -1   -0.08    0.11
  11  11   1    0.30    0.12
  11  11   1   -0.10    0.13
  11  11   1    0.27    0.19
 -12 -11  -1    0.43    0.18
 -12 -11  -1   -0.03    0.16
 -12 -11  -1    0.03    0.20
 -12 -11  -1    0.27    0.14
  12  11   1    0.22    0.20
 -13 -11  -1    0.19    0.20
   3 -12  -1   -0.48    0.23
   3 -12  -1   -0.02    0.28
   3 -12  -1    0.38    0.37
   3 -12  -1   -0.05    0.16
  -3  12   1    0.16    0.28
  -3  12   1   -0.53    0.33
  -3  12   1    0.03    0.24
   2 -12  -1    0.14    0.19
   2 -12  -1   -0.30    0.21
   2 -12  -1    0.06    0.24
   2 -12  -1    0.67    0.31
   2 -12  -1    0.37    0.22
  -2  12   1   -0.50    0.35
  -2  12   1   -0.18    0.18
  -2  12   1    0.48    0.25
  -2  12   1   -0.16    0.19
  -2  12   1   -0.08    0.29
   1 -12  -1    0.63    0.31
   1 -12  -1    0.68    0.44
   1 -12  -1    0.36    0.27
   1 -12  -1    0.62    0.30
   1 -12  -1    0.44    0.31
  -1  12   1    0.11    0.24
  -1  12   1    0.67    0.42
  -1  12   1    0.30    0.26
   0 -12  -1    1.25    0.31
   0 -12  -1    0.94    0.37
   0 -12  -1    0.65    0.29
   0  12   1    0.64    0.24
   0  12   1    0.82    0.36
   0  12   1    0.52    0.29
  -1 -12  -1    0.23    0.18
  -1 -12  -1    0.31    0.19
  -1 -12  -1    0.42    0.29
  -1 -12  -1   -0.03    0.20
  -1 -12  -1    0.29    0.23
   1  12   1    0.18    0.21
   1  12   1    0.42    0.34
   1  12   1    0.17    0.20
   1  12   1    0.42    0.24
  -2 -12  -1    1.19    0.27
  -2 -12  -1    1.12    0.28
  -2 -12  -1    0.69    0.36
  -2 -12  -1    0.86    0.15
  -2 -12  -1    1.03    0.30
   2  12   1    0.50    0.31
   2  12   1    0.80    0.34
   2  12   1    0.48    0.29
  -3 -12  -1   -0.09    0.15
  -3 -12  -1    0.13    0.14
  -3 -12  -1   -0.02    0.12
  -3 -12  -1    0.15    0.07
   3  12   1   -0.29    0.20
   3  12   1   -0.18    0.13
   3  12   1   -0.20    0.14
   3  12   1   -0.19    0.18
   3  12   1   -0.05    0.08
  -4 -12  -1    0.02    0.17
  -4 -12  -1    0.12    0.08
  -4 -12  -1    0.23    0.15
   4  12   1    0.28    0.18
   4  12   1    0.19    0.20
   4  12   1    0.61    0.25
   4  12   1    0.13    0.25
  -5 -12  -1    0.33    0.15
  -5 -12  -1   -0.05    0.14
   5  12   1    0.02    0.15
   5  12   1    0.39    0.20
   5  12   1    0.25    0.17
  -6 -12  -1    0.31    0.15
  -6 -12  -1    0.47    0.23
  -6 -12  -1   -0.04    0.21
  -6 -12  -1    0.20    0.16
  -6 -12  -1    0.32    0.20
   6  12   1    0.74    0.21
   6  12   1    0.25    0.21
  -7 -12  -1    1.25    0.35
  -7 -12  -1    0.73    0.28
  -7 -12  -1    1.03    0.17
  -7 -12  -1    0.76    0.22
   7  12   1    0.91    0.31
  -8 -12  -1    2.37    0.26
  -8 -12  -1    3.18    0.49
  -8 -12  -1    1.85    0.35
  -8 -12  -1    2.32    0.41
  -8 -12  -1    2.32    0.45
   8  12   1    2.08    0.36
   8  12   1    2.52    0.35
   8  12   1    1.86    0.38
  -9 -12  -1    1.30    0.28
  -9 -12  -1    1.58    0.33
  -9 -12  -1    0.62    0.34
   9  12   1    1.51    0.29
   9  12   1    1.37    0.29
   9  12   1    1.73    0.36
 -10 -12  -1    0.29    0.22
 -10 -12  -1    0.32    0.21
 -10 -12  -1    0.09    0.13
  10  12   1    0.18    0.13
  10  12   1   -0.04    0.11
  10  12   1    0.34    0.20
 -11 -12  -1   -0.07    0.15
 -11 -12  -1    0.21    0.17
 -11 -12  -1    0.25    0.19
  11  12   1    0.24    0.15
  11  12   1    0.36    0.21
 -12 -12  -1    0.11    0.18
  12  12   1   -0.22    0.17
   2 -13  -1    0.39    0.26
   2 -13  -1    0.02    0.37
   2 -13  -1    0.19    0.29
  -2  13   1    0.36    0.49
  -2  13   1    0.36    0.48
  -2  13   1    1.20    0.38
   1 -13  -1    0.20    0.25
   1 -13  -1    0.30    0.31
   1 -13  -1   -0.03    0.26
   1 -13  -1    0.29    0.21
  -1  13   1    0.01    0.43
  -1  13   1    0.47    0.37
  -1  13   1    0.60    0.40
  -1  13   1    0.05    0.24
   0 -13  -1    0.25    0.31
   0 -13  -1    0.53    0.27
   0 -13  -1    1.18    0.49
   0 -13  -1   -0.02    0.16
   0  13   1    1.08    0.36
   0  13   1   -0.17    0.23
   0  13   1    0.01    0.40
   0  13   1   -0.06    0.34
  -1 -13  -1    1.13    0.41
  -1 -13  -1    1.37    0.37
  -1 -13  -1    0.62    0.36
   1  13   1    1.48    0.40
   1  13   1    2.06    0.48
   1  13   1    1.04    0.49
   1  13   1    0.37    0.37
  -2 -13  -1   -0.02    0.16
  -2 -13  -1    0.19    0.32
  -2 -13  -1   -0.02    0.20
   2  13   1   -0.52    0.29
   2  13   1   -0.07    0.17
  -3 -13  -1   -0.01    0.20
  -3 -13  -1    0.87    0.35
  -3 -13  -1   -0.10    0.17
  -3 -13  -1   -0.05    0.17
   3  13   1    0.34    0.27
   3  13   1   -0.01    0.19
   3  13   1    0.26    0.21
  -4 -13  -1    0.40    0.26
  -4 -13  -1    0.81    0.32
  -4 -13  -1    0.40    0.27
  -4 -13  -1    0.23    0.18
   4  13   1    0.46    0.25
   4  13   1    0.81    0.25
   4  13   1    0.40    0.21
   4  13   1    0.35    0.19
  -5 -13  -1    0.29    0.26
  -5 -13  -1    0.30    0.21
  -5 -13  -1    0.04    0.11
   5  13   1    0.09    0.19
   5  13   1    0.09    0.18
   5  13   1   -0.05    0.18
  -6 -13  -1    0.25    0.17
  -6 -13  -1    0.31    0.17
  -6 -13  -1   -0.07    0.18
  -6 -13  -1    0.23    0.20
   6  13   1   -0.04    0.12
  -7 -13  -1   -0.03    0.17
  -7 -13  -1    0.05    0.27
  -7 -13  -1    0.52    0.30
  -7 -13  -1    0.76    0.31
   7  13   1    0.34    0.19
  -8 -13  -1    0.29    0.19
  -8 -13  -1    0.12    0.20
  -8 -13  -1    0.07    0.16
   8  13   1    0.01    0.14
   8  13   1    0.15    0.17
   8  13   1    0.12    0.20
  -9 -13  -1    0.26    0.24
  -9 -13  -1    0.55    0.25
  -9 -13  -1    0.00    0.16
  -9 -13  -1    0.21    0.23
  -9 -13  -1    0.55    0.19
   9  13   1    0.23    0.19
   9  13   1    0.14    0.17
 -10 -13  -1    1.60    0.37
 -10 -13  -1    2.06    0.46
 -10 -13  -1    1.61    0.39
 -10 -13  -1    2.44    0.37
 -10 -13  -1    2.65    0.50
  10  13   1    2.05    0.33
  11  13   1    0.30    0.20
  -1 -14  -1    0.70    0.30
  -1 -14  -1    0.06    0.25
  -1 -14  -1    0.13    0.15
   1  14   1    0.47    0.25
   1  14   1    0.02    0.38
  -2 -14  -1   -0.02    0.27
  -2 -14  -1   -0.02    0.21
  -2 -14  -1   -0.18    0.29
  -2 -14  -1    0.10    0.13
   2  14   1    0.11    0.37
   2  14   1   -0.07    0.26
   2  14   1   -0.33    0.16
  -3 -14  -1    0.18    0.25
  -3 -14  -1    0.26    0.22
  -3 -14  -1    0.83    0.37
  -3 -14  -1    0.30    0.20
   3  14   1   -0.11    0.22
   3  14   1    0.22    0.22
  -4 -14  -1    0.02    0.20
  -4 -14  -1    0.08    0.23
  -4 -14  -1    0.07    0.21
  -4 -14  -1    0.29    0.24
   4  14   1    0.16    0.14
   4  14   1    0.19    0.21
  -5 -14  -1    0.00    0.20
  -5 -14  -1    0.12    0.24
  -5 -14  -1    0.21    0.19
  -5 -14  -1    0.11    0.19
   5  14   1    0.36    0.25
   5  14   1    0.34    0.17
  -6 -14  -1    0.42    0.20
  -6 -14  -1    0.03    0.28
  -6 -14  -1    0.57    0.32
  -6 -14  -1    1.01    0.40
   6  14   1    0.26    0.23
   6  14   1    0.74    0.31
   6  14   1    0.36    0.27
  -7 -14  -1    0.29    0.18
  -7 -14  -1    0.25    0.26
  -7 -14  -1   -0.02    0.23
  -7 -14  -1    0.02    0.27
   7  14   1    0.51    0.26
   7  14   1    0.11    0.23
   7  14   1    0.60    0.28
  -8 -14  -1   -0.15    0.19
  -8 -14  -1    0.13    0.17
  -8 -14  -1   -0.18    0.22
  -8 -14  -1    0.01    0.22
   8  14   1    0.20    0.17
  -9 -14  -1    0.25    0.16
  -9 -14  -1   -0.08    0.22
  -9 -14  -1    0.27    0.20
  -9 -14  -1   -0.10    0.19
   9  14   1    0.04    0.16
   9  14   1   -0.01    0.20
   9  14  -2    0.15    0.21
  -9 -14   2    0.38    0.20
  -9 -14   2   -0.11    0.20
  -9 -14   2    0.08    0.23
   8  14  -2    0.20    0.19
   8  14  -2    0.01    0.16
   8  14  -2    0.07    0.14
  -8 -14   2    0.26    0.28
  -8 -14   2    0.06    0.16
  -8 -14   2    0.18    0.27
  -8 -14   2    0.34    0.19
   7  14  -2    1.09    0.40
   7  14  -2    1.67    0.34
   7  14  -2    1.14    0.33
  -7 -14   2    2.48    0.53
  -7 -14   2    0.76    0.36
  -7 -14   2    1.78    0.49
  -7 -14   2    1.62    0.30
   6  14  -2    6.29    0.71
   6  14  -2    5.33    0.62
   6  14  -2    6.58    0.71
  -6 -14   2    5.91    0.60
  -6 -14   2    6.00    0.74
  -6 -14   2    5.80    0.81
  -6 -14   2    5.43    0.69
   5  14  -2    0.01    0.23
   5  14  -2   -0.21    0.17
  -5 -14   2    0.39    0.35
  -5 -14   2   -0.18    0.24
  -5 -14   2   -0.11    0.19
  -5 -14   2    0.35    0.21
   4  14  -2    0.06    0.15
   4  14  -2   -0.27    0.21
  -4 -14   2    0.35    0.21
  -4 -14   2   -0.12    0.28
  -4 -14   2   -0.55    0.26
   3  14  -2   -0.07    0.19
   3  14  -2    0.13    0.20
  -3 -14   2   -0.14    0.16
  -3 -14   2    0.15    0.17
  -3 -14   2   -0.15    0.24
  -3 -14   2    0.20    0.33
   2  14  -2    0.03    0.18
   2  14  -2   -0.08    0.24
  -2 -14   2    0.42    0.22
  -2 -14   2   -0.09    0.24
  -2 -14   2    0.53    0.26
  -2 -14   2   -0.38    0.18
   1  14  -2   -0.11    0.21
   1  14  -2    0.85    0.41
  -1 -14   2   -0.17    0.15
  -1 -14   2    0.17    0.25
  -1 -14   2   -0.26    0.24
  10  13  -2   -0.09    0.11
  10  13  -2   -0.11    0.20
 -10 -13   2    0.30    0.21
 -10 -13   2   -0.06    0.13
 -10 -13   2    0.31    0.25
 -10 -13   2   -0.16    0.15
   9  13  -2    0.15    0.19
   9  13  -2    0.19    0.13
  -9 -13   2   -0.06    0.19
  -9 -13   2    0.29    0.22
   8  13  -2    0.21    0.18
   8  13  -2    0.25    0.15
   8  13  -2   -0.11    0.18
  -8 -13   2    0.31    0.23
  -8 -13   2    0.39    0.20
  -8 -13   2    0.08    0.22
   7  13  -2    1.04    0.28
   7  13  -2    0.55    0.22
   7  13  -2    0.74    0.29
  -7 -13   2    0.49    0.25
  -7 -13   2    0.71    0.30
  -7 -13   2    0.74    0.27
  -7 -13   2    1.17    0.44
   6  13  -2    1.23    0.36
   6  13  -2    0.52    0.24
   6  13  -2    0.78    0.32
  -6 -13   2    0.83    0.34
  -6 -13   2    1.58    0.37
  -6 -13   2    0.87    0.24
  -6 -13   2    0.63    0.31
   5  13  -2   -0.02    0.13
   5  13  -2    0.20    0.18
   5  13  -2    0.19    0.15
  -5 -13   2   -0.08    0.20
  -5 -13   2    0.37    0.28
  -5 -13   2    0.10    0.23
   4  13  -2    0.19    0.17
   4  13  -2   -0.11    0.14
   4  13  -2   -0.18    0.18
  -4 -13   2    0.30    0.26
  -4 -13   2   -0.05    0.12
  -4 -13   2    0.06    0.20
  -4 -13   2   -0.11    0.19
   3  13  -2    0.03    0.20
   3  13  -2    0.04    0.16
   3  13  -2    0.15    0.17
  -3 -13   2   -0.07    0.24
  -3 -13   2    0.28    0.20
  -3 -13   2    0.12    0.20
  -3 -13   2    0.29    0.15
   1  13  -2   -0.14    0.21
   1  13  -2    0.12    0.15
   1  13  -2    0.39    0.31
  -1 -13   2    0.22    0.24
  -1 -13   2    0.28    0.26
   0  13  -2    1.70    0.53
   0  13  -2    1.36    0.44
   0 -13   2    0.47    0.43
   0 -13   2    1.10    0.35
   0 -13   2    1.96    0.44
  -1  13  -2    0.48    0.42
  -1  13  -2    1.10    0.34
  -1  13  -2    0.69    0.39
   1 -13   2    1.83    0.46
   1 -13   2    0.33    0.28
   1 -13   2    0.76    0.36
  -2  13  -2    3.32    0.62
   2 -13   2    3.16    0.65
  12  12  -2    0.15    0.13
  11  12  -2    0.25    0.24
  11  12  -2    0.08    0.11
  11  12  -2    0.13    0.17
 -11 -12   2    0.07    0.14
 -11 -12   2   -0.08    0.15
 -11 -12   2   -0.10    0.19
  10  12  -2    0.60    0.23
  10  12  -2    0.35    0.24
  10  12  -2    0.61    0.21
 -10 -12   2    0.32    0.25
 -10 -12   2    0.82    0.22
 -10 -12   2    0.48    0.27
 -10 -12   2    0.90    0.28
   9  12  -2   -0.32    0.15
   9  12  -2    0.16    0.14
   9  12  -2    0.10    0.15
  -9 -12   2   -0.12    0.11
  -9 -12   2   -0.21    0.19
  -9 -12   2   -0.10    0.13
  -9 -12   2   -0.02    0.12
  -9 -12   2    0.03    0.18
   8  12  -2    0.15    0.17
   8  12  -2   -0.14    0.16
   8  12  -2    0.22    0.15
  -8 -12   2   -0.14    0.14
  -8 -12   2    0.27    0.18
  -8 -12   2    0.75    0.24
   7  12  -2    0.02    0.15
   7  12  -2   -0.23    0.10
  -7 -12   2   -0.14    0.16
  -7 -12   2   -0.07    0.12
  -7 -12   2    0.10    0.16
  -7 -12   2   -0.06    0.20
   6  12  -2    2.15    0.34
   6  12  -2    1.93    0.35
   6  12  -2    1.67    0.36
  -6 -12   2    2.42    0.49
  -6 -12   2    1.66    0.34
  -6 -12   2    1.39    0.38
  -6 -12   2    1.84    0.32
   5  12  -2    0.06    0.12
   5  12  -2    0.04    0.12
   5  12  -2    0.30    0.15
  -5 -12   2    0.03    0.16
  -5 -12   2    0.12    0.16
  -5 -12   2   -0.13    0.18
  -5 -12   2   -0.17    0.11
   4  12  -2    0.34    0.23
   4  12  -2    0.16    0.12
   4  12  -2   -0.14    0.23
   4  12  -2    0.17    0.15
  -4 -12   2    0.18    0.19
  -4 -12   2   -0.04    0.11
  -4 -12   2    0.25    0.19
   3  12  -2    3.65    0.46
   3  12  -2    3.79    0.58
   3  12  -2    4.02    0.51
  -3 -12   2    3.97    0.56
  -3 -12   2    4.79    0.50
  -3 -12   2    2.98    0.53
  -3 -12   2    3.84    0.58
   2  12  -2   -0.12    0.16
   2  12  -2   -0.05    0.19
   2  12  -2    0.31    0.22
   2  12  -2    0.06    0.21
  -2 -12   2    0.28    0.21
  -2 -12   2    0.08    0.14
  -2 -12   2    0.14    0.21
  -2 -12   2    0.35    0.21
   1  12  -2    0.60    0.24
   1  12  -2   -0.01    0.26
   1  12  -2    0.80    0.33
   1  12  -2    1.33    0.37
  -1 -12   2    0.57    0.21
  -1 -12   2    0.28    0.31
  -1 -12   2    1.23    0.30
  -1 -12   2    0.61    0.31
   0  12  -2    0.38    0.31
   0  12  -2    0.05    0.27
   0  12  -2    0.72    0.35
   0 -12   2   -0.15    0.18
   0 -12   2    0.60    0.22
   0 -12   2   -0.11    0.20
   0 -12   2    0.16    0.26
  -1  12  -2    0.55    0.34
  -1  12  -2    0.23    0.19
  -1  12  -2    0.33    0.21
  -1  12  -2    0.01    0.30
   1 -12   2    0.43    0.28
   1 -12   2   -0.06    0.21
   1 -12   2    0.26    0.26
   1 -12   2   -0.04    0.18
  -2  12  -2    0.44    0.25
  -2  12  -2   -0.07    0.36
  -2  12  -2    0.27    0.25
  -2  12  -2    1.43    0.45
   2 -12   2    0.37    0.30
   2 -12   2   -0.11    0.24
   2 -12   2    0.33    0.32
  -3  12  -2    0.42    0.28
  -3  12  -2    0.27    0.38
  -3  12  -2   -0.30    0.38
   3 -12   2    0.13    0.25
   3 -12   2    0.11    0.30
   3 -12   2    0.26    0.31
  12  11  -2    0.35    0.26
 -12 -11   2    0.14    0.17
 -12 -11   2    0.31    0.16
 -12 -11   2    0.23    0.19
 -12 -11   2   -0.08    0.15
  11  11  -2    0.09    0.10
  11  11  -2   -0.12    0.15
 -11 -11   2    0.08    0.10
 -11 -11   2    0.16    0.20
 -11 -11   2    0.32    0.18
  10  11  -2    0.11    0.20
  10  11  -2    0.43    0.16
  10  11  -2    0.51    0.20
 -10 -11   2    0.06    0.13
 -10 -11   2    0.22    0.13
 -10 -11   2    0.19    0.16
 -10 -11   2    0.21    0.16
   9  11  -2    1.24    0.24
   9  11  -2    0.83    0.20
   9  11  -2    1.04    0.30
  -9 -11   2    0.42    0.25
  -9 -11   2    1.05    0.26
  -9 -11   2    0.96    0.21
  -9 -11   2    0.90    0.23
  -9 -11   2    1.10    0.29
   8  11  -2    3.58    0.41
   8  11  -2    3.91    0.51
   8  11  -2    3.25    0.37
  -8 -11   2    3.34    0.32
  -8 -11   2    3.34    0.48
  -8 -11   2    3.61    0.53
  -8 -11   2    3.27    0.41
  -8 -11   2    2.86    0.37
  -8 -11   2    3.79    0.46
   7  11  -2    1.17    0.28
   7  11  -2    0.65    0.27
   7  11  -2    0.42    0.28
   7  11  -2    0.74    0.21
   7  11  -2    0.55    0.33
  -7 -11   2    1.15    0.31
  -7 -11   2    0.86    0.24
  -7 -11   2    0.77    0.23
  -7 -11   2    0.93    0.29
   6  11  -2    0.01    0.27
   6  11  -2    1.17    0.22
   6  11  -2    0.35    0.20
   6  11  -2    0.53    0.25
   6  11  -2    1.00    0.27
  -6 -11   2    0.64    0.25
  -6 -11   2    0.92    0.27
  -6 -11   2    0.57    0.23
  -6 -11   2    0.20    0.20
  -6 -11   2    0.70    0.09
   5  11  -2    8.68    0.64
   5  11  -2    8.64    0.47
   5  11  -2    8.31    0.78
   5  11  -2    8.90    0.73
   5  11  -2    8.21    0.83
  -5 -11   2    8.33    0.72
  -5 -11   2    8.69    0.81
  -5 -11   2    9.03    0.64
  -5 -11   2    7.98    0.45
  -5 -11   2    9.51    0.81
   4  11  -2    1.05    0.44
   4  11  -2    1.79    0.35
   4  11  -2    1.89    0.33
   4  11  -2    1.80    0.32
   4  11  -2    1.89    0.24
  -4 -11   2    1.61    0.34
  -4 -11   2    1.74    0.34
  -4 -11   2    1.82    0.39
  -4 -11   2    1.63    0.31
  -4 -11   2    1.85    0.36
  -4 -11   2    1.86    0.33
  -4 -11   2    2.58    0.48
   3  11  -2    1.94    0.33
   3  11  -2    2.14    0.38
   3  11  -2    1.40    0.37
  -3 -11   2    1.68    0.33
  -3 -11   2    1.46    0.27
  -3 -11   2    1.49    0.40
  -3 -11   2    2.17    0.42
  -3 -11   2    2.26    0.35
   2  11  -2    0.41    0.22
   2  11  -2    0.46    0.25
   2  11  -2    0.16    0.22
  -2 -11   2    0.25    0.29
  -2 -11   2    0.62    0.26
  -2 -11   2    0.19    0.19
  -2 -11   2    0.32    0.17
  -2 -11   2    0.18    0.18
   1  11  -2    0.21    0.15
   1  11  -2    0.47    0.27
   1  11  -2    0.53    0.23
   1  11  -2    1.02    0.32
  -1 -11   2    0.78    0.31
  -1 -11   2    0.55    0.27
  -1 -11   2    0.24    0.15
  -1 -11   2    0.53    0.21
  -1 -11   2    0.58    0.27
   0  11  -2   -0.05    0.14
   0  11  -2    0.01    0.22
   0  11  -2    0.40    0.21
   0  11  -2   -0.14    0.23
   0 -11   2    0.12    0.12
   0 -11   2    0.18    0.21
   0 -11   2    0.43    0.21
   0 -11   2   -0.10    0.21
   0 -11   2    0.01    0.13
  -1  11  -2    2.00    0.40
  -1  11  -2    1.37    0.41
   1 -11   2    1.94    0.53
   1 -11   2    2.12    0.48
   1 -11   2    1.76    0.40
  -2  11  -2    4.78    0.62
  -2  11  -2    3.78    0.77
  -2  11  -2    5.02    0.68
   2 -11   2    6.54    0.75
   2 -11   2    5.99    0.58
   2 -11   2    5.18    0.79
   2 -11   2    5.81    0.63
  -3  11  -2    0.11    0.36
  -3  11  -2   -0.22    0.26
  -3  11  -2    0.11    0.18
  -3  11  -2    0.02    0.18
  -3  11  -2    0.07    0.20
   3 -11   2    0.05    0.17
   3 -11   2   -0.24    0.15
  -4  11  -2   -0.43    0.31
  -4  11  -2   -0.17    0.36
  -4  11  -2    0.11    0.42
  -4  11  -2   -0.11    0.19
   4 -11   2   -0.33    0.26
   4 -11   2    0.06    0.19
   4 -11   2    0.26    0.25
   4 -11   2    0.10    0.25
  -5  11  -2    1.68    0.43
  -5  11  -2    0.45    0.39
  -5  11  -2    0.89    0.50
   5 -11   2   -0.07    0.27
   5 -11   2    0.64    0.25
   5 -11   2    0.57    0.37
 -13 -10   2    0.26    0.20
 -13 -10   2    0.44    0.23
  12  10  -2    1.19    0.38
  12  10  -2    1.02    0.32
  12  10  -2    1.45    0.25
 -12 -10   2    1.03    0.24
 -12 -10   2    1.49    0.33
 -12 -10   2    1.14    0.26
 -12 -10   2    1.38    0.32
  11  10  -2    0.18    0.15
  11  10  -2   -0.15    0.07
 -11 -10   2   -0.14    0.09
 -11 -10   2    0.01    0.13
 -11 -10   2    0.05    0.09
 -11 -10   2    0.20    0.15
 -11 -10   2   -0.21    0.14
  10  10  -2    0.10    0.17
 -10 -10   2    0.26    0.15
 -10 -10   2    0.77    0.21
 -10 -10   2   -0.04    0.18
   9  10  -2    1.02    0.22
   9  10  -2    1.47    0.33
   9  10  -2    0.83    0.19
  -9 -10   2    1.01    0.24
  -9 -10   2    1.05    0.25
  -9 -10   2    1.20    0.24
  -9 -10   2    1.19    0.26
  -9 -10   2    0.91    0.23
   8  10  -2   21.63    1.04
   8  10  -2   22.16    1.20
   8  10  -2   20.22    0.98
   8  10  -2   23.01    1.35
  -8 -10   2   22.52    1.18
  -8 -10   2   23.66    1.13
  -8 -10   2   21.49    1.12
  -8 -10   2   22.96    1.30
   7  10  -2   16.73    0.94
   7  10  -2   16.54    0.84
   7  10  -2   18.11    1.07
   7  10  -2   18.58    1.11
   7  10  -2   17.18    1.71
  -7 -10   2   17.82    1.11
  -7 -10   2   17.95    0.90
  -7 -10   2   19.44    1.02
  -7 -10   2   18.17    1.05
  -7 -10   2   18.53    1.03
   6  10  -2    1.39    0.29
   6  10  -2    1.47    0.33
   6  10  -2    1.94    0.38
   6  10  -2    1.81    0.34
   6  10  -2    1.67    0.25
  -6 -10   2    0.80    0.32
  -6 -10   2    1.62    0.29
  -6 -10   2    1.41    0.16
  -6 -10   2    1.37    0.25
  -6 -10   2    2.34    0.39
  -6 -10   2    1.81    0.31
   5  10  -2   -0.02    0.20
   5  10  -2    0.40    0.19
   5  10  -2    0.09    0.12
   5  10  -2    0.14    0.17
   5  10  -2    0.10    0.05
   5  10  -2    0.12    0.14
   5  10  -2    0.29    0.10
  -5 -10   2    0.15    0.12
  -5 -10   2    0.10    0.04
  -5 -10   2    0.44    0.19
  -5 -10   2    0.07    0.15
  -5 -10   2    0.05    0.14
  -5 -10   2    0.09    0.14
  -5 -10   2    0.12    0.09
   4  10  -2    0.00    0.14
   4  10  -2    0.12    0.11
   4  10  -2    0.26    0.18
   4  10  -2    0.07    0.13
   4  10  -2    0.14    0.14
  -4 -10   2    0.23    0.13
  -4 -10   2    0.16    0.10
  -4 -10   2    0.26    0.16
  -4 -10   2    0.12    0.16
  -4 -10   2    0.19    0.17
   3  10  -2    6.95    0.58
   3  10  -2    6.09    0.64
   3  10  -2    6.50    0.66
   3  10  -2    5.82    0.63
   3  10  -2    6.82    0.61
   3  10  -2    6.42    0.70
  -3 -10   2    7.96    0.69
  -3 -10   2    7.28    0.66
  -3 -10   2    6.94    0.52
  -3 -10   2    5.81    0.98
  -3 -10   2    7.90    0.68
  -3 -10   2    7.24    0.53
   2  10  -2    0.89    0.26
   2  10  -2    1.15    0.30
   2  10  -2    1.13    0.30
   2  10  -2    0.74    0.28
  -2 -10   2    0.85    0.29
  -2 -10   2    1.04    0.39
  -2 -10   2    0.87    0.28
  -2 -10   2    1.09    0.31
  -2 -10   2    0.78    0.21
   1  10  -2    0.30    0.15
   1  10  -2    0.33    0.22
   1  10  -2    0.32    0.19
   1  10  -2    0.11    0.18
  -1 -10   2    0.34    0.20
  -1 -10   2    0.16    0.13
  -1 -10   2    0.50    0.21
  -1 -10   2    0.48    0.20
   0  10  -2    0.13    0.07
   0  10  -2    0.30    0.20
   0  10  -2    0.53    0.30
   0  10  -2    0.23    0.19
   0  10  -2    0.22    0.07
   0  10  -2    0.25    0.19
   0 -10   2    0.24    0.18
   0 -10   2    0.13    0.14
   0 -10   2    0.29    0.20
   0 -10   2    0.01    0.17
   0 -10   2    0.39    0.21
  -1  10  -2    0.22    0.10
  -1  10  -2   -0.02    0.12
  -1  10  -2    0.24    0.23
  -1  10  -2   -0.09    0.12
   1 -10   2   -0.26    0.17
   1 -10   2    0.16    0.22
   1 -10   2   -0.10    0.15
   1 -10   2    0.27    0.15
  -2  10  -2    0.08    0.30
  -2  10  -2    0.48    0.30
  -2  10  -2   -0.07    0.23
   2 -10   2    0.45    0.24
   2 -10   2    0.70    0.20
   2 -10   2    0.11    0.18
   2 -10   2    0.28    0.20
  -3  10  -2    1.76    0.47
  -3  10  -2    1.51    0.37
  -3  10  -2    1.19    0.55
  -3  10  -2    0.87    0.30
   3 -10   2    1.77    0.40
   3 -10   2    1.13    0.34
   3 -10   2    0.96    0.31
   3 -10   2    1.91    0.47
   3 -10   2    1.68    0.37
  -4  10  -2    0.02    0.22
  -4  10  -2    0.23    0.28
  -4  10  -2    0.13    0.35
  -4  10  -2    0.24    0.19
  -4  10  -2    0.10    0.19
   4 -10   2    0.38    0.21
   4 -10   2    0.55    0.28
   4 -10   2    0.20    0.21
   4 -10   2    0.36    0.19
   4 -10   2    0.71    0.31
  -5  10  -2    0.08    0.58
  -5  10  -2   -0.12    0.20
  -5  10  -2   -0.26    0.30
   5 -10   2    1.05    0.34
   5 -10   2    0.40    0.23
   5 -10   2    0.25    0.23
   5 -10   2    0.54    0.29
  -6  10  -2    0.84    0.48
  -6  10  -2    1.36    0.57
   6 -10   2    0.18    0.26
   6 -10   2    0.78    0.43
  13   9  -2    1.14    0.33
  13   9  -2    0.66    0.19
 -13  -9   2    0.20    0.17
 -13  -9   2    0.31    0.14
  12   9  -2    0.62    0.17
  12   9  -2   -0.10    0.18
  12   9  -2    0.14    0.18
 -12  -9   2    0.64    0.19
 -12  -9   2   -0.01    0.15
 -12  -9   2    0.40    0.25
 -12  -9   2    0.11    0.15
 -12  -9   2    0.31    0.16
  11   9  -2    0.11    0.10
  11   9  -2    0.23    0.10
  11   9  -2    0.25    0.20
 -11  -9   2    0.63    0.19
 -11  -9   2    0.33    0.15
 -11  -9   2    0.21    0.13
 -11  -9   2    0.38    0.16
  10   9  -2   -0.28    0.18
  10   9  -2    0.06    0.11
  10   9  -2    0.10    0.11
  10   9  -2    0.12    0.15
 -10  -9   2   -0.03    0.10
 -10  -9   2    0.08    0.12
 -10  -9   2    0.03    0.10
 -10  -9   2   -0.14    0.13
   9   9  -2   -0.18    0.17
   9   9  -2    0.04    0.14
   9   9  -2   -0.08    0.11
   9   9  -2    0.12    0.08
  -9  -9   2    0.22    0.15
  -9  -9   2    0.19    0.15
  -9  -9   2   -0.03    0.08
  -9  -9   2    0.07    0.10
   8   9  -2    5.11    0.59
   8   9  -2    5.73    0.59
   8   9  -2    5.44    0.44
   8   9  -2    5.46    0.42
   8   9  -2    5.98    0.53
  -8  -9   2    5.50    0.48
  -8  -9   2    5.80    0.52
  -8  -9   2    5.63    0.50
  -8  -9   2    5.99    0.50
   7   9  -2    7.24    0.56
   7   9  -2    7.67    0.56
   7   9  -2    7.15    0.65
   7   9  -2    7.28    0.69
  -7  -9   2    7.42    0.68
  -7  -9   2    7.41    0.57
  -7  -9   2    8.02    0.50
  -7  -9   2    8.32    0.60
  -7  -9   2    8.17    0.54
   6   9  -2    4.94    0.50
   6   9  -2    5.30    0.42
   6   9  -2    5.62    0.42
   6   9  -2    5.00    0.51
   6   9  -2    4.84    0.47
  -6  -9   2    4.64    0.51
  -6  -9   2    5.10    0.42
  -6  -9   2    4.92    0.49
  -6  -9   2    4.12    0.33
  -6  -9   2    5.92    0.50
  -6  -9   2    4.97    0.47
  -6  -9   2    4.71    0.33
   5   9  -2    0.14    0.04
   5   9  -2    0.23    0.11
   5   9  -2    0.08    0.12
   5   9  -2    0.24    0.10
   5   9  -2    0.26    0.17
   5   9  -2    0.05    0.13
  -5  -9   2   -0.15    0.12
  -5  -9   2    0.19    0.12
  -5  -9   2    0.07    0.05
  -5  -9   2    0.09    0.06
  -5  -9   2    0.06    0.07
  -5  -9   2   -0.01    0.07
  -5  -9   2    0.04    0.11
   4   9  -2    3.98    0.46
   4   9  -2    4.07    0.20
   4   9  -2    4.32    0.46
   4   9  -2    4.30    0.40
   4   9  -2    4.56    0.52
   4   9  -2    5.04    0.50
   4   9  -2    3.93    0.29
  -4  -9   2    4.16    0.18
  -4  -9   2    4.42    0.49
  -4  -9   2    3.86    0.33
  -4  -9   2    3.77    0.46
  -4  -9   2    4.93    0.58
  -4  -9   2    4.75    0.45
  -4  -9   2    4.29    0.16
  -4  -9   2    4.04    0.45
  -4  -9   2    3.63    0.37
   3   9  -2    2.24    0.35
   3   9  -2    2.74    0.34
   3   9  -2    3.16    0.43
   3   9  -2    3.29    0.40
   3   9  -2    3.15    0.32
   3   9  -2    2.93    0.42
  -3  -9   2    2.40    0.37
  -3  -9   2    2.59    0.41
  -3  -9   2    2.69    0.37
  -3  -9   2    2.50    0.29
  -3  -9   2    3.09    0.32
  -3  -9   2    2.48    0.35
   2   9  -2    0.05    0.08
   2   9  -2   -0.09    0.15
   2   9  -2   -0.01    0.07
   2   9  -2   -0.15    0.12
   2   9  -2    0.10    0.09
   2   9  -2   -0.06    0.09
  -2  -9   2    0.12    0.14
  -2  -9   2    0.25    0.15
  -2  -9   2    0.05    0.09
  -2  -9   2    0.01    0.10
  -2  -9   2    0.04    0.13
   1   9  -2    2.41    0.41
   1   9  -2    2.49    0.40
   1   9  -2    2.25    0.39
  -1  -9   2    2.48    0.37
  -1  -9   2    2.42    0.32
  -1  -9   2    2.04    0.28
  -1  -9   2    3.02    0.46
  -1  -9   2    2.78    0.38
   0   9  -2    0.71    0.09
   0   9  -2    0.70    0.23
   0   9  -2    0.72    0.21
   0   9  -2    0.88    0.12
   0   9  -2    0.77    0.35
   0  -9   2    1.17    0.27
   0  -9   2    0.83    0.28
   0  -9   2    0.51    0.20
   0  -9   2    0.86    0.28
   0  -9   2    0.56    0.20
   0  -9   2    0.67    0.27
  -1   9  -2    0.31    0.31
  -1   9  -2    0.12    0.18
  -1   9  -2    0.18    0.11
  -1   9  -2    0.78    0.23
   1  -9   2    0.19    0.15
   1  -9   2    0.30    0.16
   1  -9   2    0.17    0.18
   1  -9   2    0.00    0.16
  -2   9  -2    3.13    0.35
  -2   9  -2    2.56    0.56
  -2   9  -2    2.53    0.40
  -2   9  -2    2.86    0.45
  -2   9  -2    2.57    0.47
   2  -9   2    2.53    0.41
   2  -9   2    2.39    0.33
   2  -9   2    2.09    0.46
   2  -9   2    2.83    0.40
   2  -9   2    3.22    0.48
  -3   9  -2    0.43    0.24
  -3   9  -2   -0.11    0.12
  -3   9  -2    0.39    0.19
  -3   9  -2    0.23    0.27
  -3   9  -2    0.09    0.18
   3  -9   2    0.22    0.17
   3  -9   2    0.16    0.17
   3  -9   2   -0.08    0.15
   3  -9   2    0.04    0.18
   3  -9   2    0.46    0.21
  -4   9  -2    0.05    0.15
  -4   9  -2    0.23    0.17
  -4   9  -2   -0.16    0.27
  -4   9  -2    0.25    0.18
   4  -9   2   -0.27    0.22
   4  -9   2    0.54    0.23
   4  -9   2   -0.17    0.12
   4  -9   2   -0.02    0.15
   4  -9   2    0.06    0.20
  -5   9  -2    2.30    0.40
  -5   9  -2    1.88    0.48
  -5   9  -2    2.26    0.67
  -5   9  -2    1.88    0.42
  -5   9  -2    2.07    0.40
   5  -9   2    2.09    0.37
   5  -9   2    1.88    0.39
   5  -9   2    1.56    0.42
   5  -9   2    1.69    0.50
  -6   9  -2   -0.09    0.22
  -6   9  -2    0.36    0.33
  -6   9  -2    0.15    0.19
  -6   9  -2   -0.04    0.33
   6  -9   2    0.28    0.21
   6  -9   2   -0.05    0.26
   6  -9   2    0.35    0.27
  -7   9  -2    3.24    0.54
  -7   9  -2    3.85    0.63
  -7   9  -2    3.03    0.83
   7  -9   2    2.80    0.62
   7  -9   2    2.17    0.50
   7  -9   2    3.58    0.47
  14   8  -2    1.61    0.47
  14   8  -2    1.66    0.32
  14   8  -2    1.66    0.25
 -14  -8   2    1.16    0.29
 -14  -8   2    1.52    0.24
 -14  -8   2    1.16    0.29
 -14  -8   2    0.77    0.33
  13   8  -2    3.50    0.34
  13   8  -2    4.09    0.59
  13   8  -2    4.06    0.47
 -13  -8   2    3.57    0.45
 -13  -8   2    3.55    0.56
 -13  -8   2    3.78    0.36
 -13  -8   2    4.14    0.48
  12   8  -2    1.84    0.39
  12   8  -2    1.73    0.29
  12   8  -2    1.94    0.23
 -12  -8   2    1.66    0.24
 -12  -8   2    1.70    0.28
 -12  -8   2    1.46    0.28
 -12  -8   2    1.38    0.33
 -12  -8   2    1.21    0.27
  11   8  -2   -0.17    0.16
  11   8  -2   -0.14    0.19
  11   8  -2    0.11    0.08
  11   8  -2    0.28    0.15
 -11  -8   2    0.08    0.14
 -11  -8   2    0.09    0.12
 -11  -8   2    0.00    0.12
 -11  -8   2    0.15    0.11
 -11  -8   2    0.06    0.17
  10   8  -2    0.14    0.14
  10   8  -2    0.25    0.10
 -10  -8   2    0.12    0.12
 -10  -8   2    0.14    0.10
 -10  -8   2   -0.04    0.09
 -10  -8   2    0.00    0.08
 -10  -8   2    0.03    0.06
 -10  -8   2    0.14    0.11
   9   8  -2    0.12    0.16
   9   8  -2    0.43    0.17
   9   8  -2    0.12    0.08
   9   8  -2    0.35    0.11
   9   8  -2   -0.01    0.09
  -9  -8   2    0.19    0.13
  -9  -8   2    0.00    0.09
  -9  -8   2   -0.04    0.08
   8   8  -2    3.39    0.31
   8   8  -2    3.33    0.42
   8   8  -2    3.13    0.42
   8   8  -2    3.74    0.39
   8   8  -2    3.22    0.29
   8   8  -2    3.18    0.36
  -8  -8   2    3.15    0.34
  -8  -8   2    3.74    0.35
  -8  -8   2    3.13    0.35
  -8  -8   2    3.18    0.35
  -8  -8   2    2.87    0.32
   7   8  -2    0.60    0.20
   7   8  -2    0.57    0.17
   7   8  -2    0.33    0.13
   7   8  -2    0.66    0.20
  -7  -8   2    0.35    0.15
  -7  -8   2    0.50    0.14
  -7  -8   2    0.42    0.16
  -7  -8   2    0.53    0.14
  -7  -8   2    0.38    0.14
   6   8  -2    5.02    0.42
   6   8  -2    4.86    0.44
   6   8  -2    4.98    0.50
   6   8  -2    5.13    0.37
   6   8  -2    5.31    0.42
   6   8  -2    4.69    0.48
  -6  -8   2    4.86    0.45
  -6  -8   2    4.68    0.34
  -6  -8   2    4.58    0.41
  -6  -8   2    5.34    0.40
  -6  -8   2    4.63    0.37
  -6  -8   2    5.45    0.46
   5   8  -2    0.14    0.13
   5   8  -2    0.25    0.06
   5   8  -2    0.20    0.09
   5   8  -2    0.14    0.11
   5   8  -2    0.19    0.11
   5   8  -2    0.03    0.10
  -5  -8   2    0.19    0.08
  -5  -8   2    0.02    0.09
  -5  -8   2    0.41    0.10
  -5  -8   2    0.13    0.12
  -5  -8   2    0.29    0.09
  -5  -8   2    0.15    0.11
  -5  -8   2   -0.05    0.10
  -5  -8   2    0.22    0.13
   4   8  -2    0.07    0.12
   4   8  -2    4.31    4.02
   4   8  -2    0.37    0.17
   4   8  -2    0.19    0.10
   4   8  -2   -0.12    3.48
   4   8  -2    0.15    0.07
   4   8  -2    0.02    0.11
  -4  -8   2    0.13    0.08
  -4  -8   2    0.14    0.06
  -4  -8   2    0.16    0.11
  -4  -8   2    1.09    3.63
  -4  -8   2    2.68    3.36
   3   8  -2    0.07    0.10
   3   8  -2    0.13    0.09
   3   8  -2    0.18    0.09
   3   8  -2    3.92    4.48
   3   8  -2    0.11    0.14
   3   8  -2    0.10    0.10
   3   8  -2   -0.90    3.18
  -3  -8   2    2.58    3.97
  -3  -8   2   -0.02    0.11
  -3  -8   2    0.00    0.06
  -3  -8   2    0.13    0.11
  -3  -8   2   -3.48    3.36
  -3  -8   2    0.01    0.08
  -3  -8   2    0.14    0.13
  -3  -8   2    0.08    0.07
  -3  -8   2   -0.05    0.09
   2   8  -2    1.70    0.34
   2   8  -2    1.79    0.28
   2   8  -2    1.34    0.23
   2   8  -2   -5.26    4.79
   2   8  -2    1.15    0.23
   2   8  -2    1.07    0.28
   2   8  -2   10.24    4.68
   2   8  -2    1.48    0.27
  -2  -8   2   -4.48    3.51
  -2  -8   2    1.53    0.27
  -2  -8   2    1.03    0.24
  -2  -8   2    1.26    0.25
  -2  -8   2    1.79    0.23
  -2  -8   2    1.29    0.22
  -2  -8   2    2.24    4.36
  -2  -8   2    1.45    0.30
   1   8  -2    1.88    0.35
   1   8  -2    2.54    0.31
   1   8  -2    1.78    0.33
   1   8  -2    1.78    0.34
   1   8  -2    2.27    0.35
  -1  -8   2    2.22    0.27
  -1  -8   2    2.36    0.34
  -1  -8   2    1.90    0.34
  -1  -8   2    1.87    0.32
  -1  -8   2    1.58    0.31
  -1  -8   2    2.14    0.28
   0   8  -2    0.27    0.16
   0   8  -2    0.77    0.18
   0   8  -2    0.40    0.21
   0   8  -2    0.52    0.07
   0   8  -2    0.28    0.09
   0   8  -2    0.98    0.34
   0  -8   2    0.33    0.20
   0  -8   2    0.70    0.22
   0  -8   2    0.57    0.27
   0  -8   2    0.54    0.17
   0  -8   2    0.40    0.16
   0  -8   2    0.11    0.17
  -1   8  -2    8.71    0.65
  -1   8  -2    8.23    0.74
  -1   8  -2    8.53    0.76
  -1   8  -2    7.74    0.42
  -1   8  -2    8.23    0.86
  -1   8  -2    8.42    0.46
   1  -8   2    7.95    0.54
   1  -8   2    6.43    0.69
   1  -8   2    8.26    0.63
   1  -8   2    8.56    0.75
   1  -8   2    8.20    0.72
   1  -8   2    7.87    0.63
  -2   8  -2    4.59    0.39
  -2   8  -2    4.39    0.47
  -2   8  -2    5.70    0.79
  -2   8  -2    4.95    0.60
  -2   8  -2    3.85    0.31
  -2   8  -2    4.14    0.52
   2  -8   2    4.35    0.51
   2  -8   2    5.33    0.53
   2  -8   2    4.52    0.55
   2  -8   2    4.51    0.43
   2  -8   2    3.81    0.55
  -3   8  -2    0.13    0.16
  -3   8  -2    0.00    0.20
  -3   8  -2    0.03    0.19
  -3   8  -2   -0.06    0.13
   3  -8   2    0.12    0.13
   3  -8   2    0.31    0.17
   3  -8   2    0.05    0.12
   3  -8   2    0.06    0.19
  -4   8  -2   13.01    1.34
  -4   8  -2   12.70    0.91
  -4   8  -2   14.32    0.86
  -4   8  -2   13.90    1.12
  -4   8  -2   12.43    0.99
   4  -8   2   12.10    0.85
   4  -8   2   13.48    1.01
   4  -8   2   13.61    0.85
   4  -8   2   11.32    1.04
   4  -8   2   13.61    0.93
  -5   8  -2    0.31    0.17
  -5   8  -2    0.07    0.17
  -5   8  -2   -0.07    0.14
  -5   8  -2    0.08    0.17
  -5   8  -2   -0.15    0.27
   5  -8   2    0.21    0.18
   5  -8   2    0.05    0.15
   5  -8   2   -0.01    0.10
   5  -8   2    0.59    0.24
   5  -8   2    0.10    0.15
  -6   8  -2    1.30    0.29
  -6   8  -2    1.57    0.42
  -6   8  -2    0.61    0.28
  -6   8  -2    1.20    0.32
  -6   8  -2    1.11    0.61
   6  -8   2    0.92    0.36
   6  -8   2    0.43    0.25
   6  -8   2    0.79    0.25
   6  -8   2    0.83    0.24
  -7   8  -2   -0.20    0.23
  -7   8  -2    0.70    0.48
  -7   8  -2    0.17    0.25
  -7   8  -2   -0.08    0.31
   7  -8   2    0.18    0.24
   7  -8   2    0.04    0.22
   7  -8   2    0.44    0.25
   7  -8   2    0.12    0.23
  -8   8  -2    0.44    0.33
  -8   8  -2    0.25    0.27
  -8   8  -2    0.18    0.43
   8  -8   2    0.23    0.21
   8  -8   2   -0.16    0.29
   8  -8   2    0.22    0.25
   8  -8   2    0.11    0.23
  14   7  -2    0.30    0.29
  14   7  -2    0.01    0.15
  14   7  -2    0.22    0.21
 -14  -7   2    0.11    0.27
 -14  -7   2    0.17    0.26
  13   7  -2    0.30    0.23
  13   7  -2    0.35    0.18
  13   7  -2    0.27    0.11
 -13  -7   2    0.19    0.13
 -13  -7   2    0.19    0.19
 -13  -7   2    0.70    0.32
 -13  -7   2    0.20    0.19
 -13  -7   2    0.31    0.15
 -13  -7   2   -0.03    0.26
  12   7  -2    0.59    0.23
  12   7  -2    1.16    0.19
  12   7  -2    1.24    0.34
 -12  -7   2    0.98    0.37
 -12  -7   2    1.22    0.25
 -12  -7   2    1.14    0.25
 -12  -7   2    0.69    0.22
 -12  -7   2    1.26    0.20
  11   7  -2    0.31    0.23
  11   7  -2    0.63    0.13
  11   7  -2    0.43    0.20
  11   7  -2    0.56    0.20
 -11  -7   2    0.42    0.18
 -11  -7   2    0.48    0.14
 -11  -7   2    0.75    0.26
 -11  -7   2    0.97    0.30
 -11  -7   2    0.63    0.11
 -11  -7   2    0.54    0.17
 -11  -7   2    0.37    0.15
  10   7  -2   -0.13    0.10
  10   7  -2    0.14    0.12
  10   7  -2    0.11    0.06
 -10  -7   2    0.09    0.08
 -10  -7   2    0.30    0.10
 -10  -7   2    0.11    0.10
 -10  -7   2    0.06    0.16
 -10  -7   2   -0.06    0.08
 -10  -7   2    0.30    0.16
   9   7  -2    0.34    0.17
   9   7  -2    0.55    0.13
   9   7  -2   -0.06    0.16
  -9  -7   2    0.39    0.16
  -9  -7   2    0.38    0.10
  -9  -7   2    0.35    0.21
  -9  -7   2    0.18    0.14
  -9  -7   2    0.16    0.15
  -9  -7   2    0.28    0.15
  -9  -7   2    0.62    0.15
   8   7  -2    2.85    0.24
   8   7  -2    2.70    0.30
   8   7  -2    2.52    0.38
   8   7  -2    3.40    0.39
   8   7  -2    2.73    0.30
   8   7  -2    3.02    0.35
  -8  -7   2    2.61    0.30
  -8  -7   2    2.52    0.20
  -8  -7   2    3.75    0.42
  -8  -7   2    3.07    0.28
  -8  -7   2    3.20    0.35
  -8  -7   2    3.14    0.29
  -8  -7   2    3.30    0.32
   7   7  -2    4.20    0.33
   7   7  -2    4.09    0.42
   7   7  -2    3.95    0.29
   7   7  -2    4.55    0.38
   7   7  -2    3.73    0.42
   7   7  -2    4.20    0.37
  -7  -7   2    4.08    0.36
  -7  -7   2    4.22    0.34
  -7  -7   2    4.47    0.28
  -7  -7   2    4.15    0.36
  -7  -7   2    3.80    0.39
  -7  -7   2    4.68    0.38
  -7  -7   2    4.38    0.24
   6   7  -2    7.12    0.46
   6   7  -2   10.49    3.85
   6   7  -2    9.55    3.70
   6   7  -2    7.42    0.57
   6   7  -2    6.98    0.49
   6   7  -2    6.61    0.56
  -6  -7   2    7.15    0.29
  -6  -7   2    7.27    0.49
  -6  -7   2    7.20    0.47
  -6  -7   2    9.21    3.25
  -6  -7   2    7.35    0.29
  -6  -7   2    7.13    0.48
  -6  -7   2    6.19    0.44
  -6  -7   2   10.31    3.69
  -6  -7   2    7.20    0.45
   5   7  -2    2.18    0.27
   5   7  -2    2.11    0.30
   5   7  -2    1.95    0.24
   5   7  -2    0.14    3.49
   5   7  -2    5.45    3.13
   5   7  -2    2.27    0.15
   5   7  -2    2.14    0.30
   5   7  -2    2.01    0.26
   5   7  -2    1.96    0.21
  -5  -7   2    1.96    0.25
  -5  -7   2    2.24    0.23
  -5  -7   2    2.19    0.22
  -5  -7   2    6.87    2.87
  -5  -7   2    2.08    0.27
  -5  -7   2    2.07    0.23
  -5  -7   2    2.19    0.15
  -5  -7   2    1.99    0.17
  -5  -7   2    2.24    0.26
   4   7  -2    0.09    0.08
   4   7  -2    0.19    0.10
   4   7  -2    1.40    2.46
   4   7  -2    0.26    0.13
   4   7  -2   -2.20    2.33
   4   7  -2    0.04    0.09
   4   7  -2    0.22    0.09
   4   7  -2    0.31    0.06
  -4  -7   2    0.23    0.10
  -4  -7   2    0.26    0.08
  -4  -7   2    1.45    2.58
  -4  -7   2    0.16    0.07
  -4  -7   2    0.22    0.12
  -4  -7   2    0.39    0.11
  -4  -7   2    0.17    0.11
  -4  -7   2    1.21    2.06
  -4  -7   2    0.28    0.15
  -4  -7   2    0.04    0.10
  -4  -7   2    0.03    0.07
   3   7  -2    0.13    0.07
   3   7  -2   -2.43    2.81
   3   7  -2    0.18    0.13
   3   7  -2    0.00    0.09
   3   7  -2    0.05    0.10
   3   7  -2   -0.01    0.06
   3   7  -2    0.06    0.08
  -3  -7   2   -0.25    2.83
  -3  -7   2    0.01    0.02
  -3  -7   2   -0.04    0.09
  -3  -7   2   -5.53    2.37
  -3  -7   2    0.21    0.12
  -3  -7   2   -0.03    0.06
  -3  -7   2    0.06    0.06
  -3  -7   2    0.12    0.07
  -3  -7   2    0.02    0.03
  -3  -7   2    0.12    0.10
  -3  -7   2   -0.02    0.09
   2   7  -2    2.94    2.93
   2   7  -2    2.97    0.35
   2   7  -2    2.48    0.32
   2   7  -2    2.77    0.34
   2   7  -2    3.64    3.10
   2   7  -2    2.99    0.30
   2   7  -2    2.93    0.33
  -2  -7   2    5.62    2.71
  -2  -7   2    3.33    0.35
  -2  -7   2    2.42    0.34
  -2  -7   2    3.43    0.31
  -2  -7   2    2.71    3.65
  -2  -7   2    2.49    0.32
  -2  -7   2    3.22    0.36
  -2  -7   2    2.73    0.36
  -2  -7   2    2.77    0.26
   1   7  -2    4.44    0.47
   1   7  -2    3.99    0.45
   1   7  -2    3.89    2.96
   1   7  -2   13.95    4.42
   1   7  -2    4.11    0.37
   1   7  -2    4.28    0.53
   1   7  -2    4.34    0.45
  -1  -7   2    1.31    3.41
  -1  -7   2    4.50    3.74
  -1  -7   2    4.21    0.34
  -1  -7   2    4.51    0.45
  -1  -7   2    4.01    0.44
  -1  -7   2    4.60    0.43
  -1  -7   2    4.48    0.38
  -1  -7   2    4.35    0.44
   0   7  -2    0.12    0.11
   0   7  -2    0.28    0.17
   0   7  -2   -0.38    4.55
   0  -7   2    8.45    4.30
   0  -7   2   -1.73    4.65
  -1   7  -2    0.09    0.06
  -1   7  -2    0.30    0.19
  -1   7  -2    0.22    0.09
  -1   7  -2   -0.94    4.46
  -1   7  -2    0.20    0.20
  -1   7  -2   -5.56    5.64
  -1   7  -2    0.18    0.12
   1  -7   2    0.25    0.20
   1  -7   2   -2.97    4.72
   1  -7   2   -0.04    0.08
   1  -7   2    0.01    0.14
   1  -7   2   -0.08    0.10
   1  -7   2    0.17    0.11
   1  -7   2   -0.03    0.11
  -2   7  -2   23.69    0.89
  -2   7  -2   25.41    1.16
  -2   7  -2   23.45    0.98
  -2   7  -2   23.90    1.59
  -2   7  -2   24.05    1.27
  -2   7  -2   24.13    1.33
   2  -7   2   24.06    1.07
   2  -7   2   24.80    1.16
   2  -7   2   22.42    1.33
   2  -7   2   24.65    1.17
   2  -7   2   22.73    1.23
  -3   7  -2   20.46    1.18
  -3   7  -2   19.72    1.05
  -3   7  -2   20.63    1.25
  -3   7  -2   20.13    0.97
  -3   7  -2   20.17    1.53
   3  -7   2   18.28    1.21
   3  -7   2   20.61    1.10
   3  -7   2   18.64    0.95
   3  -7   2   19.95    1.05
   3  -7   2   19.92    1.14
  -4   7  -2    0.04    0.12
  -4   7  -2    0.14    0.25
  -4   7  -2    0.00    0.15
  -4   7  -2    0.30    0.17
  -4   7  -2    0.18    0.13
   4  -7   2   -0.06    0.16
   4  -7   2    0.24    0.14
   4  -7   2    0.09    0.14
   4  -7   2    0.17    0.18
   4  -7   2   -0.01    0.14
  -5   7  -2    2.31    0.34
  -5   7  -2    1.88    0.38
  -5   7  -2    1.50    0.43
  -5   7  -2    1.53    0.31
  -5   7  -2    2.37    0.55
   5  -7   2    1.81    0.33
   5  -7   2    1.66    0.33
   5  -7   2    1.90    0.33
   5  -7   2    1.63    0.29
   5  -7   2    2.28    0.46
  -6   7  -2    0.53    0.28
  -6   7  -2    0.44    0.21
  -6   7  -2    0.47    0.35
  -6   7  -2    0.38    0.20
  -6   7  -2    0.86    0.26
   6  -7   2    0.92    0.26
   6  -7   2    1.02    0.28
   6  -7   2    0.33    0.20
   6  -7   2    0.61    0.22
  -7   7  -2    0.66    0.45
  -7   7  -2    0.74    0.43
  -7   7  -2    0.32    0.29
   7  -7   2    0.24    0.19
   7  -7   2    0.65    0.27
   7  -7   2    0.25    0.23
   7  -7   2    0.49    0.25
   7  -7   2    0.58    0.33
  -8   7  -2   -0.10    0.21
  -8   7  -2    0.26    0.25
  -8   7  -2    0.07    0.26
  -8   7  -2    0.29    0.31
   8  -7   2   -0.19    0.14
   8  -7   2    0.00    0.27
   8  -7   2   -0.30    0.16
  -9   7  -2    1.35    0.41
  -9   7  -2    0.52    0.44
  -9   7  -2    1.12    0.37
  -9   7  -2    1.10    0.34
   9  -7   2    1.10    0.28
   9  -7   2    0.61    0.31
   9  -7   2    1.07    0.31
   9  -7   2    1.57    0.48
  14   6  -2    1.01    0.38
 -14  -6   2    1.15    0.31
 -14  -6   2    0.01    0.46
  13   6  -2    0.18    0.22
  13   6  -2    0.42    0.20
 -13  -6   2    0.25    0.16
 -13  -6   2    0.36    0.19
 -13  -6   2    0.44    0.14
 -13  -6   2    0.38    0.36
 -13  -6   2    0.79    0.30
 -13  -6   2    0.27    0.17
  12   6  -2    0.08    0.28
  12   6  -2    0.85    0.22
  12   6  -2    0.63    0.15
  12   6  -2    0.35    0.23
 -12  -6   2    0.29    0.18
 -12  -6   2    0.18    0.35
 -12  -6   2    0.68    0.32
 -12  -6   2    0.82    0.22
 -12  -6   2    0.65    0.15
 -12  -6   2    0.54    0.22
  11   6  -2    0.12    0.19
  11   6  -2    0.28    0.15
 -11  -6   2    0.29    0.14
 -11  -6   2    0.17    0.23
 -11  -6   2    0.00    0.15
  10   6  -2    0.23    0.12
  10   6  -2    0.23    0.16
  10   6  -2    0.06    0.09
  10   6  -2   -0.04    0.05
 -10  -6   2    0.03    0.08
 -10  -6   2   -0.07    0.06
 -10  -6   2    0.22    0.16
 -10  -6   2    0.02    0.07
 -10  -6   2    0.09    0.12
 -10  -6   2   -0.20    0.11
 -10  -6   2   -0.08    0.07
   9   6  -2    0.53    0.18
   9   6  -2    0.21    0.08
   9   6  -2    0.26    0.12
   9   6  -2    0.31    0.11
  -9  -6   2    0.26    0.12
  -9  -6   2    0.16    0.07
  -9  -6   2    0.15    0.16
  -9  -6   2    0.04    0.13
  -9  -6   2    0.19    0.10
  -9  -6   2    0.21    0.14
  -9  -6   2    0.18    0.11
  -9  -6   2    0.15    0.07
  -9  -6   2    0.24    0.09
   8   6  -2    1.74    0.24
   8   6  -2    1.51    0.30
   8   6  -2    2.01    0.20
   8   6  -2    1.83    0.18
   8   6  -2    2.15    0.31
   8   6  -2    2.12    0.36
  -8  -6   2    1.78    0.24
  -8  -6   2    1.96    0.20
  -8  -6   2    1.76    0.24
  -8  -6   2    1.77    0.23
  -8  -6   2    1.98    0.31
  -8  -6   2    1.99    0.33
   7   6  -2   -0.01    0.04
   7   6  -2    1.01    2.76
   7   6  -2   -0.05    0.08
   7   6  -2   -4.07    2.57
   7   6  -2    0.07    0.07
   7   6  -2   -0.05    0.04
   7   6  -2    0.00    0.09
  -7  -6   2   -0.12    0.07
  -7  -6   2   -0.01    0.09
  -7  -6   2   -0.04    0.07
  -7  -6   2   -6.11    2.68
  -7  -6   2   -0.03    0.04
  -7  -6   2   -0.09    0.04
   6   6  -2    0.96    0.17
   6   6  -2    1.07    0.20
   6   6  -2    1.09    0.13
   6   6  -2    5.37    2.54
   6   6  -2    0.80    0.14
   6   6  -2    1.16    0.19
   6   6  -2    0.95    0.20
  -6  -6   2    1.13    0.17
  -6  -6   2    1.25    0.18
  -6  -6   2    1.16    0.18
  -6  -6   2    1.03    0.21
  -6  -6   2    1.22    0.17
  -6  -6   2   -0.16    2.39
  -6  -6   2    1.13    0.15
  -6  -6   2    0.98    0.12
   5   6  -2   14.12    0.74
   5   6  -2   15.09    3.45
   5   6  -2   11.76    0.72
   5   6  -2   14.21    0.70
   5   6  -2   13.24    0.55
   5   6  -2   13.92    0.76
   5   6  -2   10.52    3.34
   5   6  -2   14.13    0.54
   5   6  -2   13.57    0.68
  -5  -6   2   14.73    0.64
  -5  -6   2   14.25    0.54
  -5  -6   2   14.47    0.67
  -5  -6   2   13.70    0.66
  -5  -6   2   12.52    3.20
  -5  -6   2   13.47    3.35
  -5  -6   2   13.61    0.63
  -5  -6   2   14.67    0.66
  -5  -6   2   14.09    0.54
   4   6  -2    0.98    0.18
   4   6  -2    1.08    0.19
   4   6  -2    1.06    0.14
   4   6  -2    0.87    0.09
   4   6  -2    1.04    0.15
   4   6  -2    0.96    0.17
   4   6  -2    0.90    0.19
   4   6  -2   -1.69    2.18
   4   6  -2    0.95    1.67
  -4  -6   2    0.81    0.12
  -4  -6   2    0.80    0.16
  -4  -6   2    1.18    2.51
  -4  -6   2    1.33    0.19
  -4  -6   2    0.87    0.11
  -4  -6   2    1.01    0.14
  -4  -6   2    0.77    0.16
  -4  -6   2    3.52    1.58
  -4  -6   2    1.03    0.16
  -4  -6   2    1.04    0.15
   3   6  -2    9.18    0.58
   3   6  -2    9.13    0.46
   3   6  -2    9.53    3.21
   3   6  -2   10.40    0.61
   3   6  -2    9.46    0.44
   3   6  -2    7.95    3.05
   3   6  -2    8.91    0.37
   3   6  -2    9.26    0.58
  -3  -6   2    8.64    0.54
  -3  -6   2    9.29    0.56
  -3  -6   2    9.20    0.54
  -3  -6   2   12.16    3.61
  -3  -6   2    6.70    2.87
  -3  -6   2    9.30    0.36
  -3  -6   2   10.14    0.48
  -3  -6   2    9.82    0.62
  -3  -6   2    8.88    0.33
  -3  -6   2    9.72    0.55
  -3  -6   2    8.77    0.43
   2   6  -2   10.60    0.64
   2   6  -2   10.07    0.64
   2   6  -2    9.54    0.51
   2   6  -2    8.76    3.36
   2   6  -2   10.25    0.58
   2   6  -2    7.69    3.79
   2   6  -2   10.36    0.59
  -2  -6   2   10.03    0.51
  -2  -6   2    9.13    0.61
  -2  -6   2   10.30    0.61
  -2  -6   2    9.75    0.61
  -2  -6   2   10.40    0.55
  -2  -6   2   10.40    0.61
  -2  -6   2   14.92    4.22
  -2  -6   2   10.42    0.65
   1   6  -2    3.20    0.31
   1   6  -2    8.81    3.28
   1   6  -2    1.32    2.14
   1   6  -2    2.58    0.33
   1   6  -2    2.54    0.35
   1   6  -2    3.09    0.29
   1   6  -2    2.47    0.33
   1   6  -2    2.55    0.33
  -1  -6   2    5.31    3.48
  -1  -6   2    3.15    0.27
  -1  -6   2    3.18    0.35
  -1  -6   2    3.17    0.36
  -1  -6   2    2.77    0.31
  -1  -6   2    1.46    2.51
  -1  -6   2    2.41    0.30
  -1  -6   2    3.05    0.39
  -1  -6   2    2.83    0.28
   0   6  -2   23.23    0.72
   0   6  -2   13.98    4.30
   0   6  -2   23.25    0.97
   0   6  -2   19.38    5.43
   0   6  -2   22.33    1.09
   0   6  -2   22.17    0.64
   0   6  -2   21.66    1.09
   0   6  -2   23.21    1.08
   0   6  -2   24.37    1.47
   0  -6   2   22.47    5.36
   0  -6   2   22.19    1.13
   0  -6   2   21.95    0.99
   0  -6   2   21.57    1.18
   0  -6   2   21.49    1.07
   0  -6   2   26.39    5.65
   0  -6   2   22.13    0.95
   0  -6   2   23.24    1.05
  -1   6  -2   -1.94    3.62
  -1   6  -2    4.68    0.40
  -1   6  -2    4.96    0.50
  -1   6  -2    4.54    0.27
  -1   6  -2    4.44    0.46
  -1   6  -2    5.27    0.60
  -1   6  -2    4.84    0.47
  -1   6  -2    4.58    0.32
  -1   6  -2    7.40    3.97
   1  -6   2    4.91    0.50
   1  -6   2    4.83    0.46
   1  -6   2    1.73    3.23
   1  -6   2    4.32    0.47
   1  -6   2    4.87    0.44
   1  -6   2    4.39    0.42
   1  -6   2    4.95    0.37
   1  -6   2    2.87    2.99
  -2   6  -2    2.83    0.40
  -2   6  -2    2.88    0.25
  -2   6  -2    2.90    0.51
  -2   6  -2    2.81    0.29
  -2   6  -2    2.58    5.05
  -2   6  -2    2.52    0.36
  -2   6  -2    6.28    5.50
  -2   6  -2    2.74    0.37
   2  -6   2    2.94    0.44
   2  -6   2    3.56    0.43
   2  -6   2    3.49    0.37
   2  -6   2    2.95    0.42
   2  -6   2    3.28    0.31
   2  -6   2    6.77    4.91
   2  -6   2    6.78    4.83
  -3   6  -2    2.44    0.33
  -3   6  -2    2.42    0.37
  -3   6  -2    2.48    0.50
  -3   6  -2    3.34    4.50
  -3   6  -2    2.57    0.30
  -3   6  -2    4.94    5.26
  -3   6  -2    2.45    0.39
   3  -6   2    2.59    0.34
   3  -6   2   10.61    5.98
   3  -6   2    8.09    5.49
   3  -6   2    2.56    0.41
   3  -6   2    2.32    0.29
  -4   6  -2    1.60    0.35
  -4   6  -2    1.43    0.27
  -4   6  -2    1.22    0.41
  -4   6  -2    1.12    0.26
  -4   6  -2    1.34    0.29
   4  -6   2    1.41    0.25
   4  -6   2    1.27    0.28
   4  -6   2    0.89    0.32
   4  -6   2    1.20    0.26
   4  -6   2    1.12    0.25
  -5   6  -2    0.17    0.22
  -5   6  -2    0.31    0.17
  -5   6  -2   -0.15    0.13
  -5   6  -2   -0.12    0.11
  -5   6  -2    0.03    0.13
   5  -6   2    0.33    0.26
   5  -6   2    0.21    0.15
   5  -6   2    0.02    0.14
   5  -6   2    0.17    0.13
   5  -6   2    0.04    0.12
  -6   6  -2    0.43    0.25
  -6   6  -2    0.91    0.29
  -6   6  -2    0.47    0.38
  -6   6  -2    0.89    0.28
  -6   6  -2    0.97    0.26
   6  -6   2    1.18    0.29
   6  -6   2    1.53    0.28
   6  -6   2    0.62    0.26
   6  -6   2    1.08    0.34
   6  -6   2    0.78    0.26
  -7   6  -2    0.12    0.17
  -7   6  -2    0.21    0.25
  -7   6  -2    0.04    0.18
  -7   6  -2    0.42    0.19
   7  -6   2    0.01    0.14
   7  -6   2    0.44    0.22
   7  -6   2    0.13    0.13
  -8   6  -2   -0.22    0.23
  -8   6  -2   -0.08    0.17
  -8   6  -2   -0.18    0.09
  -8   6  -2   -0.01    0.19
   8  -6   2    0.01    0.11
   8  -6   2    0.04    0.19
   8  -6   2   -0.09    0.19
   8  -6   2    0.31    0.19
   8  -6   2    0.22    0.19
  -9   6  -2    0.26    0.28
  -9   6  -2    0.08    0.19
  -9   6  -2    0.68    0.34
[truncated: 2,748,593 more chars]
