# Supplementary material for: Substrate‐Affinitive P‐Type Azapolycyclic Photosensitizer for Chemoselective Nitrilization Under Mild Conditions
Source: Adv Sci (Weinh). 2026 Apr 7;13(36):e75144. doi: 10.1002/advs.75144 (PMC13317559; doi:10.1002/advs.75144)
Supplement: Supplementary file 2 — Supporting File 2: advs75144‐sup‐0002‐Data.zip. [file ADVS-13-e75144-s001.zip › advs75144-sup-0002-Data/QQ-PyH-HOAc_2.cif]

 
data_A25169O_014
 
_audit_creation_method            'SHELXL-2019/3'
_shelx_SHELXL_version_number      '2019/3'
_chemical_name_systematic         ?
_chemical_name_common             ?
_chemical_melting_point           ?
_chemical_formula_moiety          'C19 H13 N5, C2 H4 O2'
_chemical_formula_sum
 'C21 H17 N5 O2' 
_chemical_formula_weight          371.40

loop_
 _atom_type_symbol
 _atom_type_description
 _atom_type_scat_dispersion_real
 _atom_type_scat_dispersion_imag
 _atom_type_scat_source
 'C'  'C'   0.0033   0.0016
 'International Tables Vol C Tables 4.2.6.8 and 6.1.1.4'
 'H'  'H'   0.0000   0.0000
 'International Tables Vol C Tables 4.2.6.8 and 6.1.1.4'
 'N'  'N'   0.0061   0.0033
 'International Tables Vol C Tables 4.2.6.8 and 6.1.1.4'
 'O'  'O'   0.0106   0.0060
 'International Tables Vol C Tables 4.2.6.8 and 6.1.1.4'
 
_space_group_crystal_system       monoclinic
_space_group_IT_number            14
_space_group_name_H-M_alt         'P 21/c'
_space_group_name_Hall            '-P 2ybc'
 
_shelx_space_group_comment
;
The symmetry employed for this shelxl refinement is uniquely defined
by the following loop, which should always be used as a source of
symmetry information in preference to the above space-group names.
They are only intended as comments.
;
 
loop_
 _space_group_symop_operation_xyz
 'x, y, z'
 '-x, y+1/2, -z+1/2'
 '-x, -y, -z'
 'x, -y-1/2, z-1/2'
 
_cell_length_a                    17.5287(5)
_cell_length_b                    4.8349(2)
_cell_length_c                    20.6487(6)
_cell_angle_alpha                 90
_cell_angle_beta                  91.2351(14)
_cell_angle_gamma                 90
_cell_volume                      1749.56(10)
_cell_formula_units_Z             4
_cell_measurement_temperature     173(2)
_cell_measurement_reflns_used     8690
_cell_measurement_theta_min       3.02
_cell_measurement_theta_max       26.00
 
_exptl_crystal_description        'needle'
_exptl_crystal_colour             'yellow'
_exptl_crystal_density_meas       ?
_exptl_crystal_density_method     ?
_exptl_crystal_density_diffrn     1.410          
_exptl_crystal_F_000              776
_exptl_transmission_factor_min    ?
_exptl_transmission_factor_max    ?
_exptl_crystal_size_max           0.188
_exptl_crystal_size_mid           0.026
_exptl_crystal_size_min           0.023
_exptl_absorpt_coefficient_mu     0.095
_shelx_estimated_absorpt_T_min    0.982
_shelx_estimated_absorpt_T_max    0.998
_exptl_absorpt_correction_type    MULTI-SCAN
_exptl_absorpt_correction_T_min   0.6773
_exptl_absorpt_correction_T_max   0.7453
_exptl_absorpt_process_details    SADABS
_exptl_absorpt_special_details    ?
_diffrn_ambient_temperature       173(2)
_diffrn_radiation_wavelength      0.71073
_diffrn_radiation_type            MoK\a
_diffrn_source                    'Ius 3.0 microfocus source'
_diffrn_measurement_device_type   'PHOTON II CPAD detector'
_diffrn_measurement_method        'phi and omega scans' 
_diffrn_detector_area_resol_mean  ?
_diffrn_reflns_number             16918
_diffrn_reflns_av_unetI/netI      0.0567
_diffrn_reflns_av_R_equivalents   0.0935
_diffrn_reflns_limit_h_min        -21
_diffrn_reflns_limit_h_max        21
_diffrn_reflns_limit_k_min        -5
_diffrn_reflns_limit_k_max        5
_diffrn_reflns_limit_l_min        -25
_diffrn_reflns_limit_l_max        25
_diffrn_reflns_theta_min          3.017
_diffrn_reflns_theta_max          26.017
_diffrn_reflns_theta_full         25.242
_diffrn_measured_fraction_theta_max   0.994
_diffrn_measured_fraction_theta_full  0.995
_diffrn_reflns_Laue_measured_fraction_max    0.994
_diffrn_reflns_Laue_measured_fraction_full   0.995
_diffrn_reflns_point_group_measured_fraction_max   0.994
_diffrn_reflns_point_group_measured_fraction_full  0.995
_reflns_number_total              3402
_reflns_number_gt                 2383
_reflns_threshold_expression      'I > 2\s(I)'
_reflns_Friedel_coverage          0.000
_reflns_Friedel_fraction_max      .
_reflns_Friedel_fraction_full     .
 
_reflns_special_details
;
 Reflections were merged by SHELXL according to the crystal
 class for the calculation of statistics and refinement.
 
 _reflns_Friedel_fraction is defined as the number of unique
 Friedel pairs measured divided by the number that would be
 possible theoretically, ignoring centric projections and
 systematic absences.
;
 
_computing_data_collection        'Bruker APEX5 software' 
_computing_cell_refinement        'Bruker APEX5 software' 
_computing_data_reduction         'Bruker APEX5 software' 
_computing_structure_solution     'SHELXS-2013/1 (Sheldrick, 2013)'
_computing_structure_refinement   'SHELXL-2019/2 (Sheldrick, 2019)'
_computing_molecular_graphics     ORTEP
_computing_publication_material   CIFTAB
_refine_special_details           ?
_refine_ls_structure_factor_coef  Fsqd
_refine_ls_matrix_type            full
_refine_ls_weighting_scheme       calc
_refine_ls_weighting_details
'w=1/[\s^2^(Fo^2^)+(0.0382P)^2^+0.8470P] where P=(Fo^2^+2Fc^2^)/3'
_atom_sites_solution_primary      direct
_atom_sites_solution_secondary    ?
_atom_sites_solution_hydrogens    mixed
_refine_ls_hydrogen_treatment     mixed
_refine_ls_extinction_method      none
_refine_ls_extinction_coef        .
_refine_ls_number_reflns          3402
_refine_ls_number_parameters      260
_refine_ls_number_restraints      0
_refine_ls_R_factor_all           0.0891
_refine_ls_R_factor_gt            0.0512
_refine_ls_wR_factor_ref          0.1198
_refine_ls_wR_factor_gt           0.1048
_refine_ls_goodness_of_fit_ref    1.069
_refine_ls_restrained_S_all       1.069
_refine_ls_shift/su_max           0.000
_refine_ls_shift/su_mean          0.000
 
loop_
 _atom_site_label
 _atom_site_type_symbol
 _atom_site_fract_x
 _atom_site_fract_y
 _atom_site_fract_z
 _atom_site_U_iso_or_equiv
 _atom_site_adp_type
 _atom_site_occupancy
 _atom_site_site_symmetry_order  
 _atom_site_calc_flag
 _atom_site_refinement_flags_posn
 _atom_site_refinement_flags_adp
 _atom_site_refinement_flags_occupancy
 _atom_site_disorder_assembly
 _atom_site_disorder_group
C1 C 0.70839(11) 0.7171(5) 0.29256(8) 0.0237(4) Uani 1 1 d . . . . .
N2 N 0.64371(9) 0.5986(4) 0.27824(7) 0.0273(4) Uani 1 1 d . . . . .
C3 C 0.61585(11) 0.4115(5) 0.32298(9) 0.0262(4) Uani 1 1 d . . . . .
C4 C 0.54499(12) 0.2874(5) 0.31179(9) 0.0320(5) Uani 1 1 d . . . . .
H4 H 0.515662 0.335244 0.274220 0.038 Uiso 1 1 calc R U . . .
C5 C 0.51713(12) 0.0964(5) 0.35464(10) 0.0359(5) Uani 1 1 d . . . . .
H5 H 0.468563 0.014404 0.346727 0.043 Uiso 1 1 calc R U . . .
C6 C 0.56017(13) 0.0224(5) 0.40989(10) 0.0354(5) Uani 1 1 d . . . . .
H6 H 0.541259 -0.112370 0.438926 0.042 Uiso 1 1 calc R U . . .
C7 C 0.63009(12) 0.1453(5) 0.42215(9) 0.0324(5) Uani 1 1 d . . . . .
H7 H 0.659186 0.095287 0.459691 0.039 Uiso 1 1 calc R U . . .
C8 C 0.65812(11) 0.3429(5) 0.37951(9) 0.0255(4) Uani 1 1 d . . . . .
N9 N 0.72710(9) 0.4723(4) 0.39345(7) 0.0259(4) Uani 1 1 d . . . . .
C10 C 0.75058(11) 0.6606(5) 0.35283(8) 0.0248(4) Uani 1 1 d . . . . .
N11 N 0.81540(10) 0.8000(4) 0.36620(8) 0.0289(4) Uani 1 1 d . . . . .
H11 H 0.8382(14) 0.758(6) 0.4023(12) 0.043 Uiso 1 1 d . U . . .
C12 C 0.84526(11) 0.9970(5) 0.32474(9) 0.0268(5) Uani 1 1 d . . . . .
C13 C 0.91102(11) 1.1429(5) 0.34154(9) 0.0305(5) Uani 1 1 d . . . . .
H13 H 0.936882 1.105707 0.381498 0.037 Uiso 1 1 calc R U . . .
C14 C 0.93906(12) 1.3431(5) 0.30008(10) 0.0337(5) Uani 1 1 d . . . . .
H14 H 0.984236 1.442035 0.311405 0.040 Uiso 1 1 calc R U . . .
C15 C 0.90085(12) 1.3974(5) 0.24231(10) 0.0341(5) Uani 1 1 d . . . . .
H15 H 0.919577 1.535825 0.214128 0.041 Uiso 1 1 calc R U . . .
C16 C 0.83550(12) 1.2520(5) 0.22509(9) 0.0295(5) Uani 1 1 d . . . . .
H16 H 0.809524 1.291890 0.185331 0.035 Uiso 1 1 calc R U . . .
C17 C 0.80771(11) 1.0481(5) 0.26562(9) 0.0263(5) Uani 1 1 d . . . . .
N18 N 0.74098(9) 0.8983(4) 0.24946(7) 0.0276(4) Uani 1 1 d . . . . .
C19 C 0.71227(11) 0.9014(5) 0.18306(8) 0.0263(4) Uani 1 1 d . . . . .
C20 C 0.65073(13) 1.0573(6) 0.16561(10) 0.0443(7) Uani 1 1 d . . . . .
H20 H 0.624961 1.166512 0.196504 0.053 Uiso 1 1 calc R U . . .
C21 C 0.62681(14) 1.0516(7) 0.10122(11) 0.0490(7) Uani 1 1 d . . . . .
H21 H 0.583888 1.157184 0.087061 0.059 Uiso 1 1 calc R U . . .
C22 C 0.66572(13) 0.8922(5) 0.05827(9) 0.0343(5) Uani 1 1 d . . . . .
H22 H 0.650027 0.882809 0.014000 0.041 Uiso 1 1 calc R U . . .
C23 C 0.72773(15) 0.7467(6) 0.08066(10) 0.0445(6) Uani 1 1 d . . . . .
H23 H 0.755053 0.637762 0.050687 0.053 Uiso 1 1 calc R U . . .
N24 N 0.75201(12) 0.7496(5) 0.14254(8) 0.0431(5) Uani 1 1 d . . . . .
O25 O 0.81425(8) 0.2470(4) 0.48728(7) 0.0372(4) Uani 1 1 d . . . . .
H25 H 0.7825(16) 0.341(7) 0.4535(13) 0.056 Uiso 1 1 d . U . . .
O26 O 0.89260(9) 0.6071(4) 0.48031(8) 0.0426(4) Uani 1 1 d . . . . .
C27 C 0.87487(12) 0.3896(5) 0.50510(9) 0.0326(5) Uani 1 1 d . . . . .
C28 C 0.92042(14) 0.2577(7) 0.55886(11) 0.0507(7) Uani 1 1 d . . . . .
H28A H 0.974407 0.305597 0.554590 0.076 Uiso 1 1 calc R U . . .
H28B H 0.914424 0.056376 0.556625 0.076 Uiso 1 1 calc R U . . .
H28C H 0.902279 0.324712 0.600592 0.076 Uiso 1 1 calc R U . . .
 
loop_
 _atom_site_aniso_label
 _atom_site_aniso_U_11
 _atom_site_aniso_U_22
 _atom_site_aniso_U_33
 _atom_site_aniso_U_23
 _atom_site_aniso_U_13
 _atom_site_aniso_U_12
C1 0.0274(10) 0.0243(12) 0.0194(8) 0.0003(8) 0.0008(7) 0.0044(9)
N2 0.0298(9) 0.0290(11) 0.0230(7) 0.0016(7) 0.0005(6) 0.0008(8)
C3 0.0304(10) 0.0253(12) 0.0230(9) -0.0015(8) 0.0012(7) 0.0019(9)
C4 0.0351(11) 0.0356(14) 0.0250(9) -0.0010(9) -0.0039(8) -0.0018(10)
C5 0.0357(11) 0.0370(14) 0.0349(11) 0.0007(10) -0.0015(9) -0.0118(11)
C6 0.0430(12) 0.0320(14) 0.0311(10) 0.0048(9) 0.0003(9) -0.0090(10)
C7 0.0369(11) 0.0356(14) 0.0245(9) 0.0051(9) -0.0030(8) -0.0016(10)
C8 0.0296(10) 0.0243(12) 0.0225(9) -0.0029(8) 0.0000(7) 0.0011(9)
N9 0.0282(9) 0.0278(10) 0.0216(7) 0.0031(7) -0.0006(6) 0.0003(7)
C10 0.0244(9) 0.0277(12) 0.0222(9) -0.0018(8) 0.0015(7) 0.0036(8)
N11 0.0311(9) 0.0321(11) 0.0231(8) 0.0052(7) -0.0042(7) -0.0012(8)
C12 0.0264(10) 0.0278(12) 0.0262(9) 0.0013(8) 0.0019(7) 0.0039(9)
C13 0.0297(10) 0.0319(13) 0.0298(10) -0.0004(9) -0.0017(8) 0.0023(9)
C14 0.0299(11) 0.0300(14) 0.0415(11) -0.0018(10) 0.0035(8) -0.0019(9)
C15 0.0357(11) 0.0301(13) 0.0368(11) 0.0046(10) 0.0076(8) -0.0004(10)
C16 0.0346(11) 0.0276(12) 0.0265(9) 0.0032(9) 0.0038(8) 0.0043(10)
C17 0.0257(10) 0.0281(13) 0.0251(9) -0.0009(8) 0.0026(7) 0.0034(9)
N18 0.0304(9) 0.0312(11) 0.0211(7) 0.0030(7) -0.0010(6) -0.0006(8)
C19 0.0310(10) 0.0272(12) 0.0208(9) 0.0033(8) 0.0014(7) -0.0014(9)
C20 0.0406(12) 0.064(2) 0.0277(10) -0.0116(11) -0.0042(9) 0.0196(13)
C21 0.0441(13) 0.070(2) 0.0325(11) -0.0087(12) -0.0107(9) 0.0262(14)
C22 0.0458(12) 0.0375(14) 0.0195(9) -0.0008(9) -0.0027(8) 0.0001(11)
C23 0.0615(15) 0.0460(16) 0.0261(10) -0.0047(10) 0.0022(9) 0.0179(13)
N24 0.0572(12) 0.0446(14) 0.0274(9) 0.0007(9) -0.0013(8) 0.0219(11)
O25 0.0337(8) 0.0423(11) 0.0352(8) 0.0105(7) -0.0073(6) -0.0052(7)
O26 0.0413(9) 0.0444(12) 0.0415(8) 0.0100(8) -0.0106(7) -0.0092(8)
C27 0.0306(11) 0.0412(15) 0.0259(9) 0.0034(10) -0.0002(8) 0.0001(10)
C28 0.0432(13) 0.066(2) 0.0418(13) 0.0208(13) -0.0119(10) -0.0083(13)
 
_geom_special_details
;
 All esds (except the esd in the dihedral angle between two l.s. planes)
 are estimated using the full covariance matrix.  The cell esds are taken
 into account individually in the estimation of esds in distances, angles
 and torsion angles; correlations between esds in cell parameters are only
 used when they are defined by crystal symmetry.  An approximate (isotropic)
 treatment of cell esds is used for estimating esds involving l.s. planes.
;
 
loop_
 _geom_bond_atom_site_label_1
 _geom_bond_atom_site_label_2
 _geom_bond_distance
 _geom_bond_site_symmetry_2
 _geom_bond_publ_flag
C1 N2 1.299(3) . ?
C1 N18 1.381(3) . ?
C1 C10 1.460(3) . ?
N2 C3 1.389(3) . ?
C3 C4 1.394(3) . ?
C3 C8 1.409(3) . ?
C4 C5 1.376(3) . ?
C4 H4 0.9500 . ?
C5 C6 1.401(3) . ?
C5 H5 0.9500 . ?
C6 C7 1.381(3) . ?
C6 H6 0.9500 . ?
C7 C8 1.396(3) . ?
C7 H7 0.9500 . ?
C8 N9 1.386(3) . ?
N9 C10 1.310(3) . ?
C10 N11 1.345(3) . ?
N11 C12 1.390(3) . ?
N11 H11 0.86(3) . ?
C12 C13 1.389(3) . ?
C12 C17 1.396(3) . ?
C13 C14 1.389(3) . ?
C13 H13 0.9500 . ?
C14 C15 1.381(3) . ?
C14 H14 0.9500 . ?
C15 C16 1.384(3) . ?
C15 H15 0.9500 . ?
C16 C17 1.388(3) . ?
C16 H16 0.9500 . ?
C17 N18 1.409(3) . ?
N18 C19 1.450(2) . ?
C19 N24 1.322(3) . ?
C19 C20 1.358(3) . ?
C20 C21 1.386(3) . ?
C20 H20 0.9500 . ?
C21 C22 1.368(3) . ?
C21 H21 0.9500 . ?
C22 C23 1.367(3) . ?
C22 H22 0.9500 . ?
C23 N24 1.338(3) . ?
C23 H23 0.9500 . ?
O25 C27 1.313(3) . ?
O25 H25 0.99(3) . ?
O26 C27 1.213(3) . ?
C27 C28 1.496(3) . ?
C28 H28A 0.9800 . ?
C28 H28B 0.9800 . ?
C28 H28C 0.9800 . ?
 
loop_
 _geom_angle_atom_site_label_1
 _geom_angle_atom_site_label_2
 _geom_angle_atom_site_label_3
 _geom_angle
 _geom_angle_site_symmetry_1
 _geom_angle_site_symmetry_3
 _geom_angle_publ_flag
N2 C1 N18 120.29(17) . . ?
N2 C1 C10 122.37(18) . . ?
N18 C1 C10 117.32(17) . . ?
C1 N2 C3 116.97(16) . . ?
N2 C3 C4 119.65(17) . . ?
N2 C3 C8 121.21(18) . . ?
C4 C3 C8 119.1(2) . . ?
C5 C4 C3 120.64(19) . . ?
C5 C4 H4 119.7 . . ?
C3 C4 H4 119.7 . . ?
C4 C5 C6 120.2(2) . . ?
C4 C5 H5 119.9 . . ?
C6 C5 H5 119.9 . . ?
C7 C6 C5 120.0(2) . . ?
C7 C6 H6 120.0 . . ?
C5 C6 H6 120.0 . . ?
C6 C7 C8 120.15(19) . . ?
C6 C7 H7 119.9 . . ?
C8 C7 H7 119.9 . . ?
N9 C8 C7 119.70(17) . . ?
N9 C8 C3 120.44(19) . . ?
C7 C8 C3 119.86(19) . . ?
C10 N9 C8 117.73(16) . . ?
N9 C10 N11 119.50(17) . . ?
N9 C10 C1 121.03(18) . . ?
N11 C10 C1 119.45(18) . . ?
C10 N11 C12 122.99(17) . . ?
C10 N11 H11 115.7(19) . . ?
C12 N11 H11 121.3(19) . . ?
C13 C12 N11 121.03(18) . . ?
C13 C12 C17 120.1(2) . . ?
N11 C12 C17 118.86(19) . . ?
C12 C13 C14 120.18(19) . . ?
C12 C13 H13 119.9 . . ?
C14 C13 H13 119.9 . . ?
C15 C14 C13 119.6(2) . . ?
C15 C14 H14 120.2 . . ?
C13 C14 H14 120.2 . . ?
C14 C15 C16 120.6(2) . . ?
C14 C15 H15 119.7 . . ?
C16 C15 H15 119.7 . . ?
C15 C16 C17 120.34(19) . . ?
C15 C16 H16 119.8 . . ?
C17 C16 H16 119.8 . . ?
C16 C17 C12 119.18(19) . . ?
C16 C17 N18 121.48(17) . . ?
C12 C17 N18 119.30(19) . . ?
C1 N18 C17 121.72(16) . . ?
C1 N18 C19 118.39(17) . . ?
C17 N18 C19 119.21(16) . . ?
N24 C19 C20 124.48(18) . . ?
N24 C19 N18 114.57(18) . . ?
C20 C19 N18 120.92(19) . . ?
C19 C20 C21 117.8(2) . . ?
C19 C20 H20 121.1 . . ?
C21 C20 H20 121.1 . . ?
C22 C21 C20 119.2(2) . . ?
C22 C21 H21 120.4 . . ?
C20 C21 H21 120.4 . . ?
C23 C22 C21 118.34(19) . . ?
C23 C22 H22 120.8 . . ?
C21 C22 H22 120.8 . . ?
N24 C23 C22 123.5(2) . . ?
N24 C23 H23 118.3 . . ?
C22 C23 H23 118.3 . . ?
C19 N24 C23 116.7(2) . . ?
C27 O25 H25 113.3(18) . . ?
O26 C27 O25 123.38(19) . . ?
O26 C27 C28 123.0(2) . . ?
O25 C27 C28 113.6(2) . . ?
C27 C28 H28A 109.5 . . ?
C27 C28 H28B 109.5 . . ?
H28A C28 H28B 109.5 . . ?
C27 C28 H28C 109.5 . . ?
H28A C28 H28C 109.5 . . ?
H28B C28 H28C 109.5 . . ?
 
loop_
 _geom_torsion_atom_site_label_1
 _geom_torsion_atom_site_label_2
 _geom_torsion_atom_site_label_3
 _geom_torsion_atom_site_label_4
 _geom_torsion
 _geom_torsion_site_symmetry_1
 _geom_torsion_site_symmetry_2
 _geom_torsion_site_symmetry_3
 _geom_torsion_site_symmetry_4
 _geom_torsion_publ_flag
N18 C1 N2 C3 177.78(19) . . . . ?
C10 C1 N2 C3 -0.4(3) . . . . ?
C1 N2 C3 C4 177.0(2) . . . . ?
C1 N2 C3 C8 -3.4(3) . . . . ?
N2 C3 C4 C5 178.4(2) . . . . ?
C8 C3 C4 C5 -1.2(3) . . . . ?
C3 C4 C5 C6 -0.6(4) . . . . ?
C4 C5 C6 C7 1.3(4) . . . . ?
C5 C6 C7 C8 -0.1(4) . . . . ?
C6 C7 C8 N9 177.7(2) . . . . ?
C6 C7 C8 C3 -1.7(3) . . . . ?
N2 C3 C8 N9 3.4(3) . . . . ?
C4 C3 C8 N9 -177.0(2) . . . . ?
N2 C3 C8 C7 -177.2(2) . . . . ?
C4 C3 C8 C7 2.4(3) . . . . ?
C7 C8 N9 C10 -178.6(2) . . . . ?
C3 C8 N9 C10 0.7(3) . . . . ?
C8 N9 C10 N11 176.89(19) . . . . ?
C8 N9 C10 C1 -4.5(3) . . . . ?
N2 C1 C10 N9 4.6(3) . . . . ?
N18 C1 C10 N9 -173.64(19) . . . . ?
N2 C1 C10 N11 -176.8(2) . . . . ?
N18 C1 C10 N11 5.0(3) . . . . ?
N9 C10 N11 C12 178.09(19) . . . . ?
C1 C10 N11 C12 -0.5(3) . . . . ?
C10 N11 C12 C13 177.8(2) . . . . ?
C10 N11 C12 C17 -1.8(3) . . . . ?
N11 C12 C13 C14 -178.6(2) . . . . ?
C17 C12 C13 C14 1.0(3) . . . . ?
C12 C13 C14 C15 0.5(3) . . . . ?
C13 C14 C15 C16 -0.8(3) . . . . ?
C14 C15 C16 C17 -0.4(3) . . . . ?
C15 C16 C17 C12 1.8(3) . . . . ?
C15 C16 C17 N18 179.5(2) . . . . ?
C13 C12 C17 C16 -2.1(3) . . . . ?
N11 C12 C17 C16 177.5(2) . . . . ?
C13 C12 C17 N18 -179.9(2) . . . . ?
N11 C12 C17 N18 -0.3(3) . . . . ?
N2 C1 N18 C17 174.6(2) . . . . ?
C10 C1 N18 C17 -7.2(3) . . . . ?
N2 C1 N18 C19 -14.9(3) . . . . ?
C10 C1 N18 C19 163.34(18) . . . . ?
C16 C17 N18 C1 -172.8(2) . . . . ?
C12 C17 N18 C1 4.9(3) . . . . ?
C16 C17 N18 C19 16.8(3) . . . . ?
C12 C17 N18 C19 -165.47(19) . . . . ?
C1 N18 C19 N24 -96.4(2) . . . . ?
C17 N18 C19 N24 74.4(3) . . . . ?
C1 N18 C19 C20 85.6(3) . . . . ?
C17 N18 C19 C20 -103.7(3) . . . . ?
N24 C19 C20 C21 1.7(4) . . . . ?
N18 C19 C20 C21 179.5(2) . . . . ?
C19 C20 C21 C22 -0.2(5) . . . . ?
C20 C21 C22 C23 -0.9(4) . . . . ?
C21 C22 C23 N24 0.7(5) . . . . ?
C20 C19 N24 C23 -1.8(4) . . . . ?
N18 C19 N24 C23 -179.8(2) . . . . ?
C22 C23 N24 C19 0.6(4) . . . . ?
 
loop_
 _geom_hbond_atom_site_label_D 
 _geom_hbond_atom_site_label_H 
 _geom_hbond_atom_site_label_A 
 _geom_hbond_distance_DH 
 _geom_hbond_distance_HA 
 _geom_hbond_distance_DA 
 _geom_hbond_angle_DHA 
 _geom_hbond_site_symmetry_A 
 _geom_hbond_publ_flag
N11 H11 O26  0.86(3) 1.99(3) 2.849(2) 172(3) . yes
O25 H25 N9  0.99(3) 1.68(3) 2.673(2) 175(3) . yes
 
_refine_diff_density_max    0.208
_refine_diff_density_min   -0.243
_refine_diff_density_rms    0.046

_shelx_res_file
;
TITL A25169O_014 in P2(1)/c
    A25169O_014.res
    created by SHELXL-2019/3 at 17:24:57 on 17-Jul-2025
CELL 0.71073  17.52870   4.83490  20.64870  90.0000  91.2351  90.0000
ZERR    4.00   0.00050   0.00020   0.00060   0.0000   0.0014   0.0000
LATT  1
SYMM -X, 0.5+Y, 0.5-Z
SFAC C H N O
UNIT 84 68 20 8
TEMP -100.150
SIZE 0.023 0.026 0.188
L.S. 7
BOND $H
ACTA
LIST 4
MERG 2
CONF
FMAP 2
PLAN 5
HTAB N11 O26
HTAB O25 N9
WGHT    0.038200    0.847000
FVAR       0.15274
C1    1    0.708394    0.717072    0.292557    11.00000    0.02742    0.02432 =
         0.01937    0.00032    0.00084    0.00437
N2    3    0.643709    0.598568    0.278239    11.00000    0.02983    0.02898 =
         0.02300    0.00156    0.00052    0.00081
C3    1    0.615847    0.411485    0.322980    11.00000    0.03043    0.02534 =
         0.02295   -0.00147    0.00124    0.00189
C4    1    0.544994    0.287420    0.311791    11.00000    0.03515    0.03557 =
         0.02499   -0.00099   -0.00391   -0.00177
AFIX  43
H4    2    0.515662    0.335244    0.274220    11.00000   -1.20000
AFIX   0
C5    1    0.517132    0.096363    0.354641    11.00000    0.03565    0.03698 =
         0.03490    0.00065   -0.00151   -0.01185
AFIX  43
H5    2    0.468563    0.014404    0.346727    11.00000   -1.20000
AFIX   0
C6    1    0.560174    0.022387    0.409889    11.00000    0.04304    0.03202 =
         0.03108    0.00484    0.00029   -0.00901
AFIX  43
H6    2    0.541259   -0.112370    0.438926    11.00000   -1.20000
AFIX   0
C7    1    0.630090    0.145308    0.422148    11.00000    0.03694    0.03561 =
         0.02451    0.00507   -0.00297   -0.00165
AFIX  43
H7    2    0.659186    0.095287    0.459691    11.00000   -1.20000
AFIX   0
C8    1    0.658121    0.342894    0.379512    11.00000    0.02959    0.02433 =
         0.02251   -0.00292    0.00001    0.00108
N9    3    0.727100    0.472336    0.393452    11.00000    0.02816    0.02777 =
         0.02157    0.00306   -0.00063    0.00027
C10   1    0.750576    0.660616    0.352827    11.00000    0.02442    0.02769 =
         0.02219   -0.00176    0.00146    0.00362
N11   3    0.815398    0.800021    0.366202    11.00000    0.03113    0.03214 =
         0.02311    0.00520   -0.00422   -0.00121
H11   2    0.838202    0.758154    0.402313    11.00000   -1.50000
C12   1    0.845262    0.997020    0.324743    11.00000    0.02644    0.02784 =
         0.02620    0.00130    0.00186    0.00395
C13   1    0.911016    1.142927    0.341543    11.00000    0.02974    0.03186 =
         0.02979   -0.00041   -0.00174    0.00233
AFIX  43
H13   2    0.936882    1.105707    0.381498    11.00000   -1.20000
AFIX   0
C14   1    0.939058    1.343123    0.300082    11.00000    0.02989    0.03001 =
         0.04146   -0.00176    0.00350   -0.00187
AFIX  43
H14   2    0.984236    1.442035    0.311405    11.00000   -1.20000
AFIX   0
C15   1    0.900848    1.397414    0.242311    11.00000    0.03568    0.03007 =
         0.03678    0.00458    0.00762   -0.00042
AFIX  43
H15   2    0.919577    1.535825    0.214128    11.00000   -1.20000
AFIX   0
C16   1    0.835498    1.251974    0.225093    11.00000    0.03458    0.02757 =
         0.02652    0.00323    0.00384    0.00426
AFIX  43
H16   2    0.809524    1.291890    0.185331    11.00000   -1.20000
AFIX   0
C17   1    0.807708    1.048063    0.265622    11.00000    0.02570    0.02812 =
         0.02512   -0.00086    0.00261    0.00338
N18   3    0.740983    0.898347    0.249457    11.00000    0.03042    0.03123 =
         0.02111    0.00302   -0.00104   -0.00060
C19   1    0.712273    0.901361    0.183064    11.00000    0.03102    0.02723 =
         0.02079    0.00333    0.00142   -0.00137
C20   1    0.650734    1.057261    0.165608    11.00000    0.04064    0.06449 =
         0.02766   -0.01159   -0.00424    0.01959
AFIX  43
H20   2    0.624961    1.166512    0.196504    11.00000   -1.20000
AFIX   0
C21   1    0.626806    1.051602    0.101216    11.00000    0.04411    0.07006 =
         0.03246   -0.00866   -0.01072    0.02620
AFIX  43
H21   2    0.583888    1.157184    0.087061    11.00000   -1.20000
AFIX   0
C22   1    0.665717    0.892175    0.058271    11.00000    0.04579    0.03746 =
         0.01952   -0.00078   -0.00271    0.00007
AFIX  43
H22   2    0.650027    0.882809    0.014000    11.00000   -1.20000
AFIX   0
C23   1    0.727733    0.746709    0.080655    11.00000    0.06148    0.04596 =
         0.02605   -0.00470    0.00220    0.01791
AFIX  43
H23   2    0.755053    0.637762    0.050687    11.00000   -1.20000
AFIX   0
N24   3    0.752007    0.749602    0.142537    11.00000    0.05716    0.04464 =
         0.02736    0.00071   -0.00133    0.02186
O25   4    0.814252    0.247024    0.487282    11.00000    0.03370    0.04229 =
         0.03523    0.01053   -0.00731   -0.00521
H25   2    0.782524    0.340625    0.453500    11.00000   -1.50000
O26   4    0.892605    0.607138    0.480308    11.00000    0.04126    0.04440 =
         0.04152    0.00999   -0.01062   -0.00918
C27   1    0.874875    0.389590    0.505101    11.00000    0.03057    0.04122 =
         0.02586    0.00336   -0.00019    0.00009
C28   1    0.920425    0.257694    0.558864    11.00000    0.04315    0.06643 =
         0.04184    0.02081   -0.01195   -0.00834
AFIX 137
H28A  2    0.974407    0.305597    0.554590    11.00000   -1.50000
H28B  2    0.914424    0.056376    0.556625    11.00000   -1.50000
H28C  2    0.902279    0.324712    0.600592    11.00000   -1.50000

REM #####

REM <hkl>
REM A25169O_014.hkl
REM </hkl>
AFIX   0
HKLF 4


REM  A25169O_014 in P2(1)/c
REM wR2 = 0.1198, GooF = S = 1.069, Restrained GooF = 1.069 for all data
REM R1 = 0.0512 for 2383 Fo > 4sig(Fo) and 0.0891 for all 3402 data
REM 260 parameters refined using 0 restraints

END

WGHT      0.0383      0.8470

REM Highest difference peak  0.208,  deepest hole -0.243,  1-sigma level  0.046
Q1    1   0.5899  1.0488  0.2120  11.00000  0.05    0.21
Q2    1   0.8836  0.0965  0.5843  11.00000  0.05    0.20
Q3    1   0.7124  0.6516  0.1572  11.00000  0.05    0.20
Q4    1   0.6515  1.2989  0.1894  11.00000  0.05    0.19
Q5    1   0.8004  0.6091  0.1571  11.00000  0.05    0.16
;
_shelx_res_checksum   75375

_shelx_hkl_file
;
   3   0   0   -0.06    0.53
   3   0   0    0.25    0.05
  -3   0   0    0.19    0.05
  -3   0   0    0.38    0.58
  -3   0   0    0.21    0.04
   4   0   0  109.41    2.75
  -4   0   0  106.46    2.62
   4   0   0  111.84    5.53
  -4   0   0  109.28    5.77
   4   0   0  112.93    2.63
  -4   0   0  102.79    2.53
   5   0   0   92.54    2.26
  -5   0   0   90.94    2.28
   5   0   0   94.24    2.43
  -5   0   0   89.13    5.57
  -5   0   0   90.88    2.18
   5   0   0   91.65    5.54
  -6   0   0    9.80    0.31
  -6   0   0    5.54    2.16
   6   0   0    7.73    2.13
   6   0   0    8.33    0.36
  -6   0   0    8.07    0.37
   7   0   0   49.49    1.35
  -7   0   0   48.26    1.26
  -7   0   0   46.39    5.24
   7   0   0   51.48    1.55
   7   0   0   53.27    4.99
  -7   0   0   48.26    1.38
  -8   0   0   10.46    0.48
   8   0   0   11.06    0.61
  -8   0   0   11.23    0.40
  -8   0   0   11.25    3.26
   8   0   0   10.89    0.46
   8   0   0    6.82    3.16
  -9   0   0   25.87    0.84
   9   0   0   25.52    0.76
   9   0   0   20.28    4.78
   9   0   0   26.00    0.86
  -9   0   0   24.19    0.90
  -9   0   0   21.40    4.76
 -10   0   0   17.19    0.74
 -10   0   0   16.96    0.58
  10   0   0   16.61    0.65
 -10   0   0   10.53    3.65
  10   0   0   17.20    0.59
  11   0   0  249.71   14.53
  11   0   0  251.71    5.99
 -11   0   0  248.84   14.42
  11   0   0  254.74    5.90
 -11   0   0  244.39    6.13
 -11   0   0  239.68    5.88
  12   0   0    3.79    0.25
 -12   0   0    3.57    0.26
 -12   0   0    3.81    0.35
  12   0   0    3.55    0.28
 -12   0   0   -1.28    4.52
  12   0   0   10.66    5.20
 -13   0   0   23.62    0.86
  13   0   0   23.29    0.82
  13   0   0   23.09    0.88
  14   0   0    2.45    0.24
 -14   0   0    2.38    0.24
  14   0   0    2.50    0.26
  15   0   0    0.28    0.11
 -15   0   0    0.19    0.10
  15   0   0    0.14    0.09
 -16   0   0    1.07    0.20
  16   0   0    0.98    0.17
  16   0   0    1.12    0.20
  17   0   0    0.53    0.14
 -17   0   0    0.11    0.13
 -18   0   0   -0.01    0.11
  18   0   0    0.04    0.09
  19   0   0    1.52    0.26
 -19   0   0    1.75    0.30
  20   0   0    0.78    0.22
 -20   0   0    1.43    0.28
 -21   0   0    2.57    0.40
   0  -1   0    1.57    1.73
   0   1   0    0.01    0.07
   0   1   0   -2.19    1.63
   0   1   0    0.01    0.05
   0   1   0   -0.05    0.03
   1  -1   0    3.77    2.18
   1  -1   0    3.09    1.94
  -1  -1   0    2.03    0.23
  -1  -1   0    1.64    1.72
  -1  -1   0    2.13    0.19
   1   1   0    2.65    0.21
   1   1   0    2.05    0.24
  -1   1   0    2.51    0.36
   1   1   0    2.16    0.19
  -1   1   0    2.42    0.20
   1   1   0    4.15    2.21
  -2  -1   0   55.26    1.48
   2  -1   0   51.28    1.68
   2  -1   0   57.97    5.96
  -2  -1   0   43.43    5.74
   2   1   0   51.08    1.59
  -2   1   0   53.31    1.73
  -2   1   0   52.20    1.42
   2   1   0   50.95    6.13
   2   1   0   53.43    1.49
   2   1   0   50.96    1.45
   3  -1   0  636.07   23.22
  -3  -1   0  645.75   25.03
   3   1   0  615.79   25.30
   4  -1   0   19.12    3.57
   4  -1   0   22.98    0.94
  -4  -1   0   22.33    0.94
  -4  -1   0   23.47    0.81
  -4   1   0   19.71    4.30
  -4   1   0   22.71    0.74
  -4   1   0   23.41    0.95
   4   1   0   22.97    0.78
   4   1   0   22.96    0.90
  -4   1   0   21.78    0.58
   4   1   0   23.24    0.77
   4   1   0   26.23    4.80
   5  -1   0   37.95    0.94
   5  -1   0   38.99    1.38
   5  -1   0   32.52    4.55
  -5  -1   0   37.73    1.19
   5   1   0   40.02    1.32
  -5   1   0   38.11    1.11
  -5   1   0   38.26    0.98
   5   1   0   46.12    6.78
  -5   1   0   44.18    5.70
  -5   1   0   39.50    1.31
   5   1   0   40.59    1.17
   6  -1   0   49.11    1.16
  -6  -1   0   44.02    1.74
  -6  -1   0   45.77    1.44
   6  -1   0   50.02    1.61
  -6  -1   0   43.43    7.25
   6  -1   0   43.87    5.35
   6   1   0   49.01    1.34
  -6   1   0   46.77    1.46
   6   1   0   54.68    6.92
  -6   1   0   46.03    1.31
  -6   1   0   50.17    6.70
  -6   1   0   47.88    1.34
   6   1   0   49.36    1.55
   7  -1   0   54.89    1.74
   7  -1   0   53.16    1.34
   7  -1   0   51.81    5.89
  -7  -1   0   51.11    1.60
  -7  -1   0   54.44    1.79
  -7  -1   0   59.80    7.04
  -7   1   0   55.09    1.50
  -7   1   0   53.54    1.47
   7   1   0   57.86    7.68
   7   1   0   56.38    1.49
   7   1   0   56.92    1.73
  -7   1   0   44.74    6.03
  -8  -1   0   40.47    1.49
   8  -1   0   38.57    1.40
  -8  -1   0   40.09    1.48
   8  -1   0   45.31    5.86
   8  -1   0   41.10    1.08
  -8  -1   0   45.16    5.99
   8   1   0   42.97    1.42
   8   1   0   43.92    1.16
  -8   1   0   42.80    1.23
  -8   1   0   44.26    6.23
   8   1   0   34.21    7.72
   9  -1   0   18.08    4.58
  -9  -1   0    9.63    0.54
  -9  -1   0    8.68    3.46
  -9  -1   0   10.31    0.64
   9  -1   0   10.94    0.61
   9  -1   0   10.61    0.39
  -9   1   0    9.89    0.54
   9   1   0   10.77    0.58
  -9   1   0   17.42    5.58
   9   1   0    1.56    4.30
  -9   1   0   11.55    0.48
  10  -1   0   12.32    0.66
 -10  -1   0   12.61    0.65
 -10  -1   0    7.79    3.54
  10  -1   0    5.18    3.54
 -10  -1   0   11.27    0.69
  10  -1   0   12.19    0.45
 -10   1   0   13.69    4.03
 -10   1   0   12.23    0.54
 -10   1   0   11.32    0.52
  10   1   0   12.58    0.32
  10   1   0   16.36    6.52
  10   1   0   12.18    0.64
  11  -1   0    0.38    0.16
  11  -1   0    1.04    3.17
 -11  -1   0    0.21    0.14
 -11  -1   0   -0.80    3.19
  11  -1   0    0.62    0.10
 -11  -1   0    0.29    0.12
  11   1   0    0.37    0.12
 -11   1   0    0.32    0.11
 -11   1   0    4.34    3.23
 -11   1   0    0.59    0.12
  11   1   0    1.19    5.22
  12  -1   0    2.70    0.30
 -12  -1   0    1.96    4.49
 -12  -1   0    1.90    0.26
  12  -1   0    2.75    0.21
  12  -1   0    8.35    5.07
  12   1   0   -3.74    7.34
  12   1   0    2.69    0.29
 -12   1   0    0.55    4.48
 -12   1   0    2.24    0.24
 -12   1   0    2.35    0.22
  13  -1   0    0.50    0.11
 -13  -1   0    0.39    0.18
  13  -1   0    0.75    0.17
 -13  -1   0    0.47    0.17
 -13   1   0    0.55    0.12
  13   1   0    0.79    0.17
  14  -1   0    1.24    0.21
 -14  -1   0    1.74    0.27
 -14  -1   0    1.59    0.34
 -14   1   0    1.93    0.21
  14   1   0    1.54    0.23
 -15  -1   0    0.13    0.13
  15   1   0    0.16    0.14
 -16  -1   0    1.98    0.32
 -16   1   0    2.22    0.31
  16   1   0    1.90    0.11
  16   1   0    2.05    0.29
 -17  -1   0    0.14    0.12
 -17   1   0    0.12    0.09
  17   1   0    0.06    0.09
  18   1   0    0.11    0.09
 -18   1   0    0.06    0.11
 -19  -1   0    1.23    0.29
  19   1   0    1.34    0.26
 -20  -1   0    0.25    0.17
 -20   1   0    0.16    0.13
 -21  -1   0    1.07    0.33
 -21   1   0    1.11    0.27
   0  -2   0    5.88    4.43
   0   2   0   10.92    0.57
   0   2   0   12.22    0.75
   0   2   0   11.38    0.61
   1  -2   0   39.16    8.09
  -1  -2   0   15.73    5.86
   1  -2   0   23.98    7.58
   1   2   0   30.20    1.13
  -1   2   0   31.75    1.16
   1   2   0   21.13    6.96
   1   2   0   30.30    1.32
   2  -2   0   15.53    5.81
  -2  -2   0   15.16    5.85
   2  -2   0   30.01    7.21
  -2  -2   0   24.08    0.94
  -2   2   0   22.15    0.91
   2   2   0   23.13    1.13
   2   2   0   19.31    6.19
   2   2   0   22.56    0.94
   3  -2   0   20.60    6.51
  -3  -2   0   20.04    0.91
  -3  -2   0   19.25    6.76
   3  -2   0   37.64    7.47
  -3  -2   0   23.83    1.14
  -3   2   0   21.27    0.89
   3   2   0   21.75    1.09
   3   2   0   23.22    9.21
   3   2   0   22.10    0.91
  -4  -2   0   23.08    7.47
  -4  -2   0   25.77    1.24
  -4  -2   0   25.34    1.04
   4  -2   0   24.15    6.77
   4   2   0   26.84    1.05
   4   2   0   33.45    7.48
  -4   2   0   25.28    1.00
   4   2   0   26.35    1.24
  -5  -2   0    1.16    0.25
  -5  -2   0    1.36    0.23
   5  -2   0    4.13    3.62
  -5  -2   0   -4.00    4.03
   5   2   0   12.41    5.15
  -5   2   0    1.12    0.23
  -5   2   0    1.20    0.11
   5   2   0    1.31    0.26
   5   2   0    1.31    0.20
   6  -2   0    4.79    3.14
  -6  -2   0    1.57    3.94
   6   2   0    1.37    4.61
  -6   2   0    1.31    4.29
  -7  -2   0    1.05    0.10
  -7  -2   0    2.43    4.66
  -7  -2   0    0.84    0.23
  -7  -2   0    1.10    0.21
   7  -2   0    0.84    3.56
   7   2   0    1.10    0.24
  -7   2   0    1.73    4.43
   7   2   0    3.34    5.26
   7   2   0    1.24    0.19
  -7   2   0    0.86    0.18
  -8  -2   0   22.79    1.22
  -8  -2   0   20.53    0.97
   8  -2   0   17.61    5.70
  -8  -2   0   29.85    7.88
  -8   2   0   14.80    6.34
   8   2   0   23.21    0.92
   8   2   0   19.99    8.05
   8   2   0   23.06    1.12
  -8   2   0   21.31    0.89
  -9  -2   0    2.93    0.36
   9  -2   0    2.83    3.65
  -9   2   0    4.01    0.34
  -9   2   0   11.91    6.23
   9   2   0    3.86    0.45
  -9   2   0    4.36    0.31
   9   2   0    4.35    0.33
   9   2   0   -1.93    6.72
  10  -2   0   -5.65    4.49
 -10  -2   0   -0.05    0.10
 -10  -2   0    0.09    0.09
 -10   2   0    0.17    0.09
 -10   2   0    6.12    7.49
 -10   2   0    0.05    0.07
  10   2   0    1.55    9.23
  10   2   0    0.07    0.07
  10   2   0   -0.03    0.11
 -11  -2   0    0.95    0.24
 -11  -2   0    1.19    0.26
 -11   2   0    0.91    0.21
  11   2   0    1.19    0.24
 -11   2   0    0.79    0.16
 -12  -2   0    5.15    0.56
 -12  -2   0    5.04    0.49
 -12   2   0    5.31    0.41
 -12   2   0    5.29    0.38
  12   2   0    4.90    0.50
 -13  -2   0    1.11    0.24
 -13  -2   0    0.59    0.27
  13   2   0    1.30    0.28
 -13   2   0    0.97    0.19
 -14  -2   0    4.65    0.50
 -14  -2   0    4.57    0.59
  14   2   0    4.43    0.49
 -14   2   0    4.50    0.39
 -15  -2   0    1.18    0.42
 -15   2   0    0.04    0.07
 -16   2   0    1.14    0.21
  16   2   0    0.57    0.20
  17   2   0    4.74    0.57
 -18   2   0    1.22    0.23
 -19  -2   0    3.26    0.48
 -19   2   0    3.30    0.36
 -20  -2   0    0.34    0.17
   0  -3   0    5.20    7.54
   0  -3   0   -1.82    6.23
   0   3   0   -0.09    0.04
  -1  -3   0    2.81    6.63
  -1  -3   0   13.22    7.82
   1  -3   0    4.40    6.70
   1  -3   0    3.02    6.41
   2  -3   0   15.43    6.40
  -2  -3   0    5.40    6.85
   2  -3   0    3.87    7.13
  -2   3   0    4.14    0.42
   2   3   0    3.73    0.38
   3  -3   0   -0.66    6.32
   3  -3   0  -11.38    5.57
  -3  -3   0  -10.14    6.84
   3   3   0    2.72    7.72
  -3   3   0    0.09    0.10
   3   3   0   -0.04    0.06
   4  -3   0   -6.36    5.05
  -4  -3   0    0.05    0.18
  -4  -3   0    0.24    6.83
   4  -3   0    9.66    7.04
   4   3   0    0.16    0.11
  -4   3   0    0.11    0.12
   4   3   0   -3.90    7.77
   5  -3   0    5.04    8.78
  -5  -3   0   -6.66    8.21
   5  -3   0    7.73    8.78
   5   3   0   21.97   10.46
   6  -3   0   -5.18    8.20
  -6  -3   0  -10.06    8.78
   6  -3   0  -11.41    7.69
  -6   3   0    0.40    0.19
   6   3   0  -13.10    9.96
   6   3   0    0.61    0.25
  -7  -3   0    7.26    0.61
  -7  -3   0   -2.17    9.65
   7  -3   0   14.79   10.49
   7  -3   0   10.46    8.45
   7   3   0    7.52    0.73
   7   3   0    8.09    0.58
  -7   3   0    7.57    0.32
  -7   3   0    8.67    0.62
   7   3   0   19.47   12.49
  -8  -3   0    0.36    0.19
  -8  -3   0    0.11    0.14
   8   3   0    0.13    0.13
   8   3   0    0.12    0.15
  -8   3   0    0.34    0.09
  -8   3   0   -0.02    0.10
  -9  -3   0    2.62    0.39
  -9  -3   0    1.48    0.35
   9   3   0    2.33    0.31
  -9   3   0    2.30    0.31
 -10  -3   0    0.53    0.22
 -10   3   0    0.32    0.15
  10   3   0    0.16    0.13
 -11  -3   0    9.40    0.85
 -11  -3   0    7.71    0.68
 -11   3   0    8.30    0.57
 -11   3   0    8.49    0.62
  11   3   0    6.64    0.70
 -12  -3   0    0.68    0.30
 -12  -3   0    0.50    0.23
 -12   3   0    0.24    0.21
 -12   3   0    0.61    0.20
  12   3   0    0.16    0.18
 -13   3   0    0.51    0.19
  13   3   0    0.31    0.20
 -14  -3   0    0.34    0.18
 -14   3   0    0.84    0.22
 -15  -3   0   -0.06    0.11
 -16  -3   0   -0.26    0.16
 -16   3   0    0.01    0.10
 -17  -3   0    0.90    0.32
 -17   3   0    1.79    0.30
 -18  -3   0    0.44    0.20
 -18   3   0    0.12    0.15
   0   4   0    2.42    0.38
   1   4   0   -0.12    0.10
  -1   4   0   -0.02    0.12
   2   4   0    5.48    0.59
  -2   4   0    5.93    0.60
   3   4   0   19.72    1.11
  -3   4   0   19.63    1.12
  -5   4   0   15.75    1.00
   5   4   0   15.01    0.96
   6   4   0    1.46    0.31
  -6   4   0    1.45    0.30
  -7  -4   0   18.70    1.16
  -7   4   0   18.94    0.78
  -7   4   0   16.71    1.04
   7   4   0   18.12    1.05
  -8  -4   0   15.62    1.06
  -8   4   0   14.40    0.55
  -8   4   0   15.73    0.69
   8   4   0   14.88    0.93
  -8   4   0   15.24    0.95
  -9  -4   0   10.79    0.86
  -9   4   0    9.47    0.40
  -9   4   0    9.55    0.39
  -9   4   0    9.38    0.87
 -10  -4   0    0.32    0.19
 -10   4   0    0.38    0.19
 -11   4   0    1.44    0.29
 -12  -4   0   -0.09    0.16
 -13  -4   0    1.59    0.40
 -13   4   0    1.64    0.31
 -14  -4   0   -0.10    0.15
 -14   4   0    0.03    0.15
 -15  -4   0    0.06    0.13
 -15   4   0   -0.09    0.13
 -16  -4   0   -0.26    0.15
 -16   4   0    0.06    0.13
   0   5   0    0.19    0.18
  -1   5   0    1.44    0.36
   1   5   0    0.85    0.31
   2   5   0    0.15    0.20
  -2   5   0    0.40    0.21
  -3   5   0    0.51    0.25
   3   5   0    0.32    0.22
   4   5   0    9.37    0.81
  -4   5   0    9.36    0.86
   5   5   0   -0.09    0.16
   6   5   0    0.04    0.19
  -6   5   0   -0.01    0.18
  -7   5   0    1.73    0.37
  -7   5   0    1.42    0.29
  -8   5   0    0.73    0.28
  -9   5   0    0.12    0.16
 -10   5   0    0.30    0.21
 -11  -5   0   -0.28    0.21
 -11   5   0    0.10    0.20
 -21   0   1    0.14    0.12
 -20   0   1   -0.01    0.13
  19   0  -1    0.06    0.10
 -19   0   1   -0.07    0.12
 -18   0   1    0.08    0.09
 -17   0   1    0.47    0.17
  16   0  -1    0.06    0.09
 -16   0   1   -0.04    0.08
  15   0  -1   -0.08    0.06
 -15   0   1    0.11    0.08
  14   0  -1    0.05    0.06
 -14   0   1   -0.06    0.06
  13   0  -1    0.05    0.06
 -13   0   1   -0.12    0.08
  13   0  -1    0.06    0.06
  12   0  -1    8.35    5.27
 -12   0   1    0.70    4.44
 -11   0   1    4.46    3.16
  11   0  -1    0.42    2.89
  10   0  -1   -0.04    0.04
 -10   0   1    0.16    2.73
  10   0  -1   -0.69    3.00
  10   0  -1   -0.01    0.05
 -10   0   1    0.01    0.05
  -9   0   1   -0.02    0.04
  -9   0   1   -0.10    0.05
   9   0  -1    0.06    0.06
   9   0  -1    0.00    0.03
  -9   0   1   -0.66    2.14
   9   0  -1   -0.13    2.34
   8   0  -1    1.93    1.79
  -7   0   1    0.03    0.05
   7   0  -1   -0.40    1.55
  -7   0   1    2.02    1.73
  -7   0   1   -0.04    0.03
   7   0  -1   -0.02    0.04
  -6   0   1    1.98    1.68
   6   0  -1    1.47    1.47
   5   0  -1   -1.21    1.03
   5   0  -1    0.01    0.05
  -5   0   1    1.33    1.23
  -5   0   1    0.05    0.05
  -5   0   1   -0.05    0.02
  -4   0   1   -0.02    0.03
   4   0  -1    0.04    0.03
  -4   0   1   -0.90    1.12
   4   0  -1    0.46    0.79
   4   0  -1   -0.03    0.04
   3   0  -1    0.18    0.69
   3   0  -1    0.02    0.03
   3   0  -1    0.03    0.04
  -3   0   1    0.00    0.03
  -2   0   1    0.02    0.03
   2   0  -1   -0.64    0.56
   2   0   1    0.30    0.29
   3   0   1    0.54    0.44
  -3   0  -1    0.90    0.49
   4   0   1    0.63    0.73
  -4   0  -1    0.40    0.62
  -5   0  -1    0.02    0.04
   5   0   1   -0.46    0.97
   5   0   1    0.07    0.04
  -5   0  -1    0.29    0.97
  -6   0  -1    0.75    1.20
   6   0   1    0.08    0.06
  -6   0  -1    0.03    0.02
  -6   0  -1    0.00    0.04
   6   0   1   -0.25    1.22
  -7   0  -1    2.54    1.69
   7   0   1    1.15    1.40
   8   0   1    0.22    1.91
  -8   0  -1    1.70    1.66
   9   0   1    0.01    0.04
  -9   0  -1    0.88    2.21
  -9   0  -1    0.02    0.04
   9   0   1   -0.50    2.05
  10   0   1    3.14    2.91
 -10   0  -1   -1.67    2.30
 -11   0  -1    1.98    2.69
 -11   0  -1   -0.05    0.05
  11   0   1   -1.08    2.87
  11   0   1    0.01    0.07
  11   0   1   -0.03    0.05
  12   0   1   -4.19    4.24
 -12   0  -1   -0.03    0.03
  12   0   1   -0.04    0.04
 -12   0  -1    3.17    4.06
  12   0   1    0.08    0.06
 -13   0  -1   -0.06    0.05
  13   0   1   -0.03    0.06
  13   0   1   -0.11    0.06
  14   0   1    0.02    0.08
 -14   0  -1   -0.05    0.06
  14   0   1    0.04    0.06
 -15   0  -1    0.03    0.07
  15   0   1   -0.02    0.07
  15   0   1   -0.02    0.08
  16   0   1    0.18    0.10
  16   0   1    0.05    0.07
 -16   0  -1   -0.08    0.07
  17   0   1    0.14    0.14
  17   0   1   -0.01    0.08
 -17   0  -1   -0.07    0.07
  18   0   1    0.08    0.11
  18   0   1   -0.09    0.07
  19   0   1    0.01    0.09
 -19   0  -1   -0.14    0.11
 -20   0  -1    0.02    0.12
 -21   0  -1    0.40    0.19
 -21  -1   1    0.01    0.17
 -21   1   1    0.28    0.14
 -20   1   1    0.88    0.21
 -19  -1   1   -0.08    0.12
 -19   1   1   -0.07    0.10
  18   1  -1    3.90    0.29
  18   1  -1    4.01    0.42
 -18   1   1    4.77    0.57
 -17  -1   1    0.50    0.19
  17   1  -1    0.23    0.15
 -17   1   1    0.08    0.08
 -16  -1   1    0.64    0.19
  16   1  -1    0.66    0.18
 -16   1   1    0.39    0.14
 -15  -1   1    0.32    0.16
 -15  -1   1    0.38    0.23
 -15   1   1    0.69    0.15
  15   1  -1    0.54    0.07
  15   1  -1    0.57    0.18
 -14  -1   1    0.11    0.12
 -14  -1   1    0.15    0.17
 -14   1   1    0.40    0.12
  14   1  -1    0.16    0.05
  14   1  -1   -0.03    0.08
 -13  -1   1    8.57    0.68
 -13  -1   1    9.12    0.62
  13  -1  -1    8.33    0.42
  13   1  -1    9.07    0.31
 -13   1   1    9.43    0.53
  13   1  -1    9.00    0.56
 -13   1   1    8.35    0.46
  12  -1  -1    2.24    0.20
 -12  -1   1    2.46    0.30
 -12  -1   1   -3.87    4.53
  12  -1  -1    0.93    4.70
 -12  -1   1    2.44    0.32
 -12   1   1    2.28    0.22
 -12   1   1    2.11    5.57
  12   1  -1    1.93    6.69
 -12   1   1    2.02    0.24
  11  -1  -1   -5.95    3.44
 -11  -1   1   -1.19    3.08
  11   1  -1    3.44    4.42
  10  -1  -1    1.58    0.14
 -10  -1   1    1.43    0.23
  10  -1  -1    2.60    3.48
 -10  -1   1    1.48    0.26
 -10   1   1    1.59    0.18
 -10   1   1    1.57    0.19
  10   1  -1    2.68    3.75
 -10   1   1    1.37    3.77
   9  -1  -1    4.47    0.34
  -9  -1   1    4.24    0.35
  -9  -1   1    5.71    3.00
  -9  -1   1    4.32    0.42
   9  -1  -1    4.27    0.21
   9  -1  -1    6.41    3.38
   9   1  -1    4.52    0.31
  -9   1   1    4.24    0.24
  -9   1   1    4.09    0.30
   9   1  -1    2.21    3.50
  -9   1   1    0.39    3.53
  -9   1   1    4.19    0.28
   9   1  -1    4.16    0.35
  -8  -1   1   15.92    0.82
   8  -1  -1   15.67    0.49
   8  -1  -1   16.40    0.73
   8  -1  -1   15.22    4.11
  -8  -1   1   13.52    4.04
   8   1  -1   17.79    0.67
  -8   1   1   18.12    0.81
  -8   1   1   16.53    0.61
  -8   1   1   15.99    0.63
  -8   1   1   15.03    4.35
   8   1  -1   18.40    5.35
   8   1  -1   16.91    0.74
   7  -1  -1   22.92    0.90
   7  -1  -1   22.48    0.59
   7  -1  -1   24.44    4.30
  -7  -1   1   22.76    0.89
  -7   1   1   22.71    0.80
   7   1  -1   23.50    0.83
  -7   1   1   23.41    0.79
   7   1  -1   21.36    5.98
  -7   1   1   21.91    0.76
   7   1  -1   22.93    0.92
  -7   1   1   12.20    4.09
   6  -1  -1    0.24    0.03
   6  -1  -1    0.69    1.89
  -6  -1   1    0.44    0.12
   6   1  -1    1.20    2.58
   6   1  -1    0.23    0.10
  -6   1   1    0.25    0.12
  -6   1   1    0.29    0.08
  -6   1   1    0.45    0.11
  -6   1   1    0.85    2.36
   5  -1  -1   11.55    3.08
  -5  -1   1    6.70    0.46
  -5  -1   1    4.70    2.58
  -5  -1   1    6.68    0.40
  -5   1   1    7.11    0.45
  -5   1   1    7.38    0.35
   5   1  -1    3.71    3.10
   5   1  -1    7.20    0.45
  -5   1   1    9.67    3.01
  -4  -1   1    2.03    0.25
   4  -1  -1    2.32    0.21
  -4  -1   1    4.65    3.38
  -4  -1   1    2.23    0.22
   4  -1  -1    0.43    1.53
   4   1  -1    2.12    0.21
   4   1  -1    0.43    2.22
  -4   1   1    2.42    0.19
  -4   1   1    2.56    0.28
   4   1  -1    2.25    0.25
  -3  -1   1  147.52    3.63
   3  -1  -1  148.13    9.36
  -3  -1   1  134.80    3.97
  -3  -1   1  146.13   10.25
   3  -1  -1  147.72    3.57
  -3   1   1  153.66    3.57
   3   1  -1  147.31    3.97
  -3   1   1  147.79    3.87
   3   1  -1  151.50   10.94
   3   1  -1  143.88    3.61
   3   1  -1  144.74    3.76
  -3   1   1  142.61    3.38
   2  -1  -1   72.87    6.89
  -2  -1   1   72.64    1.90
  -2  -1   1   71.54    2.06
   2  -1  -1   71.90    1.87
  -2  -1   1   70.80    6.88
  -2   1   1   67.11    1.85
   2   1  -1   75.82    7.49
   2   1  -1   68.15    2.16
  -2   1   1   71.95    7.37
   2   1  -1   71.96    2.02
  -2   1   1   70.32    2.12
  -1  -1   1   13.16    0.61
  -1  -1   1   11.41    2.94
  -1  -1   1   13.10    0.51
   1  -1  -1   11.95    0.49
   1  -1  -1   11.16    3.17
   1   1  -1    9.03    3.08
   1   1  -1   12.20    0.50
  -1   1   1   13.72    0.50
   1   1  -1   12.75    0.72
  -1   1   1   13.26    3.69
   1   1  -1   12.78    0.59
   0  -1  -1   92.26    2.35
   0  -1   1   95.92    2.50
   0  -1  -1   85.16    8.14
   0  -1   1   86.09    7.67
   0  -1  -1   92.08    8.04
   0  -1   1   95.21    2.70
   0   1   1   91.03    2.32
   0   1  -1  100.51    7.86
   0   1  -1   92.37    2.48
   0   1  -1   89.00    2.85
   0   1  -1   87.44    2.31
   1  -1   1   38.61    1.38
   1  -1   1   32.42    4.76
  -1  -1  -1   39.18    1.13
  -1  -1  -1   39.64    5.30
  -1  -1  -1   39.63    1.14
  -1   1  -1   39.08    1.53
   1   1   1   35.53    5.33
   1   1   1   37.47    1.10
  -1   1  -1   41.57    8.17
   1   1   1   39.34    1.12
  -1   1  -1   39.99    1.25
  -2  -1  -1   35.35    5.33
  -2  -1  -1   35.65    1.06
  -2  -1  -1   34.25    1.05
   2  -1   1   35.07    5.37
   2  -1   1   36.98    1.32
   2  -1   1   35.80    4.98
   2   1   1   35.97    1.05
   2   1   1   35.64    1.19
  -2   1  -1   35.36    1.43
   2   1   1   36.80    1.04
   2   1   1   30.88    4.96
   3  -1   1   36.67    1.32
  -3  -1  -1   39.32    1.10
   3  -1   1   39.62    5.09
  -3  -1  -1   32.43    1.06
  -3  -1  -1   31.74    1.36
  -3   1  -1   37.82    5.20
   3   1   1   37.59    1.24
   3   1   1   36.71    5.90
  -3   1  -1   35.06    1.29
   3   1   1   36.56    1.06
   3   1   1   36.97    1.04
  -3   1  -1   35.43    0.92
  -4  -1  -1  137.97    3.42
  -4  -1  -1  135.01    3.22
   4  -1   1  136.59    9.10
   4  -1   1  148.57    3.78
   4  -1   1  136.83    3.24
  -4   1  -1  146.07    9.70
  -4   1  -1  134.92    3.62
  -4   1  -1  124.72    3.21
   4   1   1  138.81    3.47
   4   1   1  137.02    3.60
   4   1   1  141.22    3.36
   4   1   1  137.62   10.37
   5  -1   1   43.42    1.07
   5  -1   1   40.76    4.95
  -5  -1  -1   40.43    1.40
   5  -1   1   44.12    1.49
  -5  -1  -1   44.17    5.72
  -5  -1  -1   40.46    1.25
  -5   1  -1   41.67    1.17
   5   1   1   42.67    1.16
  -5   1  -1   41.47    1.09
  -5   1  -1   42.25    1.37
  -5   1  -1   36.76    5.20
   5   1   1   42.81    1.40
   5   1   1   46.09    6.59
  -6  -1  -1    1.41    2.53
   6  -1   1    4.70    0.40
   6  -1   1    3.68    2.29
  -6  -1  -1    4.42    0.37
  -6  -1  -1    4.38    0.36
   6  -1   1    4.33    0.19
  -6   1  -1    4.41    0.24
  -6   1  -1    4.52    0.33
  -6   1  -1    3.96    2.48
  -6   1  -1    4.27    0.25
   6   1   1    4.68    0.22
   6   1   1    4.40    0.35
  -6   1  -1    4.01    0.22
   7  -1   1   15.09    0.48
  -7  -1  -1   15.71    0.65
   7  -1   1   15.52    0.78
  -7  -1  -1   15.23    0.76
   7  -1   1   17.37    2.99
  -7  -1  -1   14.15    4.04
   7   1   1   19.55    5.50
   7   1   1   15.72    0.46
  -7   1  -1   27.53    4.77
  -7   1  -1   14.93    0.57
  -7   1  -1   14.84    0.53
   7   1   1   14.14    0.80
  -7   1  -1   14.67    0.62
  -7   1  -1   14.58    0.55
  -8  -1  -1   49.93    6.48
   8  -1   1   45.01    1.23
  -8  -1  -1   46.13    1.53
   8  -1   1   50.10    1.67
  -8  -1  -1   45.21    1.60
   8  -1   1   40.20    5.38
   8   1   1   44.16    7.92
  -8   1  -1   51.85    7.11
  -8   1  -1   44.65    1.30
  -8   1  -1   47.92    1.39
   8   1   1   47.00    1.12
  -8   1  -1   46.81    1.30
   8   1   1   46.41    1.51
   9  -1   1   -2.68    2.56
  -9  -1  -1    1.13    0.21
   9  -1   1    0.87    0.20
  -9  -1  -1    0.66    3.33
  -9  -1  -1    0.68    0.15
   9  -1   1    0.79    0.10
   9   1   1    1.03    0.18
  -9   1  -1    0.99    0.13
   9   1   1    0.99    0.06
   9   1   1    4.24    3.93
  -9   1  -1    1.12    0.14
  -9   1  -1   -2.16    2.75
  10  -1   1    3.20    2.99
 -10  -1  -1   -0.48    2.69
  10   1   1   -3.82    3.93
 -10   1  -1   -3.49    3.09
  11  -1   1   -0.12    0.05
 -11  -1  -1   -4.80    2.83
  11  -1   1   -1.29    3.14
 -11  -1  -1    0.00    0.10
 -11  -1  -1    0.09    0.07
  11  -1   1   -0.06    0.09
 -11   1  -1    0.03    0.04
  11   1   1    0.02    0.06
  11   1   1   -0.02    0.02
 -11   1  -1   -1.63    3.44
  11   1   1   -1.51    4.57
  12  -1   1    7.93    4.14
 -12  -1  -1    0.48    0.20
 -12  -1  -1   -1.99    3.71
 -12   1  -1   -4.88    4.93
  12   1   1   -3.02    6.79
 -13  -1  -1    5.14    0.42
  13  -1   1    4.97    0.47
 -13  -1  -1    5.41    0.50
  13   1   1    5.10    0.21
 -13   1  -1    5.79    0.38
  13   1   1    5.68    0.43
  14  -1   1    0.78    0.23
 -14  -1  -1    0.78    0.20
 -14   1  -1    0.89    0.16
  14   1   1    0.80    0.08
  14   1   1    0.94    0.19
  15  -1   1    4.65    0.43
 -15  -1  -1    4.27    0.41
 -15   1  -1    3.82    0.30
  15   1   1    3.41    0.17
  15   1   1    4.05    0.37
  16  -1   1    0.01    0.12
 -16  -1  -1   -0.13    0.09
  16   1   1    0.02    0.10
  17  -1   1    4.43    0.39
 -17  -1  -1    4.44    0.47
 -17   1  -1    4.96    0.36
  18   1   1    0.18    0.13
 -18   1  -1    0.37    0.15
 -19  -1  -1    0.08    0.19
  19   1   1    0.17    0.14
 -19   1  -1    0.51    0.15
 -20  -1  -1    1.86    0.35
 -20   1  -1    1.83    0.27
 -21  -1  -1    0.16    0.14
 -21   1  -1   -0.20    0.10
 -20  -2   1   -0.03    0.16
 -20   2   1   -0.10    0.12
 -19  -2   1    0.00    0.16
 -19   2   1    0.02    0.11
 -18  -2   1    1.64    0.36
 -18   2   1    1.16    0.23
 -17  -2   1   -0.07    0.22
 -16  -2   1    1.95    0.36
  16   2  -1    2.70    0.36
 -16   2   1    2.31    0.29
 -15  -2   1    5.43    0.55
 -15  -2   1    3.86    0.63
 -15   2   1    4.94    0.41
  15   2  -1    5.18    0.50
 -14  -2   1    0.09    0.11
 -14  -2   1   -0.15    0.20
 -14   2   1    0.03    0.09
 -13  -2   1    3.88    0.46
 -13  -2   1    2.90    0.51
 -13   2   1    4.45    0.36
 -13   2   1    4.00    0.37
  13   2  -1    4.59    0.49
 -12  -2   1    0.14    0.12
 -12  -2   1   -0.02    0.15
  12   2  -1    0.27    0.13
 -12   2   1    0.10    0.10
 -12   2   1    0.21    0.11
 -11  -2   1    0.00    0.08
  11   2  -1   -0.03    0.06
  11   2  -1    0.08    0.12
 -11   2   1    0.05    0.09
 -10  -2   1   -8.12    6.09
  10  -2  -1    5.34    5.64
 -10   2   1  -12.44    7.58
 -10   2   1    0.02    0.06
  10   2  -1    0.05    0.10
  10   2  -1   -3.83    8.07
 -10   2   1    0.17    0.07
  10   2  -1    0.07    0.08
  -9  -2   1    4.95    4.10
  -9  -2   1    3.24    0.46
  -9  -2   1    3.66    0.39
   9  -2  -1   -0.90    5.16
   9   2  -1    9.45    6.55
  -9   2   1    3.87    0.31
  -9   2   1   13.92    5.88
   9   2  -1    3.55    0.32
  -9   2   1    4.31    0.36
   9   2  -1    3.80    0.43
  -8  -2   1   19.02    1.27
  -8  -2   1   18.78    0.93
  -8  -2   1   18.51    6.36
   8   2  -1   24.12    8.71
  -8   2   1   18.76    0.82
   8   2  -1   19.82    1.04
  -8   2   1    9.72    6.79
   8   2  -1   19.32    0.85
  -7  -2   1   -1.68    3.71
   7  -2  -1    5.76    3.76
   7   2  -1   -3.35    5.09
  -7   2   1   -0.54    5.23
  -6  -2   1   20.92    1.13
   6  -2  -1   23.40    6.11
  -6  -2   1   14.44    5.78
  -6  -2   1   21.27    0.98
   6   2  -1   21.27    1.08
   6   2  -1   23.61    0.98
  -6   2   1   22.05    0.57
  -6   2   1   22.36    0.92
   6   2  -1   21.39    8.46
  -5  -2   1    0.24    0.11
  -5  -2   1    6.61    4.49
   5  -2  -1    3.49    3.19
  -5  -2   1    0.29    0.16
  -5   2   1   -0.34    3.97
  -5   2   1    0.44    0.13
   5   2  -1    0.19    0.11
   5   2  -1   -2.84    4.22
   5   2  -1    0.13    0.13
  -5   2   1    0.38    0.08
  -4  -2   1   29.52    1.32
  -4  -2   1   34.45    8.24
  -4  -2   1   29.28    1.12
   4  -2  -1   30.52    6.98
   4   2  -1   26.89    1.10
   4   2  -1   28.04    1.27
  -4   2   1   20.59    6.48
  -4   2   1   28.33    1.07
   3  -2  -1    3.78    3.47
  -3  -2   1    2.55    0.28
  -3  -2   1    3.93    3.71
  -3  -2   1    3.11    0.39
  -3   2   1    2.26    0.31
   3   2  -1    2.39    0.34
   3   2  -1    3.06    4.06
   3   2  -1    2.81    0.30
   2  -2  -1    6.71    4.10
  -2  -2   1    1.72    0.23
  -2  -2   1    2.15    0.33
  -2  -2   1    3.70    3.99
   2  -2  -1    4.28    3.83
   2   2  -1    2.35    0.34
  -2   2   1    1.65    0.22
   2   2  -1    1.78    4.23
   2   2  -1    2.19    0.27
   1  -2  -1    9.32    5.20
  -1  -2   1   17.41    6.32
   1  -2  -1   26.93    7.23
   1   2  -1   17.63    0.78
   1   2  -1   17.91    0.81
   1   2  -1   17.26    0.93
  -1   2   1   18.01    0.78
   1   2  -1   16.35    6.21
   0  -2  -1    2.50    4.09
   0  -2  -1    4.67    3.97
   0  -2   1   -0.87    3.50
   0   2  -1    2.35    0.37
   0   2   1    1.76    0.30
   0   2  -1    3.54    3.96
   0   2  -1    2.24    0.26
   0   2   1    2.14    0.25
   0   2  -1    2.37    0.28
   0   2   1    2.12    0.26
   1  -2   1   -2.75    3.37
  -1  -2  -1    3.45    3.43
  -1   2  -1    0.69    0.17
   1   2   1    0.62    0.16
   1   2   1    0.35    0.18
   2  -2   1    9.81    5.10
   2  -2   1    6.09    4.16
  -2  -2  -1   -0.31    3.51
  -2  -2  -1    2.73    0.29
  -2   2  -1    2.89    0.29
   2   2   1    3.17    0.45
   2   2   1    1.55    4.99
   2   2   1    2.55    0.28
  -3  -2  -1    1.05    3.54
   3  -2   1   -5.06    3.62
  -3  -2  -1    0.95    0.17
   3  -2   1   -1.78    4.03
   3   2   1    2.10    3.48
  -3   2  -1    0.87    0.18
   3   2   1    1.18    0.19
   3   2   1    1.15    0.23
   4  -2   1    2.79    3.60
  -4  -2  -1    2.53    4.07
   4  -2   1    3.36    3.52
   4   2   1    2.38    4.23
   5  -2   1    5.68    4.62
  -5  -2  -1    3.69    0.42
   5  -2   1    0.98    4.70
  -5  -2  -1    3.95    0.36
  -5  -2  -1    7.37    4.36
  -5   2  -1    3.40    0.37
   5   2   1    4.31    0.47
   5   2   1    8.95    5.22
   5   2   1    3.84    0.32
  -6  -2  -1    1.08    0.25
  -6  -2  -1    1.23    0.21
   6  -2   1    5.55    4.13
  -6  -2  -1    5.41    4.70
   6   2   1    1.06    0.17
  -6   2  -1    0.92    0.17
  -6   2  -1    1.09    0.10
   6   2   1   -4.72    4.37
   6   2   1    1.22    0.26
  -7  -2  -1   27.22    1.11
  -7  -2  -1   26.40    1.29
   7  -2   1   29.46    7.18
  -7  -2  -1   19.78    6.58
  -7  -2  -1   27.40    0.71
  -7   2  -1   25.59    0.73
  -7   2  -1   25.58    1.02
  -7   2  -1   19.60    8.00
   7   2   1   26.63    8.53
   7   2   1   29.26    1.01
   7   2   1   27.31    1.27
  -8  -2  -1    0.89    0.19
   8  -2   1    2.92    4.74
   8   2   1    1.44    0.26
   8   2   1   -5.09    4.68
   8   2   1    1.07    0.16
  -8   2  -1    7.04    5.65
  -8   2  -1    1.28    0.19
  -8   2  -1    1.23    0.11
  -9  -2  -1    1.70    0.30
   9  -2   1    1.76    3.67
   9  -2   1    2.44    0.47
  -9  -2  -1    1.36    0.24
   9   2   1    1.94    0.29
   9   2   1    1.65    0.28
  -9   2  -1    1.55    0.22
  -9   2  -1    0.32    5.26
  -9   2  -1    1.92    0.13
   9   2   1    5.23    5.58
  10  -2   1   -8.88    5.15
 -10  -2  -1    0.17    0.12
  10  -2   1    0.00    0.22
 -10  -2  -1    4.27    6.05
 -10  -2  -1   -0.11    0.12
 -10   2  -1    2.80    6.78
  10   2   1   -1.51    7.35
 -10   2  -1    0.19    0.11
 -10   2  -1    0.16    0.09
 -11  -2  -1    0.61    0.21
  11  -2   1    0.19    0.23
 -11   2  -1    0.66    0.13
  11   2   1    1.74    0.43
 -11   2  -1    0.78    0.28
  12  -2   1    0.17    0.26
 -12  -2  -1    0.56    0.20
  12   2   1    0.39    0.18
 -12   2  -1    0.43    0.15
 -13  -2  -1    2.71    0.37
 -13  -2  -1    1.96    0.38
 -13   2  -1    2.41    0.28
  13   2   1    2.54    0.35
 -14  -2  -1    7.79    0.64
 -14  -2  -1    6.53    0.69
  14   2   1    8.43    0.64
 -14   2  -1    7.77    0.50
 -15  -2  -1    2.23    0.37
 -15  -2  -1    2.39    0.51
 -15   2  -1    2.51    0.29
  15   2   1    2.03    0.34
 -16  -2  -1    0.70    0.26
  16   2   1    0.77    0.24
 -16   2  -1    1.24    0.22
  17   2   1    0.44    0.18
 -18  -2  -1   17.44    1.10
 -18   2  -1   15.64    0.82
 -19  -2  -1    0.12    0.16
 -19   2  -1    0.59    0.18
 -20  -2  -1    0.00    0.15
 -20   2  -1    0.22    0.13
 -18  -3   1    1.60    0.39
 -17  -3   1   -0.09    0.13
 -17   3   1    0.05    0.12
 -16  -3   1    0.11    0.15
 -16   3   1    0.05    0.11
 -15  -3   1   -0.17    0.09
 -14  -3   1   -0.06    0.08
 -14   3   1    0.23    0.13
 -13  -3   1    2.27    0.41
 -13  -3   1    1.32    0.44
  13   3  -1    3.19    0.49
 -13   3   1    2.44    0.32
 -13   3   1    1.68    0.31
 -12  -3   1   -0.05    0.12
 -12   3   1   -0.10    0.08
 -12   3   1   -0.21    0.10
  12   3  -1   -0.06    0.07
  12   3  -1    0.05    0.16
 -11  -3   1   13.38    1.08
 -11  -3   1   12.50    0.88
 -11   3   1   13.60    0.71
  11   3  -1   10.93    0.68
  11   3  -1   10.51    0.87
 -11   3   1   13.67    0.79
 -10  -3   1    2.28    0.44
 -10  -3   1    1.70    0.35
 -10   3   1    1.70    0.28
  10   3  -1    1.10    0.31
  10   3  -1    1.93    0.29
  -9  -3   1   20.45    1.33
  -9  -3   1   20.88    1.14
  -9   3   1   20.13    1.01
   9   3  -1   21.35    1.03
  -8  -3   1    1.35    0.28
  -8  -3   1    0.65    0.32
   8   3  -1    0.95    0.21
  -8   3   1    0.97    0.37
   8   3  -1    1.02    0.28
  -7  -3   1   -6.81    8.10
  -7  -3   1    7.43    0.63
  -7  -3   1    8.71    0.83
   7  -3  -1    4.31    8.23
  -7   3   1    8.31    0.32
   7   3  -1    8.46    0.61
   7   3  -1    7.65    0.75
  -7   3   1    8.02    0.37
  -7   3   1    8.23    0.59
   7   3  -1   12.48   11.13
   6  -3  -1    1.79    6.94
  -6  -3   1   -9.72    8.23
   6  -3  -1    5.57   10.35
   6   3  -1    7.14   11.02
  -5  -3   1   -6.35    8.82
   5  -3  -1   -0.63    7.25
   5  -3  -1   12.08    8.75
  -5  -3   1    3.92    0.43
   5   3  -1   15.69   11.26
   5   3  -1    3.45    0.40
  -5   3   1    3.67    0.34
  -5   3   1    3.25    0.37
   4  -3  -1   -8.91    5.96
  -4  -3   1   -2.78    5.99
   4  -3  -1   -3.93    6.30
   4   3  -1   -8.49    6.76
   3  -3  -1   -0.99    5.81
  -3  -3   1    3.38    6.34
   3  -3  -1    1.41    6.75
   3   3  -1   -2.86    6.87
  -3   3   1    0.70    0.20
   3   3  -1    1.11    0.24
   2  -3  -1    7.51    6.43
   2  -3  -1    3.79    6.50
  -2  -3   1    2.10    6.51
   2   3  -1   -2.22    5.99
  -1  -3   1   -1.91    6.02
   1  -3  -1   -4.04    6.19
   1  -3  -1    7.00    6.75
  -1   3   1    8.43    0.60
   1   3  -1    9.89    8.47
   1   3  -1    9.00    0.65
   0  -3   1   12.80    7.33
   0  -3  -1   16.31    8.07
   0  -3  -1    6.49    6.72
   0   3   1    4.48    0.42
   0   3  -1    3.62    0.40
   1  -3   1    8.39    6.71
   1  -3   1   10.39    8.77
  -1  -3  -1    2.18    6.56
  -1  -3  -1   -7.45    8.72
   1   3   1    4.47    0.43
  -1   3  -1    4.92    0.46
   2  -3   1    4.23    5.90
  -2  -3  -1   -2.72    6.33
  -2  -3  -1    6.87    7.45
   2  -3   1    7.50   14.68
   2   3   1    2.49    0.32
  -2   3  -1    2.32    0.32
   3  -3   1    9.66    7.17
   3  -3   1    9.98    6.80
  -3   3  -1    5.78    0.50
   3   3   1    6.09    0.50
   4  -3   1    2.31    6.18
   4  -3   1   -5.21    6.37
  -4  -3  -1    0.25    7.28
   4   3   1    4.02    7.71
  -5  -3  -1   -2.48    8.99
   5  -3   1   -9.56    6.41
   5  -3   1   11.33    9.24
   5   3   1   -3.82    8.96
   6  -3   1    4.49    7.84
   6  -3   1   13.34   10.10
  -6  -3  -1    1.01    8.35
   6   3   1    9.47   10.02
  -7  -3  -1    0.39    0.18
  -7   3  -1    0.32    0.14
   7   3   1    0.15    0.24
   7   3   1    0.54    0.19
  -7   3  -1    0.43    0.09
  -8  -3  -1    0.12    0.11
   8   3   1    0.14    0.10
   8   3   1   -0.06    0.13
  -8   3  -1    0.04    0.11
  -9  -3  -1    3.88    0.17
  -9   3  -1    3.78    0.17
  -9   3  -1    4.38    0.43
   9   3   1    3.80    0.35
 -10  -3  -1    7.72    0.65
  10   3   1    5.88    0.44
  10   3   1    6.09    0.69
 -10   3  -1    7.94    0.59
  11   3   1    0.89    0.24
 -11   3  -1    0.55    0.16
 -12  -3  -1    1.82    0.35
 -12   3  -1    2.53    0.31
  12   3   1    2.63    0.38
 -13  -3  -1    1.43    0.30
 -13   3  -1    1.05    0.24
  13   3   1    1.01    0.33
 -14  -3  -1    0.00    0.12
 -14   3  -1    0.14    0.12
 -15  -3  -1    0.29    0.16
 -15   3  -1    0.39    0.26
 -16   3  -1    0.56    0.17
 -17  -3  -1    0.66    0.29
 -17   3  -1    1.03    0.23
 -18  -3  -1    0.22    0.17
 -18   3  -1    0.08    0.09
 -16  -4   1    0.39    0.30
 -16   4   1    0.03    0.18
 -15  -4   1    0.45    0.26
 -15   4   1    0.49    0.23
 -14  -4   1    0.40    0.27
 -14   4   1    0.72    0.28
 -13  -4   1    2.33    0.45
 -13   4   1    2.64    0.39
 -12  -4   1    0.29    0.20
 -12   4   1    0.33    0.18
 -11  -4   1   -0.01    0.15
 -11   4   1    0.08    0.12
 -10  -4   1    5.17    0.64
 -10   4   1    4.79    0.51
  10   4  -1    4.15    0.57
  -9  -4   1    7.66    0.75
   9   4  -1    6.85    0.63
  -8  -4   1    1.32    0.31
   8   4  -1    1.47    0.30
  -8   4   1    1.27    0.14
  -8   4   1    1.64    0.33
  -7  -4   1   27.83    1.46
  -7   4   1   28.75    0.96
  -7   4   1   28.76    1.40
   7   4  -1   26.49    1.35
  -6  -4   1   17.56    1.15
  -6   4   1   17.96    1.05
   6   4  -1   17.07    1.08
   5   4  -1    4.56    0.60
  -5   4   1    4.87    0.53
   4   4  -1    0.63    0.22
  -3   4   1    6.95    0.63
   2   4  -1    2.49    0.40
  -2   4   1    1.95    0.34
  -1   4   1    0.50    0.21
   1   4  -1    0.35    0.20
   0   4   1    0.72    0.25
   0   4  -1    0.60    0.22
  -1   4  -1    0.30    0.18
   1   4   1    0.55    0.20
  -2   4  -1    8.46    0.70
   2   4   1    7.86    0.67
   3   4   1    1.19    0.30
  -3   4  -1    0.84    0.28
  -4   4  -1    3.02    0.43
   4   4   1    2.84    0.41
  -5   4  -1    7.33    0.65
   5   4   1    5.41    0.54
  -6   4  -1    6.11    0.62
   6   4   1    5.62    0.54
  -6   4  -1    6.64    0.44
  -7  -4  -1    0.40    0.23
  -7   4  -1    0.22    0.18
  -7   4  -1    0.47    0.13
   7   4   1    0.21    0.15
  -8  -4  -1   11.93    0.93
  -8   4  -1   11.96    0.87
   8   4   1   11.65    0.77
  -8   4  -1   12.58    0.51
  -9  -4  -1    0.36    0.18
   9   4   1   -0.04    0.12
  -9   4  -1    0.31    0.14
  -9   4  -1   -0.04    0.07
 -10  -4  -1    1.50    0.34
 -10   4  -1    0.77    0.26
 -11  -4  -1    0.11    0.14
 -11   4  -1   -0.16    0.12
 -12  -4  -1   -0.15    0.12
 -12   4  -1    0.05    0.17
 -13  -4  -1    0.39    0.19
 -13   4  -1    0.04    0.13
 -14  -4  -1    0.04    0.16
 -14   4  -1   -0.04    0.15
 -15   4  -1    1.04    0.28
 -16   4  -1    0.14    0.14
 -11  -5   1   -0.21    0.16
 -11   5   1    0.01    0.13
 -10   5   1    0.23    0.20
  -9   5   1   -0.12    0.12
  -8   5   1    0.74    0.27
  -7   5   1    0.06    0.14
  -7   5   1    0.71    0.26
  -6   5   1    9.86    0.86
   6   5  -1    9.54    0.84
  -5   5   1    7.22    0.75
   5   5  -1    6.38    0.69
  -4   5   1   16.53    1.12
   4   5  -1   15.71    1.12
  -3   5   1    5.24    0.61
   3   5  -1    4.84    0.61
  -2   5   1    0.30    0.19
   2   5  -1    0.18    0.19
   1   5  -1    0.06    0.17
   0   5   1    2.99    0.46
   0   5  -1    2.70    0.51
  -1   5  -1    1.33    0.37
   1   5   1    0.85    0.27
  -2   5  -1    2.74    0.48
   2   5   1    1.92    0.41
  -3   5  -1    6.74    0.72
   3   5   1    8.18    0.74
  -4   5  -1   -0.24    0.17
   5   5   1    8.04    0.74
  -5   5  -1    7.57    0.75
  -6   5  -1    2.96    0.33
   6   5   1    3.55    0.70
  -6   5  -1    1.82    0.42
  -7   5  -1    1.68    0.26
  -9   5  -1    1.41    0.31
 -10   5  -1    0.06    0.18
 -11   5  -1    0.27    0.18
 -21   0   2    0.34    0.27
 -20   0   2   15.17    0.99
 -19   0   2    0.40    0.20
 -18   0   2    0.04    0.11
  18   0  -2    0.01    0.11
  17   0  -2   -0.16    0.08
 -17   0   2    0.02    0.09
  16   0  -2    4.17    0.38
 -16   0   2    4.82    0.50
  15   0  -2    0.04    0.07
 -15   0   2    0.05    0.08
 -15   0   2   -0.10    0.13
  14   0  -2    2.31    0.27
 -14   0   2    1.95    0.25
 -14   0   2    1.62    0.29
  13   0  -2    5.28    0.39
 -12   0   2    0.18    4.75
  12   0  -2    0.14    0.08
 -12   0   2    0.14    0.11
  12   0  -2    5.47    5.38
 -12   0   2    0.23    0.10
 -11   0   2    5.62    0.42
 -11   0   2    5.17    0.34
  11   0  -2    6.08    3.58
 -11   0   2    5.13    3.10
  11   0  -2    5.43    0.36
 -10   0   2   -1.57    2.80
  10   0  -2   -1.88    2.53
  -9   0   2   48.78    1.39
   9   0  -2   48.72    5.92
  -9   0   2   51.24    7.28
  -9   0   2   48.86    1.53
  -8   0   2   -0.83    1.98
  -7   0   2   32.87    5.20
  -7   0   2   30.13    1.01
   7   0  -2   32.04    1.00
   7   0  -2   32.79    4.76
  -6   0   2    2.63    0.18
   6   0  -2    0.15    1.32
   6   0  -2    2.77    0.21
   5   0  -2    2.12    1.17
   5   0  -2    2.35    0.15
  -5   0   2    2.42    0.16
   5   0  -2    2.25    0.18
   4   0  -2  229.02    5.21
   4   0  -2  236.59   10.19
   4   0  -2  237.59    5.30
  -4   0   2  196.49    5.39
   3   0  -2   40.46    0.93
   3   0  -2   38.29    0.98
  -3   0   2   38.93    0.97
   3   0  -2   31.07    3.33
  -3   0   2   37.06    1.00
   3   0  -2   37.21    1.03
  -3   0   2   38.60    1.04
  -3   0   2   39.82    3.75
  -2   0   2   50.96    1.25
   2   0  -2   47.42    1.22
   2   0  -2   48.64    1.25
   2   0  -2   44.68    3.57
  -2   0   2   51.62    1.22
  -2   0   2   49.56    1.26
  -2   0   2   47.28    4.02
   2   0  -2   48.78    1.18
   2   0   2    5.37    0.24
  -2   0  -2    5.11    0.24
   3   0   2   89.49    2.00
  -3   0  -2   83.85    2.90
   3   0   2   88.50    3.53
   3   0   2   86.51    2.14
  -3   0  -2   81.30    2.18
   4   0   2    3.01    1.01
   4   0   2    3.31    0.14
   4   0   2    3.36    0.23
  -4   0  -2    3.40    0.25
  -4   0  -2    2.42    0.77
  -4   0  -2    3.47    0.16
   5   0   2    4.53    0.18
   5   0   2    2.20    1.24
  -5   0  -2    4.08    0.30
  -5   0  -2    4.48    0.21
  -5   0  -2    2.10    1.02
  -6   0  -2    0.92    0.19
  -6   0  -2    1.76    1.17
  -6   0  -2    1.07    0.13
   6   0   2    0.90    0.09
   6   0   2    0.61    1.15
   6   0   2    0.97    0.15
  -7   0  -2   26.89    0.84
   7   0   2   28.01    1.00
  -7   0  -2   29.91    3.45
   7   0   2   30.62    3.52
   7   0   2   27.37    0.79
  -7   0  -2   27.19    1.08
   8   0   2   -1.16    1.64
  -8   0  -2   -2.10    1.45
  -9   0  -2   42.75    4.49
   9   0   2   43.34    1.19
   9   0   2   45.15    5.41
  -9   0  -2   41.11    1.08
  -9   0  -2   42.81    1.27
 -10   0  -2   62.34    1.54
  10   0   2   60.21    1.63
 -10   0  -2   62.18    6.07
  10   0   2   62.62    6.65
  10   0   2   60.21    1.71
  11   0   2    8.41    0.45
 -11   0  -2    6.97    3.31
 -11   0  -2    8.33    0.33
  11   0   2    8.17    0.39
  11   0   2    1.41    3.17
  12   0   2    7.45    0.46
 -12   0  -2    7.65    0.34
  12   0   2   13.39    5.10
 -12   0  -2   10.08    4.45
  12   0   2    7.35    0.38
 -13   0  -2    8.83    0.39
  13   0   2    9.24    0.45
  13   0   2    9.36    0.52
  14   0   2    1.16    0.18
 -14   0  -2    1.18    0.16
  14   0   2    1.14    0.20
 -15   0  -2    4.87    0.33
  15   0   2    4.81    0.33
  15   0   2    4.95    0.41
 -16   0  -2    2.38    0.24
  16   0   2    2.60    0.33
  17   0   2    0.82    0.22
  17   0   2    0.35    0.12
 -17   0  -2    0.45    0.13
  18   0   2    2.98    0.34
  18   0   2    2.40    0.26
 -18   0  -2    1.66    0.25
 -19   0  -2    0.66    0.20
 -20   0  -2    5.61    0.53
 -21   0  -2    1.03    0.27
 -21  -1   2    1.42    0.38
 -20  -1   2    0.80    0.28
 -20   1   2    0.69    0.23
 -19  -1   2    0.90    0.31
 -19   1   2    1.01    0.22
 -18  -1   2    0.06    0.16
  18   1  -2    0.06    0.11
 -17  -1   2   17.90    1.06
 -17   1   2   16.43    0.75
  17   1  -2   17.01    0.90
 -16  -1   2    0.32    0.27
 -16  -1   2    0.21    0.15
  16   1  -2    0.15    0.12
  16   1  -2    0.33    0.06
 -16   1   2    0.35    0.13
 -15  -1   2    1.52    0.28
 -15  -1   2    0.95    0.32
  15   1  -2    1.65    0.33
  15   1  -2    1.58    0.27
 -15   1   2    1.57    0.21
  15   1  -2    1.69    0.11
 -14  -1   2    1.97    0.32
 -14  -1   2    2.46    0.39
  14  -1  -2    1.80    0.20
  14   1  -2    1.97    0.13
 -14   1   2    2.16    0.28
 -14   1   2    2.08    0.24
  14   1  -2    1.92    0.27
  14   1  -2    1.99    0.38
  13  -1  -2    4.61    0.30
 -13  -1   2    4.14    0.43
 -13  -1   2    4.11    0.47
  13   1  -2    4.77    0.52
  13   1  -2    4.27    0.39
 -13   1   2    4.79    0.34
 -13   1   2    4.13    0.36
  13   1  -2    4.66    0.20
  12  -1  -2    5.29    0.34
  12  -1  -2    7.19    5.29
 -12  -1   2    5.04    0.50
 -12  -1   2    4.70    0.43
 -12  -1   2    3.97    4.59
 -12   1   2    5.04    0.34
  12   1  -2    5.51    0.53
  12   1  -2    8.46    7.26
  12   1  -2    5.24    0.21
 -12   1   2    5.01    0.44
 -12   1   2   -0.14    5.67
  11  -1  -2    0.06    0.07
 -11  -1   2    0.13    0.10
 -11  -1   2    0.14    0.10
 -11  -1   2   -1.29    2.83
  11  -1  -2   -7.76    5.83
 -11   1   2    0.08    0.08
  11   1  -2    0.28    0.12
 -11   1   2    2.52    4.34
  11   1  -2    0.25    0.12
 -11   1   2    0.19    0.08
 -10  -1   2   -3.13    2.90
  10  -1  -2    3.38    3.70
  10   1  -2    0.12    3.80
 -10   1   2   -2.23    3.17
   9  -1  -2    0.00    2.68
  -9  -1   2    0.18    0.10
   9   1  -2    1.46    3.35
  -9   1   2    0.17    0.07
   9   1  -2    0.16    0.03
  -9   1   2    0.13    0.06
   9   1  -2    0.02    0.09
  -9   1   2   -0.31    3.28
   9   1  -2    0.10    0.13
  -9   1   2    0.17    0.09
  -8   1   2    4.10    3.06
   8   1  -2    3.51    2.94
  -7  -1   2    0.08    0.07
   7  -1  -2   -0.07    2.14
  -7  -1   2   -3.99    1.92
   7  -1  -2    0.08    0.03
  -7  -1   2    0.14    0.09
   7   1  -2    0.21    0.09
  -7   1   2    1.75    2.60
  -7   1   2    0.08    0.07
   7   1  -2    0.22    0.14
   7   1  -2   -0.55    2.45
  -7   1   2    0.05    0.06
  -7   1   2    0.04    0.07
   6  -1  -2   27.40    4.23
  -6  -1   2   31.20    5.20
  -6  -1   2   27.74    1.12
  -6  -1   2   27.16    1.02
   6   1  -2   28.84    1.22
   6   1  -2   29.48    1.06
   6   1  -2   31.03    5.81
  -6   1   2   28.18    1.00
  -5  -1   2   17.17    0.47
  -5  -1   2   16.66    0.80
   5  -1  -2   19.85    3.75
  -5  -1   2   16.05    0.70
  -5  -1   2   16.52    3.95
   5   1  -2   17.43    0.88
  -5   1   2   16.92    0.61
   5   1  -2   17.99    5.07
  -5   1   2   16.13    0.72
   5   1  -2   17.36    0.75
  -4  -1   2   10.33    0.57
  -4  -1   2    9.45    0.29
  -4  -1   2   12.83    3.34
  -4  -1   2    9.44    0.48
   4   1  -2    5.35    3.22
  -4   1   2   10.35    3.19
   4   1  -2   10.39    0.54
   4   1  -2    9.99    0.61
   4   1  -2   10.23    0.48
  -4   1   2    9.67    0.55
  -4   1   2    8.84    0.41
  -3  -1   2  195.90    4.97
  -3  -1   2  202.40    4.84
  -3  -1   2  192.32   11.70
   3  -1  -2  191.01   11.64
   3  -1  -2  197.14    4.74
   3   1  -2  194.32    5.15
  -3   1   2  204.18    4.74
   3   1  -2  201.91   12.99
   3   1  -2  193.32    4.80
  -3   1   2  189.20   14.90
   3   1  -2  203.01    4.96
  -3   1   2  191.25    4.52
  -2  -1   2   21.27    0.75
  -2  -1   2   21.12    0.98
  -2  -1   2   24.26    4.40
   2  -1  -2   23.95    4.13
   2  -1  -2   21.36    0.72
  -2  -1   2   22.63    0.88
  -2   1   2   20.33    0.61
   2   1  -2   21.54    0.98
   2   1  -2   17.90    4.15
  -2   1   2   21.92    0.71
   2   1  -2   21.23    0.75
   2   1  -2   20.52    0.82
  -2   1   2   24.98    4.57
   1  -1  -2  125.52    9.61
  -1  -1   2  140.94    9.94
  -1  -1   2  152.21    3.89
  -1  -1   2  134.67    3.58
   1  -1  -2  135.29    3.42
  -1  -1   2  143.42    3.45
   1   1  -2  137.98    3.57
   1   1  -2  136.48    3.77
  -1   1   2  136.65    9.87
   1   1  -2  140.70    3.47
  -1   1   2  145.07    3.42
   1   1  -2  145.78   10.07
  -1   1   2  136.07    3.38
   0  -1  -2   66.72    6.74
   0  -1   2   68.72    2.17
   0  -1  -2   68.79    1.81
   0  -1   2   61.79    6.54
   0  -1   2   70.95    1.79
   0  -1   2   70.85    1.98
   0   1   2   72.44    1.79
   0   1  -2   67.62    2.12
   0   1   2   69.68    7.57
   0   1   2   65.39    1.83
   0   1  -2   58.90   11.26
   0   1  -2   69.73    1.95
   0   1  -2   66.57    1.80
  -1  -1  -2    9.08    4.65
   1  -1   2    8.87    0.59
   1  -1   2    7.68    0.45
   1  -1   2    8.17    2.79
  -1  -1  -2    8.32    0.38
  -1  -1  -2    6.29    2.72
   1   1   2    8.23    0.38
  -1   1  -2    8.43    0.45
  -1   1  -2    7.28    2.59
  -1   1  -2    8.88    0.58
   1   1   2    8.62    0.45
   1   1   2    8.52    0.36
   2  -1   2    4.35    2.05
  -2  -1  -2    4.69    0.27
   2  -1   2    4.92    0.43
  -2  -1  -2    5.46    2.45
  -2  -1  -2    4.41    0.26
  -2   1  -2    4.49    0.23
   2   1   2    4.29    0.24
   2   1   2    4.74    0.34
  -2   1  -2    4.46    0.32
   2   1   2    4.41    0.26
  -2   1  -2    4.65    0.39
  -2   1  -2    3.72    2.06
   3  -1   2   11.75    0.69
   3  -1   2   10.10    3.10
  -3  -1  -2   11.46    0.47
  -3  -1  -2   10.84    0.40
   3  -1   2   13.07    3.43
   3   1   2   10.95    0.44
   3   1   2   10.95    0.40
   3   1   2   11.20    0.58
  -3   1  -2   11.19    0.62
  -3   1  -2   10.31    0.38
   3   1   2   13.03    3.84
  -3   1  -2   11.55    0.52
   3   1   2   10.61    0.58
  -4  -1  -2   22.15    0.61
  -4  -1  -2   22.82    4.61
   4  -1   2   21.42    3.58
  -4  -1  -2   22.39    0.75
   4  -1   2   23.30    1.01
   4  -1   2   22.97    0.67
  -4   1  -2   22.28    0.65
   4   1   2   22.19    5.40
   4   1   2   21.91    0.89
   4   1   2   22.71    0.96
  -4   1  -2   21.46    0.90
   4   1   2   21.57    0.64
  -5  -1  -2   13.01    4.04
  -5  -1  -2   20.00    0.70
  -5  -1  -2   18.85    0.69
  -5  -1  -2   19.42    0.84
   5  -1   2   19.53    0.60
   5  -1   2   21.11    0.95
   5   1   2   12.92    4.62
  -5   1  -2   19.92    0.61
  -5   1  -2   13.13    4.12
  -5   1  -2   19.45    0.82
   5   1   2   20.32    0.57
   5   1   2   21.31    0.85
  -6  -1  -2    0.05    0.08
   6  -1   2    0.00    0.03
   6  -1   2    1.39    1.38
  -6  -1  -2    0.13    0.07
  -6  -1  -2   -2.77    2.27
   6  -1   2   -0.02    0.10
   6   1   2   -1.81    2.65
  -6   1  -2   -0.10    0.07
  -6   1  -2   -0.78    2.42
  -7  -1  -2    6.12    0.35
  -7  -1  -2    6.29    0.39
   7  -1   2    6.14    0.50
   7  -1   2   12.78    2.90
   7  -1   2    6.30    0.28
  -7  -1  -2    5.68    2.84
  -7  -1  -2    6.38    0.45
  -7   1  -2    6.21    0.34
   7   1   2    3.02    4.02
   7   1   2    6.15    0.42
   7   1   2    6.35    0.24
  -7   1  -2    6.49    0.28
  -7   1  -2    3.85    2.89
  -7   1  -2    6.14    0.38
  -8  -1  -2   26.81    0.93
  -8  -1  -2   25.11    1.05
  -8  -1  -2   29.12    5.17
   8  -1   2   27.94    1.16
   8  -1   2   29.54    4.47
   8   1   2   26.27    0.71
  -8   1  -2   21.80    4.79
  -8   1  -2   26.70    0.92
   8   1   2   26.37    1.00
   8   1   2   19.15    6.52
  -8   1  -2   25.49    0.91
  -8   1  -2   25.37    0.78
  -8   1  -2   26.47    0.80
   9  -1   2    0.01    0.06
  -9  -1  -2   -3.10    2.76
  -9  -1  -2    0.12    0.12
   9  -1   2    0.21    0.11
   9  -1   2   -0.48    2.44
  -9  -1  -2    0.08    0.06
  -9   1  -2    0.13    0.05
   9   1   2    1.98    3.55
  -9   1  -2    0.15    0.06
   9   1   2    0.06    0.04
  -9   1  -2    0.06    0.08
  -9   1  -2   -0.17    3.42
   9   1   2    0.21    0.09
 -10  -1  -2    8.05    3.96
  10  -1   2   16.84    4.17
 -10  -1  -2   12.81    0.63
  10  -1   2   14.16    0.81
 -10  -1  -2   12.76    0.74
  10  -1   2   13.50    0.53
  10   1   2   13.45    0.66
 -10   1  -2   19.02    5.49
 -10   1  -2   14.55    0.53
  10   1   2   11.33    6.43
  10   1   2   13.91    0.42
 -11  -1  -2    0.39    0.12
  11  -1   2    0.33    0.16
 -11  -1  -2    0.16    0.15
  11  -1   2    0.48    3.31
  11  -1   2    0.32    0.09
 -11  -1  -2    1.42    3.71
  11   1   2    1.29    5.72
 -11   1  -2    0.35    0.09
 -11   1  -2    6.35    4.95
  11   1   2    0.60    0.14
  11   1   2    0.33    0.06
 -12  -1  -2    4.87    4.37
 -12  -1  -2    0.80    0.25
  12  -1   2    1.13    0.26
 -12  -1  -2    1.03    0.19
  12   1   2    1.16    0.10
  12   1   2   -0.84    7.03
 -12   1  -2   -2.89    5.33
 -12   1  -2    1.20    0.14
  12   1   2    1.09    0.19
 -13  -1  -2    2.18    0.28
  13  -1   2    2.61    0.37
  13   1   2    1.69    0.12
  13   1   2    2.10    0.25
  14  -1   2    0.33    0.16
 -14  -1  -2    0.10    0.11
  14   1   2    0.24    0.12
 -14   1  -2    0.13    0.08
  14   1   2   -0.01    0.08
  15  -1   2    2.90    0.41
 -15  -1  -2    3.04    0.34
  15   1   2    2.88    0.31
 -15   1  -2    2.90    0.26
  16  -1   2    1.78    0.32
 -16  -1  -2    1.74    0.29
  16   1   2    1.38    0.29
  17  -1   2    4.14    0.45
 -17  -1  -2    3.88    0.42
  17   1   2    3.86    0.37
 -17   1  -2    3.46    0.30
  18  -1   2    9.03    0.97
  18   1   2    7.74    0.54
 -18   1  -2    8.16    0.51
 -19   1  -2    0.84    0.17
  19   1   2    0.59    0.17
 -20  -1  -2    1.57    0.35
 -20   1  -2    1.84    0.25
 -21   1  -2    0.12    0.10
 -20  -2   2   -0.02    0.17
 -19  -2   2    1.41    0.37
 -19   2   2    1.24    0.24
 -18  -2   2   -0.03    0.16
 -18   2   2    0.03    0.12
 -17  -2   2    0.01    0.15
 -16  -2   2    0.28    0.23
 -16   2   2    0.56    0.15
  16   2  -2    0.18    0.17
 -15  -2   2    0.05    0.15
 -15   2   2    0.05    0.09
 -14  -2   2    0.30    0.20
 -14  -2   2    0.10    0.13
 -14   2   2   -0.10    0.11
 -13  -2   2    5.56    0.64
 -13  -2   2    5.74    0.56
  13   2  -2    6.36    0.56
 -13   2   2    5.27    0.42
 -13   2   2    5.38    0.36
 -13   2   2    5.40    0.43
 -12  -2   2    1.22    0.27
 -12   2   2    1.36    0.22
 -12   2   2    1.04    0.19
  12   2  -2    0.94    0.18
  12   2  -2    0.77    0.23
 -11  -2   2   10.58    1.01
 -11  -2   2   13.58    0.83
 -11   2   2   12.20    0.62
  11   2  -2   12.66    0.66
 -11   2   2   12.23    0.83
  11   2  -2   12.75    0.80
 -10  -2   2  -10.23    6.30
  10  -2  -2    4.91    5.73
 -10   2   2    0.61    7.64
  10   2  -2   -1.00    8.86
  -9  -2   2    7.15    0.57
   9  -2  -2    1.95    4.20
  -9  -2   2    2.29    4.75
   9   2  -2    8.59    0.65
   9   2  -2    7.19    0.52
   9   2  -2    1.35    6.29
  -9   2   2    4.15    5.18
  -9   2   2    7.99    0.50
  -9   2   2    7.39    0.46
   8  -2  -2    9.15    4.61
  -8  -2   2   11.93    0.86
  -8  -2   2    7.71    5.25
  -8  -2   2   13.42    0.78
  -8   2   2   12.86    0.65
   8   2  -2   13.31    0.72
   8   2  -2   13.08    0.82
   8   2  -2   11.08    7.07
   7  -2  -2   -3.14    3.45
  -7  -2   2    0.09    0.12
  -7  -2   2   -0.03    0.02
  -7  -2   2   -0.11    0.06
  -7  -2   2    2.61    4.37
   7   2  -2   -7.58    5.35
  -7   2   2    0.14    0.08
   7   2  -2    0.02    0.08
  -6  -2   2   31.23    1.25
  -6  -2   2   32.27    7.75
  -6  -2   2   29.94    1.43
   6  -2  -2   28.96    6.89
  -6   2   2   30.70    1.13
   6   2  -2   30.92    1.35
  -6   2   2   29.54    8.16
   6   2  -2   32.75    1.25
   6   2  -2   34.84    9.92
  -5  -2   2    2.47    0.37
   5  -2  -2    0.81    3.53
  -5  -2   2    3.43    4.11
  -5  -2   2    2.11    0.32
  -5   2   2    2.48    0.27
  -5   2   2   -6.23    4.54
  -5   2   2    2.03    0.14
   5   2  -2    5.15    5.57
   5   2  -2    2.55    0.40
  -4  -2   2    1.62    0.24
  -4  -2   2    1.93    0.32
  -4  -2   2    1.05    3.91
   4  -2  -2    1.92    3.54
  -4   2   2    4.28    4.76
  -4   2   2    1.28    0.15
   4   2  -2    2.07    4.81
  -4   2   2    1.32    0.20
   4   2  -2    1.52    0.28
  -3  -2   2    1.57    0.23
  -3  -2   2    3.18    4.54
   3  -2  -2    7.14    4.17
  -3  -2   2    1.81    0.33
  -3   2   2    1.97    4.95
  -3   2   2    1.86    0.19
   3   2  -2    1.77    0.29
   3   2  -2    3.44    4.59
  -3   2   2    1.73    0.22
  -2  -2   2   26.39    1.01
  -2  -2   2   26.25    1.24
   2  -2  -2   28.90    6.53
  -2  -2   2   17.69    6.20
   2   2  -2   26.25    1.21
  -2   2   2   24.40    7.36
  -2   2   2   26.67    1.02
  -2   2   2   26.27    0.97
   2   2  -2   16.11    6.09
  -1  -2   2    0.66    0.20
  -1  -2   2    5.07    4.30
   1  -2  -2    2.92    3.91
   1  -2  -2    6.84    4.13
   1   2  -2    0.53    0.17
   1   2  -2   -6.98    3.44
  -1   2   2    0.42    0.13
   1   2  -2    0.60    0.15
  -1   2   2    0.54    0.14
   0  -2  -2    3.51    3.97
   0  -2   2    6.96    4.07
   0  -2   2    7.52    0.74
   0  -2  -2    5.16    5.13
   0   2   2    7.64    0.53
   0   2   2    8.31    0.47
   0   2  -2    5.03    4.53
   0   2  -2    7.53    0.47
   1  -2   2   22.82    1.33
  -1  -2  -2   26.99    7.38
  -1  -2  -2   21.74    0.91
  -1  -2  -2   20.64    6.92
   1  -2   2   24.10    6.79
  -1   2  -2   21.28    0.87
  -1   2  -2   24.07    6.93
   1   2   2   22.13    0.87
  -2  -2  -2   -6.19    4.25
  -2  -2  -2    2.35    4.02
   2  -2   2    0.10    0.17
   2  -2   2   -3.28    3.98
   2   2   2    0.32    0.16
   2   2   2    0.25    0.11
   3  -2   2   12.45    0.95
   3  -2   2   19.79    6.22
  -3  -2  -2   11.85    0.64
  -3  -2  -2   12.84    5.33
  -3  -2  -2   13.11    0.66
   3  -2   2   15.87    6.39
   3   2   2   12.01    0.59
   3   2   2   12.33    0.79
   4  -2   2    5.85    3.93
   4  -2   2    5.41    4.09
  -4  -2  -2    3.26    0.32
   4  -2   2    3.33    0.54
  -4  -2  -2    5.59    4.23
  -4  -2  -2    4.24    0.37
   4   2   2    3.65    0.41
   4   2   2    3.63    0.31
  -4   2  -2    3.57    0.25
  -4   2  -2    3.10    0.33
  -5  -2  -2   68.30    2.13
  -5  -2  -2   62.38    9.94
   5  -2   2   69.67    9.79
   5  -2   2   54.27   11.29
   5  -2   2   70.65    2.61
  -5  -2  -2   71.23    2.11
   5   2   2   64.77   10.71
  -5   2  -2   67.63    2.05
   5   2   2   66.00    1.94
  -5   2  -2   69.99    1.79
   5   2   2   72.04    2.39
   6  -2   2    7.87    4.76
   6  -2   2    2.97    4.14
  -6  -2  -2    3.82    0.23
   6  -2   2    3.73    0.51
  -6  -2  -2    3.88    3.94
  -6  -2  -2    3.61    0.36
   6   2   2    8.01    5.13
   6   2   2    3.83    0.45
  -6   2  -2    3.71    0.32
  -6   2  -2    3.49    0.21
   6   2   2    3.81    0.29
  -7  -2  -2   49.39    1.69
  -7  -2  -2   50.96    1.28
   7  -2   2   52.92   10.13
   7  -2   2   51.96    2.19
   7   2   2   51.92    1.50
   7   2   2   52.62    1.92
   7   2   2   67.86   12.05
  -7   2  -2   48.81    1.33
  -7   2  -2   48.52    1.59
  -8  -2  -2    9.26    0.60
   8  -2   2    9.92    0.85
   8  -2   2    7.49    4.53
  -8  -2  -2    8.54    0.67
   8   2   2   11.81    5.99
   8   2   2   10.24    0.71
  -8   2  -2    9.95    0.54
   9  -2   2   -0.15    4.36
  -9  -2  -2   -0.02    0.07
  -9  -2  -2    0.14    0.12
   9  -2   2    0.00    0.13
  -9  -2  -2    8.25    5.46
   9   2   2    0.04    0.05
   9   2   2    0.02    0.10
 -10  -2  -2    4.44    6.85
  10  -2   2   12.95    5.44
 -10  -2  -2    2.32    0.30
  10  -2   2    2.43    0.45
 -10   2  -2   15.08    8.25
 -10   2  -2    2.05    0.24
  10   2   2   -1.06    8.60
 -10   2  -2    2.03    0.21
 -11  -2  -2    0.80    0.24
  11  -2   2    0.19    0.16
  11   2   2    0.07    0.09
 -11   2  -2    0.02    0.08
 -12  -2  -2    0.34    0.16
  12  -2   2    0.46    0.23
 -12  -2  -2    0.59    0.24
 -12   2  -2    0.06    0.09
  12   2   2    0.28    0.14
 -13  -2  -2    1.18    0.25
  13  -2   2    0.59    0.33
 -13  -2  -2    0.88    0.28
 -13   2  -2    0.82    0.19
  13   2   2    1.09    0.25
 -14  -2  -2   -0.13    0.10
 -14   2  -2   -0.04    0.07
 -15  -2  -2    5.25    0.52
  15  -2   2    3.42    0.56
  15   2   2    5.46    0.52
 -15   2  -2    4.66    0.38
  16  -2   2    3.31    0.51
 -16  -2  -2    2.98    0.43
 -16   2  -2    3.41    0.33
  16   2   2    3.64    0.42
 -17  -2  -2    1.34    0.34
  17   2   2    0.55    0.22
 -18  -2  -2   15.31    1.02
 -18   2  -2   15.29    0.78
 -19  -2  -2    1.01    0.34
 -19   2  -2    0.80    0.20
 -20  -2  -2    0.45    0.21
 -20   2  -2    0.38    0.15
 -18  -3   2    0.77    0.30
 -18   3   2    0.41    0.20
 -17  -3   2    0.11    0.14
 -17   3   2   -0.03    0.09
 -16  -3   2    0.51    0.21
 -16   3   2    0.18    0.11
 -15  -3   2    0.19    0.20
 -14  -3   2    0.54    0.24
 -14  -3   2    0.32    0.26
 -14   3   2    0.02    0.12
 -13  -3   2    8.05    0.74
 -13   3   2    8.25    0.60
  13   3  -2    8.27    0.75
 -13   3   2    7.70    0.57
 -12  -3   2   -0.09    0.16
 -12  -3   2    0.11    0.12
 -12   3   2   -0.03    0.09
  12   3  -2   -0.07    0.12
 -12   3   2    0.16    0.11
  12   3  -2    0.03    0.10
 -11  -3   2    8.38    0.72
 -11  -3   2    8.03    0.83
  11   3  -2    8.03    0.60
 -11   3   2    8.08    0.56
  11   3  -2    6.85    0.70
 -11   3   2    8.81    0.64
 -10  -3   2    7.97    0.82
 -10  -3   2    7.04    0.73
 -10   3   2    8.15    0.60
  10   3  -2    7.91    0.73
  10   3  -2    8.58    0.63
  -9  -3   2   54.61    1.34
  -9  -3   2   55.89    2.44
  -9  -3   2   58.40    2.18
   9   3  -2   48.76    2.19
   9   3  -2   57.48    2.17
  -9   3   2   58.73    1.98
  -8  -3   2   27.71    1.34
  -8  -3   2   28.50    1.63
  -8   3   2   27.26    1.23
   8   3  -2   28.28    1.49
   8   3  -2   31.15    1.33
  -7  -3   2    0.58    0.21
  -7  -3   2    1.30    0.31
   7   3  -2    0.63    0.23
  -7   3   2    0.54    0.07
   7   3  -2    0.57    0.24
  -7   3   2    0.77    0.19
  -6  -3   2   17.18   10.17
  -6  -3   2   11.70    0.96
  -6  -3   2   11.41    0.76
   6  -3  -2   21.32    9.71
   6   3  -2   12.02    0.77
  -6   3   2   11.17    0.50
  -6   3   2   11.50    0.72
   6   3  -2    9.80   11.17
  -5  -3   2    3.51    0.53
   5  -3  -2    0.45    7.86
  -5  -3   2    4.52    9.22
  -5   3   2    3.64    0.38
   5   3  -2   -7.28    9.59
  -5   3   2    3.66    0.31
   5   3  -2    3.12    0.40
  -4  -3   2   12.12    9.35
   4  -3  -2   -0.52    8.89
   4  -3  -2    7.35    8.32
   4   3  -2    7.28   10.54
  -3  -3   2   11.53    7.19
   3  -3  -2   14.46    7.37
  -3  -3   2    3.38    0.40
   3  -3  -2    7.06    6.99
   3   3  -2    6.61    7.34
  -3   3   2    3.97    0.40
   3   3  -2    4.14    0.45
   2  -3  -2    8.61   12.82
   2  -3  -2   26.01    9.06
  -2  -3   2   22.70    8.68
  -2   3   2   21.26    1.04
   2   3  -2   20.74    1.06
   2   3  -2   21.20    8.64
   1  -3  -2   -0.90    6.54
  -1  -3   2    5.96    6.81
   1  -3  -2   -5.92    6.35
   1   3  -2    5.81    7.63
   1   3  -2    0.84    0.19
   0  -3  -2   12.38    7.12
   0  -3   2   20.17    9.23
   0  -3  -2    1.05    7.22
   0   3  -2   -1.99    7.01
   0   3  -2   10.99    1.09
   0   3   2    8.84    0.70
  -1  -3  -2    3.21    6.88
  -1  -3  -2  -10.88    6.36
   1  -3   2    9.17    6.14
   1   3   2    1.09    0.22
  -1   3  -2    1.17    0.24
  -2  -3  -2    8.57    6.81
  -2  -3  -2   21.64    9.35
   2  -3   2   -9.34    7.08
   2  -3   2   -2.73    5.79
   2   3   2    8.45    0.58
  -2   3  -2    8.16    0.60
  -2   3  -2    7.84    0.61
   3  -3   2   17.72    7.10
  -3  -3  -2   11.15    9.46
   3  -3   2    0.14    6.70
  -3  -3  -2    8.87    7.31
   3   3   2    8.40    0.77
  -3   3  -2    8.23    0.61
   3   3   2    8.69    0.58
   4  -3   2   -9.10    7.92
   4  -3   2   -0.13    6.93
  -4  -3  -2    1.34    9.37
   4   3   2    0.64    0.27
   4   3   2    0.57    0.16
  -4   3  -2    0.43    0.18
   5  -3   2  -11.42    7.53
  -5  -3  -2    0.20    0.11
   5  -3   2    6.35    8.98
  -5  -3  -2   -3.29    8.78
   5   3   2    0.08    0.15
   5   3   2    0.13    0.09
  -5   3  -2    0.08    0.08
  -6  -3  -2   -6.51    9.34
   6  -3   2    0.88    8.12
  -6  -3  -2    0.22    0.12
   6  -3   2   -2.40    8.55
   6   3   2    0.47    0.27
   6   3   2   -0.13   12.70
  -6   3  -2    0.08    0.11
  -6   3  -2    0.24    0.09
   6   3   2    0.43    0.17
  -7  -3  -2    0.20    0.13
   7   3   2    0.26    0.20
  -7   3  -2    0.31    0.14
  -7   3  -2    0.28    0.08
   7   3   2    0.50    0.15
  -8  -3  -2    0.34    0.10
  -8  -3  -2    0.79    0.21
  -8   3  -2    0.53    0.20
   8   3   2    0.33    0.14
  -8   3  -2    0.31    0.09
   8   3   2    0.77    0.22
  -9  -3  -2    7.07    0.61
  -9  -3  -2    6.44    0.26
  -9   3  -2    6.64    0.30
  -9   3  -2    6.51    0.53
   9   3   2    7.25    0.47
   9   3   2    6.42    0.66
 -10  -3  -2    7.66    0.66
 -10   3  -2    7.20    0.29
  10   3   2    8.14    0.79
 -10   3  -2    7.00    0.56
  10   3   2    5.72    0.42
 -11  -3  -2    4.61    0.51
 -11   3  -2    5.05    0.48
  11   3   2    5.49    0.61
 -12  -3  -2    0.45    0.21
 -12   3  -2    0.65    0.25
  12   3   2    0.05    0.21
 -13  -3  -2    2.09    0.36
 -13   3  -2    2.11    0.32
  13   3   2    1.96    0.37
 -14  -3  -2    1.83    0.35
 -15  -3  -2    0.94    0.39
 -15   3  -2    1.04    0.24
 -16  -3  -2   -0.04    0.15
 -16   3  -2    0.18    0.12
 -17  -3  -2    0.31    0.18
 -17   3  -2    0.19    0.15
 -18  -3  -2    1.12    0.31
 -16   4   2    0.33    0.22
 -15  -4   2    1.18    0.40
 -15   4   2    0.66    0.25
 -14  -4   2   -0.03    0.24
 -14   4   2    0.15    0.10
 -13  -4   2    4.10    0.58
 -13   4   2    4.31    0.51
 -12  -4   2    3.62    0.52
 -12   4   2    2.86    0.40
 -11  -4   2    5.14    0.61
 -11   4   2    4.88    0.53
 -10  -4   2    2.90    0.48
 -10   4   2    2.66    0.40
  -9  -4   2   11.40    0.92
   9   4  -2    9.83    0.77
  -9   4   2    9.43    0.75
  -8  -4   2    4.12    0.59
   8   4  -2    3.45    0.48
  -8   4   2    3.53    0.45
  -8   4   2    3.23    0.22
  -7  -4   2    1.53    0.36
   7   4  -2    0.74    0.26
  -7   4   2    1.11    0.29
  -7   4   2    1.38    0.25
  -6  -4   2   27.11    1.40
   6   4  -2   26.36    1.37
  -6   4   2   28.62    1.36
   5   4  -2    0.03    0.13
   4   4  -2   -0.07    0.14
  -4   4   2   -0.03    0.09
   3   4  -2   -0.05    0.12
  -3   4   2    0.13    0.12
  -2   4   2   -0.05    0.09
   2   4  -2   -0.01    0.11
  -1   4   2    1.93    0.31
   1   4  -2    1.59    0.34
   0   4   2    0.97    0.22
   0   4  -2    0.61    0.25
   1   4   2    0.50    0.26
  -2   4  -2    0.22    0.15
   2   4   2    0.08    0.13
   3   4   2    8.05    0.64
   4   4   2   13.97    0.87
  -4   4  -2   15.84    1.01
  -5   4  -2    0.35    0.16
   5   4   2    0.36    0.17
  -6   4  -2   -0.08    0.09
  -6   4  -2   -0.05    0.11
   6   4   2    0.05    0.11
  -7   4  -2   19.62    1.13
  -7   4  -2   20.31    0.79
   7   4   2   18.34    1.02
  -8  -4  -2    7.42    0.72
  -8   4  -2    6.36    0.74
   8   4   2    7.77    0.95
   8   4   2    6.29    0.55
  -9  -4  -2    0.17    0.25
  -9  -4  -2    0.02    0.10
  -9   4  -2    0.19    0.15
   9   4   2    0.00    0.11
  -9   4  -2    0.08    0.07
 -10  -4  -2    0.50    0.23
 -10  -4  -2    0.36    0.09
 -10   4  -2    0.07    0.14
 -11  -4  -2    2.17    0.41
 -11   4  -2    2.19    0.38
 -12  -4  -2   -0.01    0.14
 -12   4  -2   -0.19    0.09
 -13   4  -2    0.35    0.22
 -14  -4  -2    0.10    0.16
 -15  -4  -2   -0.17    0.14
 -15   4  -2    0.05    0.11
 -11  -5   2   -0.03    0.19
 -11   5   2   -0.02    0.15
 -10  -5   2   -0.33    0.15
 -10   5   2    0.24    0.18
  -8   5   2    0.59    0.29
  -7   5   2    4.68    0.55
   7   5  -2    4.02    0.79
   6   5  -2    2.19    0.49
  -6   5   2    1.68    0.37
  -5   5   2    0.52    0.26
   5   5  -2    0.44    0.23
   4   5  -2    2.75    0.46
  -4   5   2    2.25    0.43
   3   5  -2    4.68    0.57
  -3   5   2    3.33    0.49
   2   5  -2    4.00    0.53
  -2   5   2    3.45    0.49
  -1   5   2   -0.04    0.14
   0   5  -2   -0.11    0.12
   0   5   2    0.09    0.17
  -1   5  -2    0.50    0.24
   1   5   2    0.63    0.23
  -2   5  -2    0.67    0.25
   2   5   2    0.40    0.20
  -3   5  -2    0.50    0.21
   3   5   2    0.52    0.23
  -4   5  -2   20.01    1.52
   5   5   2    2.38    0.45
  -5   5  -2    2.76    0.50
  -6   5  -2    4.05    0.56
  -7   5  -2    4.45    0.38
  -7   5  -2    4.84    0.66
  -8   5  -2    0.00    0.15
  -8   5  -2    0.19    0.16
  -9   5  -2    0.68    0.27
 -10   5  -2    0.12    0.15
 -11   5  -2    0.22    0.18
 -21   0   3    0.26    0.19
 -20   0   3    0.08    0.16
 -19   0   3    0.12    0.11
  18   0  -3   -0.06    0.08
 -18   0   3   -0.01    0.10
 -17   0   3    0.02    0.10
  17   0  -3    0.02    0.09
 -16   0   3    0.04    0.20
  16   0  -3    0.08    0.07
 -16   0   3    0.12    0.14
  15   0  -3    0.04    0.08
 -15   0   3   -0.05    0.08
 -15   0   3    0.22    0.13
  14   0  -3    0.00    0.07
 -14   0   3    0.10    0.12
 -14   0   3    0.18    0.09
 -13   0   3   -0.05    0.08
  13   0  -3    0.15    0.08
 -13   0   3   -0.13    0.10
 -12   0   3   -0.04    0.06
 -12   0   3    0.01    0.08
  12   0  -3    0.03    0.06
  12   0  -3   -1.06    4.94
 -12   0   3   -2.44    5.15
  11   0  -3   -2.33    3.06
 -11   0   3    0.01    0.07
 -11   0   3    3.13    3.20
 -11   0   3    0.01    0.07
  10   0  -3    1.88    2.95
 -10   0   3   -2.03    2.77
  -9   0   3    2.97    3.01
   9   0  -3    0.12    2.30
   9   0  -3    0.08    0.06
  -9   0   3    0.00    0.06
   8   0  -3   -0.50    1.81
  -8   0   3   -0.03    0.04
   8   0  -3   -0.01    0.06
  -7   0   3   -0.01    0.05
   7   0  -3   -1.45    1.90
   7   0  -3    0.07    0.06
  -6   0   3   -0.07    0.04
  -6   0   3   -0.30    1.92
  -6   0   3    0.07    0.05
   6   0  -3   -1.04    1.52
   6   0  -3   -0.05    0.04
  -5   0   3   -1.55    1.42
   5   0  -3    0.08    1.20
   5   0  -3    0.05    0.05
   5   0  -3    0.09    0.05
  -5   0   3   -0.04    0.05
  -5   0   3    0.04    0.05
   4   0  -3   -2.45    1.15
   4   0  -3    0.04    0.05
  -4   0   3    0.07    0.05
  -4   0   3    0.07    0.06
  -4   0   3   -3.69    1.60
   4   0  -3    0.01    0.04
  -4   0   3    0.01    0.05
   3   0  -3    0.53    1.13
   3   0  -3   -0.01    0.04
  -3   0   3    0.01    0.05
  -3   0   3    0.04    0.05
   3   0  -3    0.01    0.05
  -3   0   3   -1.74    1.13
  -3   0   3   -0.02    0.04
   2   0  -3    0.04    0.04
   2   0  -3    0.01    0.05
  -2   0   3    0.00    0.05
   2   0  -3   -1.78    0.95
   2   0  -3    0.05    0.05
  -2   0   3    0.00    0.05
  -2   0   3    0.03    0.04
   2   0  -3   -0.04    0.05
  -2   0   3   -0.24    0.87
   1   0  -3   -0.01    0.03
  -1   0   3    0.03    0.05
   1   0  -3    0.01    0.04
  -1   0   3   -0.01    0.03
  -1   0   3    0.02    0.04
   1   0  -3   -0.02    0.04
   1   0  -3    0.00    0.03
   1   0  -3   -0.06    0.76
  -1   0   3    0.02    0.04
  -1   0   3    0.00    0.03
  -1   0   3   -0.46    0.70
   0   0  -3    0.04    0.04
   0   0   3    0.03    0.04
   0   0  -3    0.00    0.66
   0   0   3    0.03    0.03
   0   0   3    0.02    0.03
   0   0   3    0.01    0.03
   0   0   3    0.50    0.60
   0   0  -3    0.01    0.03
  -1   0  -3    0.07    0.04
   1   0   3    0.05    0.04
   1   0   3    0.02    0.02
  -1   0  -3    0.00    0.02
   1   0   3   -0.01    0.03
  -1   0  -3   -0.02    0.04
   1   0   3    0.47    0.51
  -1   0  -3   -0.24    0.47
  -1   0  -3    0.04    0.04
   2   0   3    0.01    0.05
  -2   0  -3    0.05    0.06
   2   0   3    0.02    0.02
  -2   0  -3   -0.26    0.39
   2   0   3    0.26    0.47
  -3   0  -3   -0.04    0.05
   3   0   3    0.00    0.05
  -4   0  -3   -0.06    0.33
  -4   0  -3    0.06    0.07
   5   0   3   -0.01    0.02
   5   0   3    1.81    0.97
  -5   0  -3   -0.03    0.59
  -5   0  -3    0.15    0.09
   5   0   3   -0.08    0.03
  -6   0  -3   -0.05    0.09
   6   0   3    0.13    1.16
  -6   0  -3    1.16    0.85
  -7   0  -3   -0.02    0.04
   7   0   3   -1.78    1.25
   7   0   3   -0.01    0.02
  -7   0  -3   -0.12    0.08
  -7   0  -3   -0.06    1.07
  -8   0  -3    0.52    1.22
   8   0   3   -0.71    1.62
   9   0   3    1.91    2.33
  -9   0  -3    0.15    1.61
 -10   0  -3   -0.13    2.01
  10   0   3    0.15    2.54
  10   0   3    0.08    0.06
  10   0   3    0.00    0.03
  11   0   3    0.13    0.08
  11   0   3    0.02    0.03
 -11   0  -3   -0.01    0.03
  11   0   3   -2.64    2.93
 -11   0  -3   -1.05    2.28
 -12   0  -3    0.01    0.04
  12   0   3    1.06    4.55
 -12   0  -3   -2.99    3.25
  12   0   3   -0.03    0.08
 -13   0  -3    0.01    0.04
  13   0   3    0.06    0.04
  13   0   3    0.00    0.06
  14   0   3    0.02    0.05
 -14   0  -3   -0.03    0.04
 -15   0  -3   -0.10    0.06
  15   0   3    0.07    0.07
  16   0   3    0.29    0.24
  16   0   3    0.10    0.07
 -16   0  -3    0.00    0.07
  17   0   3    0.22    0.24
 -18   0  -3   -0.14    0.08
 -19   0  -3    0.24    0.12
 -21   0  -3    0.05    0.14
 -21  -1   3   -0.18    0.13
 -21   1   3   -0.23    0.12
 -20  -1   3   -0.15    0.16
 -20   1   3    0.14    0.12
 -19  -1   3    0.19    0.16
 -19   1   3    0.36    0.16
 -18  -1   3    0.54    0.30
 -17  -1   3    1.92    0.33
 -17   1   3    1.97    0.28
  17   1  -3    2.16    0.30
  17   1  -3    2.09    0.13
 -16  -1   3    1.74    0.33
  16   1  -3    1.55    0.49
 -16   1   3    1.85    0.24
  16   1  -3    1.76    0.12
 -15  -1   3    0.32    0.20
 -15  -1   3    0.01    0.13
 -15   1   3    0.18    0.16
  15   1  -3    0.35    0.07
 -15   1   3    0.20    0.11
  15   1  -3    0.14    0.15
 -14  -1   3   24.54    1.26
 -14  -1   3   24.05    1.16
  14  -1  -3   23.32    0.86
 -14   1   3   23.66    0.93
  14   1  -3   19.77    1.02
  14   1  -3   25.78    1.25
  14   1  -3   24.26    0.68
 -14   1   3   22.51    1.01
  13  -1  -3    2.02    0.23
 -13  -1   3    2.13    0.32
 -13  -1   3    2.83    0.38
 -13   1   3    1.94    0.26
  13   1  -3    2.66    0.33
  13   1  -3    2.28    0.28
 -13   1   3    2.39    0.26
  13   1  -3    2.27    0.14
 -12  -1   3    6.01    0.55
 -12  -1   3   16.40    6.73
  12  -1  -3    9.38    5.30
 -12  -1   3    5.65    0.49
  12   1  -3    5.74    0.23
  12   1  -3    5.24    0.44
  12   1  -3    5.33    0.48
 -12   1   3    5.71    0.37
 -12   1   3    5.94    0.43
 -12   1   3    8.50    7.35
  12   1  -3    6.24    0.58
  12   1  -3   15.65    7.85
 -11  -1   3    3.05    0.44
  11  -1  -3    3.39    5.14
  11  -1  -3    2.93    0.23
 -11  -1   3    2.54    0.33
  11   1  -3    3.03    0.15
 -11   1   3    3.18    0.31
  11   1  -3    3.51    0.38
  11   1  -3    5.72    7.15
  11   1  -3    3.07    0.31
 -11   1   3    5.83    4.67
 -11   1   3    2.94    0.26
  10  -1  -3    7.32    0.36
 -10  -1   3    6.22    0.48
  10  -1  -3   12.85    5.81
  10   1  -3    5.99    4.52
 -10   1   3    7.06    0.44
  10   1  -3    6.40    0.51
 -10   1   3    2.62    3.80
  10   1  -3    7.53    0.49
 -10   1   3    6.92    0.39
  10   1  -3    6.96    0.25
  -9  -1   3    5.63    0.44
  -9  -1   3    4.89    0.54
   9  -1  -3    5.80    0.30
  -9  -1   3    7.34    3.59
   9   1  -3    8.46    4.04
  -9   1   3    5.54    0.23
   9   1  -3    5.31    0.20
   9   1  -3    5.30    0.47
  -9   1   3    5.62    0.34
  -9   1   3    5.38    0.37
   9   1  -3    5.57    0.41
   8  -1  -3   19.65    0.62
  -8  -1   3   18.52    4.64
  -8  -1   3   18.82    0.93
   8  -1  -3   16.53    5.29
   8   1  -3   19.73    0.53
   8   1  -3   24.43    5.79
   8   1  -3   20.26    0.87
  -8   1   3   20.35    0.68
   8   1  -3   20.03    0.96
  -8   1   3   17.94    0.71
  -7  -1   3    0.20    0.10
   7  -1  -3    0.15    0.04
   7  -1  -3   -0.62    2.36
  -7  -1   3    0.18    0.10
  -7  -1   3    1.26    2.54
   7   1  -3    0.08    0.11
   7   1  -3   -1.95    2.72
   7   1  -3    0.25    0.11
  -7   1   3    0.26    0.09
  -7   1   3    0.23    0.09
  -6  -1   3    3.96    2.74
  -6  -1   3    5.95    0.45
   6  -1  -3    4.76    2.84
  -6  -1   3    5.80    0.41
   6  -1  -3    6.15    0.19
   6   1  -3    5.92    0.48
  -6   1   3    5.70    0.39
   6   1  -3    8.21    3.39
  -6   1   3    5.28    0.33
   6   1  -3    6.19    0.42
  -6   1   3   12.56    3.90
  -5  -1   3    0.47    0.13
  -5  -1   3    0.33    0.07
   5  -1  -3    0.36    0.04
  -5  -1   3    2.69    2.18
  -5  -1   3    0.17    0.12
   5  -1  -3   -0.24    1.78
   5   1  -3    0.64    0.18
  -5   1   3    2.54    2.63
  -5   1   3    0.45    0.10
   5   1  -3    0.52    0.13
   5   1  -3    1.03    2.25
  -5   1   3    0.50    0.10
  -4  -1   3   13.93    0.62
   4  -1  -3   13.41    0.40
  -4  -1   3   14.09    0.79
  -4  -1   3   13.54    0.42
  -4  -1   3   13.84    0.69
  -4  -1   3   12.81    3.66
   4  -1  -3    8.59    2.79
  -4   1   3   13.14    0.53
   4   1  -3   14.93    0.67
   4   1  -3   13.02    0.75
  -4   1   3   14.23    0.39
   4   1  -3    5.06    3.22
   4   1  -3   13.96    0.61
  -4   1   3   14.72    3.84
  -3  -1   3 1000.00   34.88
   3  -1  -3  962.77   33.05
  -3   1   3  965.52   33.50
   3   1  -3  980.16   34.65
   2  -1  -3  162.04    3.94
   2  -1  -3  159.74    3.87
   2  -1  -3  172.06   10.68
  -2  -1   3  156.07    4.12
  -2  -1   3  167.46   10.68
  -2  -1   3  161.34    4.35
  -2  -1   3  160.28    4.01
   2   1  -3  156.41    4.28
   2   1  -3  155.18    3.99
   2   1  -3  165.55   11.19
  -2   1   3  164.48    3.81
  -2   1   3  157.47   11.36
  -2   1   3  168.46    3.92
   2   1  -3  164.80    4.11
   1  -1  -3   96.06    2.48
  -1  -1   3   96.66    2.64
   1  -1  -3   97.53    7.84
  -1  -1   3  102.85    8.13
   1  -1  -3   94.80    2.47
  -1  -1   3  101.50    2.52
  -1  -1   3   96.59    2.87
  -1   1   3   94.03    2.42
   1   1  -3   94.79    2.52
   1   1  -3   99.66    2.79
   1   1  -3   98.92    2.84
   1   1  -3  101.21    8.76
  -1   1   3   99.79    8.54
  -1   1   3  101.09    2.45
   0  -1  -3    3.15    3.31
   0  -1  -3    0.51    0.10
   0  -1  -3    0.57    0.12
   0  -1   3    2.75    1.85
   0  -1   3    0.54    0.14
   0  -1   3    0.47    0.10
   0   1   3   -1.36    1.77
   0   1  -3   -0.36    1.83
   0   1  -3    0.45    0.10
   0   1  -3    0.54    0.20
   0   1   3    0.48    0.12
   0   1   3    0.47    0.09
   0   1  -3    0.84    0.16
  -1  -1  -3   90.46    2.30
   1  -1   3   86.81    7.71
  -1  -1  -3   90.28    2.48
  -1  -1  -3   81.72    7.90
   1  -1   3   89.60    2.46
   1  -1   3   94.07    2.73
  -1   1  -3   91.66    8.05
   1   1   3   96.11    9.09
   1   1   3   95.16    2.27
   1   1   3   85.31    2.30
  -1   1  -3   90.94    2.64
  -1   1  -3   89.88    2.42
   1   1   3   94.85    2.55
  -2  -1  -3    2.92    0.28
  -2  -1  -3    3.39    0.24
   2  -1   3   -1.01    1.87
   2  -1   3    3.21    0.37
  -2  -1  -3    1.99    2.20
  -2  -1  -3    3.18    0.21
   2  -1   3    2.89    0.26
  -2   1  -3   -1.11    1.82
  -2   1  -3    3.20    0.25
   2   1   3    3.41    0.22
  -2   1  -3    3.65    0.36
  -2   1  -3    3.18    0.20
   2   1   3    3.15    0.28
   2   1   3    3.30    0.19
   3  -1   3   -0.07    0.09
  -3  -1  -3   -0.07    0.08
   3  -1   3   -1.24    1.70
  -3  -1  -3   -0.56    2.59
  -3  -1  -3   -0.01    0.04
  -3  -1  -3   -1.57    2.17
   3  -1   3    0.05    0.05
   3   1   3    0.01    0.04
  -3   1  -3    0.08    0.05
  -3   1  -3   -0.01    0.09
   3   1   3    0.16    0.10
   3   1   3    0.02    0.03
  -3   1  -3    0.01    0.05
   4  -1   3    7.84    0.33
   4  -1   3    7.35    0.54
  -4  -1  -3    7.57    0.35
  -4  -1  -3    5.77    2.93
  -4  -1  -3    7.51    0.37
  -4  -1  -3    7.10    0.51
  -4  -1  -3    7.57    0.30
  -4   1  -3    7.49    0.48
  -4   1  -3    7.32    0.32
   4   1   3    7.66    0.47
   4   1   3    7.87    0.26
   5  -1   3   91.88    7.02
   5  -1   3   87.33    2.69
  -5  -1  -3   89.17    2.30
   5  -1   3   88.26    6.63
   5  -1   3   88.36    2.24
  -5  -1  -3   90.92    8.55
  -5  -1  -3   92.30    2.16
  -5   1  -3   88.11    2.24
   5   1   3   93.41    8.98
  -5   1  -3   87.01    2.51
   5   1   3   91.15    2.54
   5   1   3   89.61    2.24
   6  -1   3   30.88    3.96
  -6  -1  -3   28.92    0.91
  -6  -1  -3   27.59    0.91
   6  -1   3   30.02    1.22
  -6  -1  -3   29.40    5.49
  -6   1  -3   28.91    0.90
   6   1   3   24.16    5.98
   6   1   3   28.53    0.83
  -6   1  -3   28.19    1.05
   6   1   3   27.80    1.07
  -7  -1  -3    7.69    3.40
  -7  -1  -3   15.61    0.59
  -7  -1  -3   15.83    0.61
   7  -1   3   16.41    0.85
   7  -1   3   15.17    0.55
  -7   1  -3   15.27    4.80
   7   1   3   15.34    0.71
   7   1   3   14.02    4.62
  -7   1  -3   15.37    0.49
  -7   1  -3   15.99    0.62
   7   1   3   15.32    0.50
  -8  -1  -3   44.79    1.35
  -8  -1  -3   47.66    1.38
   8  -1   3   47.29    1.71
   8  -1   3   53.06    4.55
   8  -1   3   46.52    1.30
  -8   1  -3   30.90    5.70
  -8   1  -3   43.90    1.40
   8   1   3   46.33    1.21
   8   1   3   51.05    7.49
   8   1   3   46.80    1.50
  -9  -1  -3   18.47    0.73
   9  -1   3   17.19    0.92
   9  -1   3   19.63    3.65
  -9  -1  -3   17.71    0.70
   9  -1   3   17.20    0.63
  -9  -1  -3   17.94    0.84
  -9  -1  -3    7.71    3.64
   9   1   3   17.92    0.78
  -9   1  -3   17.16    0.77
  -9   1  -3   11.99    4.02
   9   1   3   18.59    0.56
   9   1   3   23.84    7.20
  10  -1   3   12.51    3.43
  10  -1   3   13.65    0.82
  10  -1   3   14.77    0.62
 -10  -1  -3   13.54    0.74
 -10  -1  -3   15.65    5.00
 -10  -1  -3   13.93    0.61
 -10   1  -3   15.72    5.57
  10   1   3   18.36    6.45
  10   1   3   14.60    0.69
  10   1   3   13.89    0.47
 -10   1  -3   14.01    0.71
 -10   1  -3   14.16    0.50
  11  -1   3    2.94    0.40
 -11  -1  -3    3.12    0.28
 -11  -1  -3    9.64    4.42
  11  -1   3    5.72    3.39
  11   1   3    2.85    0.30
 -11   1  -3    3.21    0.35
 -11   1  -3   -2.67    5.06
 -11   1  -3    3.47    0.22
 -12  -1  -3    2.24    4.04
 -12   1  -3    8.45    5.07
  12   1   3  -10.67    6.94
  13  -1   3    4.05    0.46
 -13  -1  -3    3.42    0.32
  13   1   3    3.51    0.21
 -13   1  -3    4.16    0.34
  13   1   3    3.60    0.32
 -14  -1  -3    2.60    0.29
  14  -1   3    2.65    0.44
  14   1   3    1.86    0.24
 -14   1  -3    2.64    0.22
  14   1   3    1.83    0.15
 -15  -1  -3    0.34    0.12
 -16  -1  -3    4.15    0.42
  16   1   3    3.94    0.36
 -16   1  -3    4.54    0.47
  16   1   3    4.03    0.22
  17  -1   3    0.22    0.29
 -17  -1  -3    0.06    0.12
 -17   1  -3    0.00    0.07
  17   1   3    0.15    0.10
  18  -1   3    0.16    0.24
 -18   1  -3    0.46    0.15
  18   1   3    0.17    0.12
 -19  -1  -3    1.86    0.33
 -19   1  -3    2.29    0.25
  19   1   3    2.31    0.32
 -20  -1  -3    0.12    0.17
  20   1   3    0.34    0.14
 -20   1  -3   -0.05    0.10
 -21  -1  -3    0.46    0.19
  21   1   3    0.01    0.13
 -21   1  -3   -0.15    0.11
 -20  -2   3    1.14    0.32
 -20   2   3    0.66    0.21
 -19  -2   3    1.37    0.33
 -18  -2   3   -0.11    0.14
 -18   2   3   -0.03    0.10
 -17  -2   3    0.62    0.26
 -17   2   3    0.66    0.28
 -16  -2   3   -0.03    0.14
 -16   2   3    0.16    0.10
 -15  -2   3    0.06    0.19
 -15   2   3    0.86    0.25
 -15   2   3    0.05    0.08
  15   2  -3    0.07    0.10
 -14  -2   3   -0.11    0.14
 -14  -2   3    0.03    0.15
 -14   2   3    0.05    0.13
  14   2  -3    0.09    0.14
 -13  -2   3    2.00    0.36
 -13   2   3    2.19    0.21
  13   2  -3    2.66    0.36
  13   2  -3    2.16    0.28
 -13   2   3    2.24    0.29
 -13   2   3    2.50    0.30
 -12  -2   3    2.33    0.40
 -12  -2   3    2.39    0.37
 -12   2   3    2.41    0.27
  12   2  -3    2.32    0.38
  12   2  -3    2.48    0.35
 -12   2   3    2.43    0.28
 -11  -2   3    5.83    0.53
 -11  -2   3    5.62    0.61
 -11   2   3    4.88    0.42
 -11   2   3    5.64    0.56
  11   2  -3    5.05    0.43
  11   2  -3    4.91    0.51
 -11   2   3    5.02    0.39
 -10  -2   3    0.43    0.18
 -10  -2   3    0.01    0.10
 -10  -2   3   -1.25    6.35
  10  -2  -3   -3.85    5.92
 -10   2   3    5.13    9.17
  10   2  -3    0.20    0.12
 -10   2   3    0.12    0.07
 -10   2   3    0.09    0.08
  10   2  -3   -0.07    0.09
  10   2  -3   -3.49    8.16
  -9  -2   3    2.17    0.32
   9  -2  -3   10.64    5.79
  -9  -2   3    2.44    0.38
  -9  -2   3   -0.44    5.92
   9   2  -3    1.61    0.26
   9   2  -3    8.59    7.89
  -9   2   3    1.77    0.22
   9   2  -3    2.32    0.34
  -8  -2   3   25.96    1.17
  -8  -2   3   27.72    1.39
  -8  -2   3   28.87    7.90
   8  -2  -3   25.41    6.23
  -8   2   3   23.20    0.99
   8   2  -3   35.59   11.04
  -8   2   3   31.71    8.60
   8   2  -3   26.92    1.24
  -7  -2   3    6.39    4.52
   7  -2  -3    5.42    4.17
  -7   2   3   -5.59    7.28
   7   2  -3    7.37    6.38
  -6  -2   3  138.94    4.19
   6  -2  -3  140.25   12.38
  -6  -2   3  133.66   14.05
  -6  -2   3  145.19    3.93
  -6   2   3  136.50    3.70
  -6   2   3  149.29   16.00
   6   2  -3  142.13    4.09
   6   2  -3  137.61   16.15
  -5  -2   3    1.05    0.25
  -5  -2   3    3.62    3.83
   5  -2  -3   -5.14    2.93
  -5   2   3    0.86    0.08
   5   2  -3    0.72    0.23
  -5   2   3    1.48    4.14
   5   2  -3    1.26    4.69
  -5   2   3    0.65    0.14
   4  -2  -3    2.69    3.36
  -4  -2   3    0.45    0.18
  -4  -2   3    0.67    0.16
  -4  -2   3    4.25    3.50
  -4   2   3    0.34    0.12
   4   2  -3   -2.26    4.31
   4   2  -3    0.54    0.19
   3  -2  -3   42.01    7.99
  -3  -2   3   48.39    8.58
  -3  -2   3   47.08    1.54
  -3  -2   3   45.69    1.78
   3   2  -3   40.43    9.43
  -3   2   3   45.30    1.32
   3   2  -3   44.66    1.69
  -3   2   3   27.67    7.79
  -3   2   3   41.64    1.42
   2  -2  -3   46.21    8.18
  -2  -2   3   33.16    8.26
  -2  -2   3   42.22    1.97
  -2  -2   3   43.84    1.48
  -2  -2   3   41.92    1.68
   2   2  -3   44.14    1.67
  -2   2   3   42.78    1.35
   2   2  -3   50.29    9.29
  -2   2   3   43.49    1.40
  -2   2   3   40.63    9.20
   2   2  -3   40.33    1.65
  -1  -2   3    2.91    0.38
   1  -2  -3    4.50    3.74
  -1  -2   3    1.57    3.55
  -1  -2   3    2.58    0.46
  -1  -2   3    2.48    0.27
  -1   2   3    1.52    4.68
   1   2  -3    2.30    0.26
   1   2  -3   -4.38    3.66
  -1   2   3    2.76    0.27
  -1   2   3    2.38    0.25
   0  -2   3   28.08    7.10
   0  -2   3   25.01    1.18
   0  -2  -3   25.36    1.25
   0  -2  -3   31.79    7.25
   0  -2   3   25.50    1.44
   0  -2  -3   20.95    6.24
   0   2   3   24.37    0.93
   0   2  -3   10.34    5.34
   1  -2   3    7.84    0.77
  -1  -2  -3    5.40    4.57
  -1  -2  -3    1.70    3.64
   1  -2   3    7.57    0.59
  -1  -2  -3    7.04    0.47
  -1   2  -3   10.76    4.93
   1   2   3    7.51    0.44
  -1   2  -3    7.06    0.44
  -2  -2  -3    0.74    0.16
  -2  -2  -3   -1.42    4.13
   2  -2   3    0.66    0.28
   2  -2   3   -3.10    3.54
  -2  -2  -3    4.17    4.93
   2   2   3    0.77    0.15
  -2   2  -3    3.55    3.70
   3  -2   3    8.77    0.81
  -3  -2  -3    8.11    4.98
  -3  -2  -3   13.57    6.44
  -3  -2  -3    8.35    0.51
   3  -2   3    5.41    4.03
   3   2   3    7.99    0.48
   3   2   3    8.42    0.65
  -4  -2  -3    1.79    0.24
   4  -2   3    5.56    3.82
   4  -2   3    1.15    4.75
  -4  -2  -3    1.79    0.24
  -4  -2  -3    9.99    4.73
   4  -2   3    1.61    0.36
   4   2   3    1.90    0.20
  -4   2  -3    1.84    0.18
   4   2   3    1.69    0.30
  -5  -2  -3   42.52    8.71
   5  -2   3   52.47    8.26
   5  -2   3   51.31    2.18
   5  -2   3   45.34    8.19
  -5  -2  -3   50.33    1.68
  -5  -2  -3   50.35    1.84
   5   2   3   49.21    1.48
   5   2   3   56.21   10.37
   5   2   3   51.67    1.90
  -5   2  -3   49.35    1.39
   6  -2   3    8.17    4.66
   6  -2   3    9.68    0.83
  -6  -2  -3    9.30    0.41
  -6  -2  -3    9.15    0.58
  -6  -2  -3   10.12    0.60
   6  -2   3   13.52    5.33
   6   2   3    9.48    0.46
  -6   2  -3    9.67    0.41
   6   2   3   10.39    0.73
   6   2   3    8.11    5.64
  -7  -2  -3    6.93    0.29
   7  -2   3    6.18    0.66
  -7  -2  -3    6.99    0.50
  -7  -2  -3    7.17    0.50
   7  -2   3    6.84    4.39
   7  -2   3    6.45    4.62
   7   2   3    7.27    0.60
   7   2   3    6.75    0.35
  -7   2  -3    7.07    0.33
  -7   2  -3    6.53    0.44
   7   2   3   14.01    6.11
   8  -2   3    9.43    4.99
   8  -2   3    7.17    3.73
  -8  -2  -3    7.80    0.55
  -8  -2  -3    5.69    5.70
   8  -2   3    9.16    0.80
   8   2   3    8.38    0.65
  -8   2  -3    8.54    0.49
   8   2   3    7.99    0.35
  -8   2  -3    8.18    0.37
   9  -2   3    4.58    0.56
   9  -2   3    5.31    6.00
  -9  -2  -3    6.63    7.17
   9  -2   3   -1.53    4.50
  -9  -2  -3    4.33    0.40
  -9   2  -3    4.21    0.35
   9   2   3   13.29    9.16
  -9   2  -3    4.81    0.29
   9   2   3    4.61    0.57
  10  -2   3    0.24    4.13
 -10  -2  -3    1.92    6.43
  10  -2   3    3.21    7.03
 -10  -2  -3    0.81    0.20
  10   2   3    6.25    9.59
  11  -2   3    0.35    0.22
 -11  -2  -3   -0.07    0.07
 -11   2  -3   -0.02    0.08
 -11   2  -3    0.05    0.08
  11   2   3    0.11    0.10
  12  -2   3    0.10    0.06
 -12  -2  -3    0.15    0.10
  12   2   3    0.29    0.13
 -12   2  -3   -0.04    0.07
  13  -2   3    3.32    0.61
 -13  -2  -3    3.32    0.38
  13  -2   3    2.80    0.21
 -13   2  -3    3.51    0.31
  13   2   3    2.77    0.39
 -14  -2  -3    2.18    0.34
  14  -2   3    1.86    0.18
 -14   2  -3    2.52    0.27
  14   2   3    2.40    0.35
 -15  -2  -3    9.84    0.73
  15  -2   3   12.02    1.12
 -15   2  -3   11.61    0.63
  15   2   3   11.38    0.79
 -16  -2  -3    4.41    0.50
 -16   2  -3    4.35    0.36
  16   2   3    4.38    0.48
 -17  -2  -3   10.01    0.77
 -18   2  -3    0.12    0.08
  18   2   3    0.13    0.14
 -19  -2  -3    9.33    0.80
 -19   2  -3   11.85    0.65
 -20  -2  -3    0.65    0.27
 -20   2  -3    1.06    0.22
 -18  -3   3   -0.25    0.17
 -18   3   3    0.39    0.16
 -17  -3   3    1.11    0.34
 -17   3   3    0.66    0.21
 -16   3   3    0.13    0.12
 -15  -3   3    0.11    0.19
 -14  -3   3   -0.09    0.09
 -14   3   3    0.14    0.11
 -13  -3   3    1.72    0.47
 -13  -3   3    3.01    0.46
 -13   3   3    2.26    0.31
 -13   3   3    1.70    0.30
 -12  -3   3    0.69    0.33
 -12  -3   3    0.35    0.18
  12   3  -3    0.20    0.14
 -12   3   3    0.24    0.15
 -12   3   3    0.49    0.18
 -11  -3   3    0.42    0.22
 -11  -3   3   -0.16    0.09
 -11   3   3   -0.06    0.08
  11   3  -3   -0.19    0.12
  11   3  -3    0.22    0.12
 -11   3   3    0.15    0.08
 -10  -3   3   35.57    1.89
 -10  -3   3   35.80    1.84
  10   3  -3   30.70    1.64
 -10   3   3   34.81    1.39
  -9  -3   3    3.93    0.51
  -9  -3   3    3.87    0.58
  -9  -3   3    3.62    0.17
   9   3  -3    3.10    0.47
   9   3  -3    4.05    0.45
  -9   3   3    4.72    0.45
  -8  -3   3    0.92    0.30
  -8  -3   3    0.96    0.24
  -8   3   3    0.48    0.18
   8   3  -3    0.17    0.17
   8   3  -3    0.61    0.22
  -7  -3   3    3.35    0.52
  -7  -3   3    3.84    0.45
  -7   3   3    3.74    0.17
   7   3  -3    3.86    0.45
  -7   3   3    3.66    0.39
   6  -3  -3   -2.54    7.42
  -6  -3   3    1.56    8.04
   6   3  -3  -18.61    9.66
  -6   3   3   -3.74   11.21
   5  -3  -3   11.37    8.59
  -5  -3   3   -3.84    7.96
   5   3  -3    2.66   12.20
  -5   3   3    3.17    9.64
  -4  -3   3    6.04    0.68
  -4  -3   3   20.79   10.04
  -4  -3   3    7.33    0.57
   4  -3  -3    5.34    9.31
  -4   3   3    6.84    0.45
   4   3  -3   26.75   12.44
  -4   3   3    7.36    0.55
   4   3  -3    6.88    0.60
   3  -3  -3    3.10    7.22
   3  -3  -3    3.40    7.29
  -3  -3   3    2.38    6.95
   3   3  -3    8.72    7.85
  -2  -3   3    3.35    6.04
   2  -3  -3    8.10    6.43
   2  -3  -3   -0.45    6.57
   2   3  -3    5.12    7.38
   1  -3  -3   -2.89    6.63
   1  -3  -3   -5.34    5.49
   1   3  -3    1.10    6.42
   0  -3  -3    1.66    5.60
   0  -3  -3   15.33    7.44
   0  -3   3    0.51    6.09
   0   3  -3    2.52    0.36
   0   3   3    2.42    0.30
  -1  -3  -3   29.00    8.93
   1  -3   3   11.82    7.78
  -1  -3  -3   14.90    8.78
   1   3   3   20.67    0.97
  -1   3  -3   19.42    1.03
  -1   3  -3   18.05    8.05
  -2  -3  -3    6.03    7.67
   2  -3   3    8.25    6.81
  -2  -3  -3   13.49    7.44
   2  -3   3   16.85    7.77
  -2   3  -3    7.12    0.58
  -2   3  -3    6.50    0.51
   2   3   3    6.79    0.51
   3  -3   3   -3.79    7.45
   3  -3   3    5.10    6.13
  -3  -3  -3    7.17    6.48
   3   3   3    0.98    0.27
   3   3   3    0.78    0.18
  -3   3  -3    0.75    0.21
  -3   3  -3    0.59    0.20
  -4  -3  -3    0.48   10.21
   4  -3   3    6.86    8.64
   4  -3   3    0.73    8.37
  -4  -3  -3   12.42    9.92
   4  -3   3    1.77    0.45
   4   3   3    1.77    0.35
  -4   3  -3    1.42    0.25
   4   3   3    1.48    0.23
   5  -3   3    2.21    0.48
   5  -3   3   -3.18    8.79
  -5  -3  -3  -14.79   10.35
  -5  -3  -3    2.29    0.34
  -5  -3  -3    2.76    8.21
   5  -3   3    5.76    9.31
  -5   3  -3    2.34    0.24
   5   3   3    2.20    0.27
  -5   3  -3    1.59    0.27
   6  -3   3   -3.80    9.13
   6  -3   3    0.63    0.31
  -6  -3  -3   -7.97    8.93
   6  -3   3   -0.90    8.20
  -6  -3  -3    0.19    0.14
  -6   3  -3    0.44    0.17
   6   3   3    0.28    0.14
   6   3   3    0.39    0.24
   7  -3   3    0.24    0.21
  -7  -3  -3    0.45    0.19
  -7  -3  -3    0.24    0.08
   7   3   3   -0.17    0.13
   7   3   3    0.08    0.08
  -7   3  -3   -0.08    0.06
  -8  -3  -3    1.09    0.25
   8  -3   3    1.08    0.44
  -8  -3  -3    1.13    0.16
   8   3   3    0.68    0.18
  -8   3  -3    1.08    0.14
  -8   3  -3    1.27    0.25
   8   3   3    0.99    0.31
  -9  -3  -3    0.06    0.12
  -9  -3  -3    0.04    0.05
   9  -3   3    0.46    0.26
  -9   3  -3    0.20    0.11
   9   3   3   -0.11    0.15
  -9   3  -3    0.03    0.06
  10  -3   3    0.50    0.31
 -10  -3  -3    0.47    0.24
 -10   3  -3    0.39    0.11
 -10   3  -3    0.47    0.19
  10   3   3    0.79    0.33
 -11  -3  -3    5.77    0.57
 -11   3  -3    5.06    0.48
  11   3   3    6.91    0.69
  12  -3   3   -0.09    0.25
 -12  -3  -3    0.54    0.21
 -12   3  -3    0.44    0.17
  13  -3   3    5.84    0.83
 -13  -3  -3    5.67    0.61
  13   3   3    5.48    0.63
 -13   3  -3    5.51    0.51
 -14  -3  -3    0.45    0.20
  14   3   3    0.67    0.31
 -14   3  -3    0.58    0.20
 -15  -3  -3    0.28    0.18
 -15   3  -3   -0.04    0.11
 -16  -3  -3    0.00    0.13
 -16   3  -3   -0.09    0.09
 -17  -3  -3    0.10    0.17
 -17   3  -3    0.03    0.10
 -18  -3  -3   -0.06    0.14
 -18   3  -3    0.05    0.10
 -15  -4   3    0.55    0.27
 -15   4   3    1.07    0.32
 -14  -4   3    3.15    0.50
 -14   4   3    3.15    0.42
 -13  -4   3   -0.13    0.14
 -13   4   3    0.29    0.16
 -12  -4   3   -0.02    0.37
 -12  -4   3    0.40    0.22
 -12   4   3    0.03    0.14
 -11  -4   3   -0.32    0.36
 -11  -4   3    0.08    0.17
 -11   4   3    0.05    0.15
 -10  -4   3   -0.13    0.14
 -10  -4   3   -0.41    0.24
 -10   4   3    0.12    0.11
  10   4  -3   -0.14    0.13
   9   4  -3    0.15    0.13
  -9   4   3    0.21    0.14
  -8  -4   3   -0.02    0.17
  -8  -4   3    0.08    0.18
  -8   4   3   -0.01    0.11
   8   4  -3    0.08    0.16
  -8   4   3   -0.10    0.07
  -7  -4   3   14.42    1.00
  -7   4   3   13.56    0.59
   7   4  -3   13.49    0.95
  -7   4   3   13.98    0.91
  -6  -4   3    0.47    0.23
  -6   4   3    0.24    0.16
   6   4  -3    0.36    0.23
  -5   4   3    0.42    0.20
   5   4  -3    0.04    0.15
  -4   4   3    2.71    0.40
   4   4  -3    2.78    0.44
   3   4  -3    0.32    0.15
  -3   4   3    0.13    0.10
   2   4  -3    0.87    0.25
  -2   4   3    1.00    0.24
   1   4  -3    0.79    0.30
  -1   4   3    0.56    0.19
   0   4   3   -0.01    0.10
   0   4  -3    0.22    0.16
   1   4   3   -0.02    0.09
   2   4   3    0.41    0.27
  -2   4  -3   -0.11    0.15
  -3   4  -3    0.09    0.17
   3   4   3    0.34    0.16
   4   4   3    1.90    0.32
  -4   4  -3    1.01    0.32
   5   4   3    0.56    0.20
  -5   4  -3    0.52    0.21
  -5   4  -3    0.76    0.20
   6   4   3    0.02    0.11
  -6   4  -3    0.19    0.10
  -6   4  -3   -0.04    0.11
  -7   4  -3    4.78    0.56
   7   4   3    4.04    0.61
  -7   4  -3    5.12    0.36
  -8  -4  -3    0.55    0.25
   8   4   3    0.10    0.31
  -8   4  -3    0.53    0.24
  -8   4  -3    0.71    0.15
  -9  -4  -3    0.16    0.12
  -9  -4  -3    0.48    0.22
  -9   4  -3    0.38    0.20
 -10  -4  -3    0.82    0.33
 -10   4  -3    1.26    0.16
 -10   4  -3    1.24    0.31
 -11   4  -3   -0.08    0.13
 -12  -4  -3    0.01    0.14
 -12   4  -3    0.06    0.10
 -13  -4  -3    1.13    0.31
 -13   4  -3    0.43    0.21
 -14  -4  -3    1.33    0.33
 -14   4  -3    1.36    0.30
 -15  -4  -3    0.73    0.28
 -15   4  -3    0.52    0.21
 -11   5   3    1.02    0.31
 -10   5   3    1.72    0.37
  -9   5   3    1.72    0.41
  -8   5   3    4.67    0.58
  -7   5   3   -0.05    0.11
   6   5  -3    3.74    0.59
  -5   5   3    0.21    0.16
   5   5  -3    0.00    0.21
   4   5  -3   -0.02    0.19
  -4   5   3    0.31    0.20
  -3   5   3    1.41    0.36
   3   5  -3    1.69    0.42
   2   5  -3    2.96    0.60
   1   5  -3    0.08    0.15
  -1   5   3    0.10    0.14
   0   5   3    0.29    0.18
   0   5  -3    0.22    0.16
   1   5   3    0.26    0.18
  -1   5  -3    0.51    0.25
  -2   5  -3    0.86    0.33
   2   5   3    0.64    0.24
  -3   5  -3    0.11    0.25
   3   5   3   -0.06    0.14
   4   5   3    5.33    0.66
  -4   5  -3    4.72    0.62
  -5   5  -3   14.90    1.11
   5   5   3   15.49    1.42
  -6   5  -3    0.19    0.15
  -6   5  -3   -0.19    0.16
  -7   5  -3    0.40    0.19
  -8   5  -3    1.16    0.22
  -8   5  -3    0.77    0.31
  -9   5  -3    6.44    0.74
 -10   5  -3    0.31    0.16
 -11   5  -3    0.17    0.16
 -21   0   4    3.11    0.48
 -20   0   4    0.92    0.33
 -19   0   4    1.03    0.28
 -18   0   4   -0.05    0.09
  18   0  -4    0.19    0.11
  17   0  -4    1.03    0.20
 -17   0   4    1.13    0.27
  16   0  -4    3.26    0.33
 -16   0   4    3.32    0.49
  15   0  -4    0.36    0.13
 -15   0   4    0.56    0.20
 -15   0   4    0.22    0.14
 -14   0   4    3.05    0.34
 -14   0   4    3.38    0.39
  14   0  -4    3.53    0.35
 -13   0   4    7.87    0.58
  13   0  -4    8.00    0.52
 -13   0   4    8.14    0.60
 -12   0   4    4.87    5.75
  12   0  -4    2.32    0.26
 -12   0   4    2.87    0.30
 -12   0   4    1.98    0.28
  12   0  -4    4.02    6.98
 -11   0   4    2.38    3.69
 -11   0   4    1.21    0.18
  11   0  -4    4.51    3.87
  11   0  -4    1.36    0.19
 -11   0   4    1.10    0.19
  10   0  -4   80.55    9.38
  10   0  -4   72.47    2.10
 -10   0   4   72.38    2.09
  -9   0   4    7.23    0.42
   9   0  -4    8.06    3.74
   9   0  -4    7.24    0.44
  -8   0   4    2.25    0.24
   8   0  -4    2.92    2.95
  -8   0   4   -0.16    2.55
   8   0  -4    2.29    0.23
  -8   0   4    2.23    0.22
   7   0  -4    0.01    0.06
   7   0  -4    2.69    1.90
  -7   0   4   -0.68    2.04
  -7   0   4    0.06    0.06
  -6   0   4    0.27    0.08
  -6   0   4    0.19    1.75
   6   0  -4    1.03    1.51
  -5   0   4   28.14    0.93
   5   0  -4   28.78    0.93
  -5   0   4   23.18    4.11
   5   0  -4   26.32    4.24
  -5   0   4   27.51    0.84
  -5   0   4   27.83    0.90
   4   0  -4  204.67    4.98
  -4   0   4  214.52    5.11
  -4   0   4  208.21   11.60
   4   0  -4  212.61    5.09
   4   0  -4  214.43   11.43
  -4   0   4  213.16    5.07
  -4   0   4  212.34    5.02
   4   0  -4  212.42    5.10
   3   0  -4  246.44    5.90
  -3   0   4  241.48    5.91
   3   0  -4  249.28    5.90
   3   0  -4  262.02   12.05
  -3   0   4  250.03    5.85
  -3   0   4  252.71   12.58
   2   0  -4   -1.06    1.14
   2   0  -4    0.94    0.13
  -2   0   4   -1.41    1.09
  -1   0   4   85.69    2.06
  -1   0   4   85.00    6.02
  -1   0   4   78.42    2.04
   1   0  -4   79.88    2.12
   1   0  -4   81.21    2.06
   1   0  -4   81.53    2.04
  -1   0   4   83.52    2.06
   1   0  -4   79.88    2.04
  -1   0   4   87.08    2.09
  -1   0   4   80.05    2.07
   1   0  -4   84.49    5.74
   0   0  -4    5.18    0.24
   0   0  -4    7.10    1.74
   0   0   4    7.26    1.78
   0   0   4    5.40    0.25
   0   0   4    5.56    0.25
   0   0   4    5.65    0.27
   0   0  -4    5.98    0.26
   0   0   4    5.32    0.26
   0   0  -4    5.10    0.26
  -1   0  -4  479.10   14.98
   1   0   4  464.24   14.55
   2   0   4    4.35    0.18
   2   0   4    4.96    0.27
  -2   0  -4    4.85    1.21
   2   0   4    4.80    1.11
  -2   0  -4    4.24    0.25
   3   0   4    0.81    0.06
   3   0   4   -0.66    0.86
   3   0   4    0.82    0.11
  -3   0  -4    1.02    0.61
  -3   0  -4    0.99    0.13
  -4   0  -4    9.97    0.96
  -4   0  -4   10.64    1.29
  -4   0  -4   10.28    0.48
   4   0   4   10.14    0.43
  -5   0  -4    1.85    0.22
   5   0   4    1.77    0.18
   5   0   4    1.86    0.09
  -6   0  -4   17.18    0.75
   6   0   4   15.39    0.42
  -6   0  -4   14.12    1.37
  -7   0  -4    6.21    1.40
  -7   0  -4    5.65    0.51
   7   0   4    8.32    2.04
   7   0   4    5.28    0.20
   8   0   4   26.94    3.65
   8   0   4   17.22    0.51
  -8   0  -4   16.36    0.85
  -8   0  -4   19.65    2.47
  -9   0  -4   10.62    0.67
   9   0   4   10.21    0.36
   9   0   4    5.14    2.72
 -10   0  -4    5.70    1.85
 -10   0  -4    3.20    0.41
  10   0   4    3.37    0.18
  10   0   4    6.72    2.97
  10   0   4    2.80    0.28
  11   0   4    0.69    0.18
 -11   0  -4    1.12    1.76
  11   0   4    0.75    0.09
  11   0   4   -4.14    3.02
 -12   0  -4   34.03    6.00
  12   0   4   30.82    0.93
  12   0   4   32.25    1.21
 -12   0  -4   33.20    0.86
 -13   0  -4    2.82    0.17
  13   0   4    2.61    0.32
  14   0   4    1.01    0.21
 -14   0  -4    0.91    0.12
  15   0   4    0.03    0.05
  15   0   4    0.16    0.12
 -15   0  -4    0.08    0.06
  16   0   4   10.65    0.72
 -16   0  -4    9.75    0.46
  16   0   4   10.09    0.48
 -17   0  -4    6.11    0.37
 -18   0  -4   -0.10    0.09
 -19   0  -4   -0.15    0.09
 -20   0  -4    0.19    0.15
 -21   0  -4    0.52    0.21
 -21  -1   4    0.55    0.24
 -20  -1   4    0.32    0.19
 -20   1   4    0.02    0.12
 -19   1   4    1.06    0.28
 -18   1   4    1.25    0.31
 -17  -1   4    1.47    0.32
 -17   1   4    0.83    0.21
  17   1  -4    0.73    0.09
  17   1  -4    1.11    0.25
 -16  -1   4   -0.16    0.19
 -16  -1   4    0.04    0.14
 -16   1   4   -0.10    0.18
 -16   1   4    0.07    0.09
  16   1  -4    0.07    0.06
 -15  -1   4    8.00    0.70
 -15  -1   4    7.22    0.66
  15   1  -4    7.57    0.59
 -15   1   4    8.35    0.53
  15   1  -4    7.56    0.31
 -14  -1   4    0.61    0.26
 -14  -1   4    0.50    0.24
  14  -1  -4    0.48    0.13
  14   1  -4    0.88    0.23
  14   1  -4    0.47    0.08
 -14   1   4    0.64    0.19
  14   1  -4    0.27    0.14
 -14   1   4    0.72    0.16
  13  -1  -4   28.84    1.01
 -13  -1   4   27.54    1.35
 -13  -1   4   28.95    1.34
  13   1  -4   27.96    1.18
  13   1  -4   28.14    0.81
 -13   1   4   27.83    1.05
 -13   1   4   28.04    1.16
  12  -1  -4    5.02    6.06
  12   1  -4    6.56    6.39
 -12   1   4    6.61    6.48
 -11  -1   4   -3.43    4.99
  11  -1  -4    2.76    0.24
 -11  -1   4    2.28    0.31
  11  -1  -4    6.41    5.90
  11   1  -4    2.68    0.16
 -11   1   4    2.45    0.24
  11   1  -4    2.36    0.29
 -11   1   4    2.24    0.27
  11   1  -4    2.32    0.32
  11   1  -4    5.66    6.31
 -11   1   4    3.66    5.49
  10  -1  -4    2.04    3.67
 -10  -1   4    0.95    2.86
  10   1  -4    0.06    3.99
  -9  -1   4    4.16    0.40
  -9  -1   4    7.20    3.28
   9  -1  -4    4.41    0.22
  -9  -1   4    4.14    0.43
   9  -1  -4    4.62    3.57
   9   1  -4    3.69    0.19
   9   1  -4    0.49    4.34
  -9   1   4    3.68    0.29
  -9   1   4    4.17    0.19
   9   1  -4    4.52    0.38
   9   1  -4    4.22    0.41
   8  -1  -4    9.61    0.33
  -8  -1   4    9.32    0.64
  -8  -1   4    8.94    3.91
   8  -1  -4    7.50    3.39
  -8   1   4    8.92    0.43
   8   1  -4   10.93    4.36
   8   1  -4    9.24    0.33
  -8   1   4    8.97    0.50
   8   1  -4    9.33    0.56
   8   1  -4    9.50    0.62
  -8   1   4    9.31    0.46
  -8   1   4    8.55    3.48
  -7  -1   4    1.89    0.28
   7  -1  -4    1.64    2.52
  -7  -1   4    1.92    2.53
  -7  -1   4    2.04    0.26
   7  -1  -4    1.77    0.11
  -7   1   4    2.07    0.22
  -7   1   4    1.91    0.21
  -7   1   4    4.04    3.01
  -7   1   4    1.81    0.19
   7   1  -4    1.94    0.24
   7   1  -4    1.85    0.12
   7   1  -4    1.94    0.28
   7   1  -4   -1.48    3.07
  -6  -1   4   28.39    1.16
   6  -1  -4   26.67    0.72
  -6  -1   4   26.77    1.07
   6  -1  -4   25.50    4.93
  -6  -1   4   29.81    5.47
   6   1  -4   24.09    5.91
   6   1  -4   27.25    1.04
  -6   1   4   29.09    5.49
   6   1  -4   26.50    1.15
  -6   1   4   27.15    1.02
  -5  -1   4    6.81    0.30
   5  -1  -4    4.27    2.46
  -5  -1   4    7.31    0.46
   5  -1  -4    6.32    0.25
  -5  -1   4    8.07    2.94
  -5  -1   4    7.26    0.50
  -5  -1   4    7.24    0.56
  -5   1   4    6.65    0.36
  -5   1   4    6.61    0.37
  -5   1   4    5.50    3.14
   5   1  -4    8.86    3.47
   5   1  -4    6.28    0.42
   5   1  -4    7.29    0.53
  -4  -1   4  117.40    3.16
  -4  -1   4  116.70    3.04
   4  -1  -4  110.32    2.71
  -4  -1   4  111.09    2.74
   4  -1  -4  116.59    9.34
  -4  -1   4  109.65    3.29
  -4  -1   4  113.05    8.80
   4   1  -4  111.97    3.22
  -4   1   4  123.76   10.11
   4   1  -4  112.90    3.04
   4   1  -4  112.48    3.01
  -4   1   4  115.51    2.92
  -4   1   4  114.38    2.72
   4   1  -4  110.54    9.82
  -4   1   4  117.26    2.87
   3  -1  -4  140.24    3.20
   3  -1  -4  133.15    3.31
  -3  -1   4  135.75    3.43
  -3  -1   4  137.21    9.69
  -3  -1   4  132.26    3.75
  -3  -1   4  134.64    3.54
  -3  -1   4  122.73    3.23
   3  -1  -4  126.79    9.35
   3   1  -4  131.40    3.65
  -3   1   4  132.09    3.26
   3   1  -4  129.95    3.42
   3   1  -4  137.27    3.49
  -3   1   4  130.46    3.15
  -2  -1   4  676.58   25.17
   2  -1  -4  657.43   24.94
  -2   1   4  699.59   26.83
   2   1  -4  676.76   26.15
  -1  -1   4  104.15    8.09
   1  -1  -4  105.34    8.65
   1  -1  -4  111.70    2.84
   1  -1  -4  114.85    2.89
  -1  -1   4  113.91    3.29
  -1  -1   4  116.64    3.06
   1   1  -4  114.63    2.94
  -1   1   4  118.47    9.83
   1   1  -4  118.58    3.24
   1   1  -4  117.79    3.01
  -1   1   4  116.09    2.81
   1   1  -4  111.49    8.75
  -1   1   4  111.88    2.81
   0  -1  -4    1.49    1.77
   0  -1   4    0.72    1.47
   0   1   4   -0.08    1.86
   0   1  -4    2.36    1.99
  -1  -1  -4    1.56    0.15
  -1  -1  -4    1.40    0.19
   1  -1   4    0.93    1.49
   1  -1   4    1.56    0.20
  -1  -1  -4    1.41    2.02
   1  -1   4    1.33    0.28
   1   1   4    1.80    2.42
  -1   1  -4    1.35    0.18
   1   1   4    1.81    0.16
   1   1   4    1.37    0.12
  -1   1  -4    1.46    0.24
   1   1   4    1.61    0.18
  -1   1  -4    1.32    0.16
  -1   1  -4   -0.31    2.18
  -2  -1  -4    3.25    2.04
   2  -1   4    1.47    1.49
   2   1   4    0.97    2.32
  -2   1  -4   -0.07    2.03
   3  -1   4    8.58    2.66
  -3  -1  -4   11.90    0.65
  -3  -1  -4   11.34    0.47
   3  -1   4   11.64    0.53
  -3  -1  -4   10.58    0.44
   3  -1   4   11.36    0.47
  -3  -1  -4   11.01    3.62
  -3  -1  -4    9.01    3.68
   3  -1   4   10.15    0.67
  -3  -1  -4   10.78    0.44
   3   1   4   11.14    0.35
  -3   1  -4   10.75    0.44
  -3   1  -4    8.24    3.07
  -3   1  -4   12.10    0.73
  -4  -1  -4  134.18   10.32
  -4  -1  -4  138.01    3.34
  -4  -1  -4  137.06   10.84
  -4  -1  -4  135.29    3.36
   4  -1   4  142.42    3.42
  -4  -1  -4  138.31    3.42
   4  -1   4  139.33    8.60
   4  -1   4  135.61    3.85
  -4   1  -4  144.94    3.41
   5  -1   4   30.58    4.58
  -5  -1  -4   33.54    0.91
   5  -1   4   33.55    1.33
  -5  -1  -4   33.19    0.99
  -5  -1  -4   32.89    0.95
   5  -1   4   32.08    0.98
  -5  -1  -4   30.27    5.79
  -5  -1  -4   31.45    1.31
  -5  -1  -4   38.64    6.54
   5  -1   4   32.23    4.58
   5   1   4   30.68    1.16
  -5   1  -4   33.24    0.98
  -6  -1  -4  100.13    2.54
  -6  -1  -4  114.00   10.06
  -6  -1  -4  103.03    2.59
  -6  -1  -4   98.28    3.09
   6  -1   4  103.26    7.48
   6  -1   4  102.47    2.58
   6  -1   4  104.34    3.05
   6  -1   4  102.43    6.44
  -6   1  -4  101.85    2.62
   6   1   4   99.75    2.81
   7  -1   4   34.57    3.59
   7  -1   4   28.74    0.92
   7  -1   4   24.65    4.56
  -7  -1  -4   30.44    0.91
   7  -1   4   29.28    1.28
  -7  -1  -4   28.56    0.92
   7   1   4   29.75    0.94
   7   1   4   29.37    1.09
   7   1   4   23.51    6.28
  -7   1  -4   29.58    0.98
   8  -1   4   30.02    3.40
   8  -1   4   30.67    4.76
   8  -1   4   30.69    0.98
  -8  -1  -4   31.40    0.98
  -8  -1  -4   31.65    0.99
  -8  -1  -4   31.73    5.45
   8  -1   4   31.82    1.36
  -8   1  -4   31.92    1.09
   8   1   4   30.45    1.15
   8   1   4   32.31    6.76
   8   1   4   31.20    0.92
  -9  -1  -4   17.11    5.05
  -9  -1  -4   17.52    0.66
   9  -1   4   17.33    0.95
  -9  -1  -4   17.83    0.67
  -9   1  -4   16.99    0.77
   9   1   4   24.06    6.81
   9   1   4   16.38    0.56
   9   1   4   17.23    0.77
 -10  -1  -4    9.46    0.46
  10  -1   4    8.54    0.74
 -10  -1  -4    8.46    0.46
  10  -1   4    5.41    2.42
 -10  -1  -4    5.55    4.19
  10   1   4    7.78    0.49
  10   1   4    8.13    0.35
  10   1   4    9.76    4.61
  11  -1   4    0.96    2.52
 -11  -1  -4    2.27    3.99
 -11  -1  -4   -0.01    0.06
  11  -1   4   -0.05    0.09
 -11   1  -4    0.00    0.09
  11   1   4   -0.02    0.04
  11   1   4   -4.22    5.75
 -11   1  -4   -1.89    4.47
  11   1   4   -0.13    0.08
 -12  -1  -4    1.00    0.17
  12  -1   4    0.83    0.25
  12   1   4    1.13    0.17
  12   1   4    0.83    0.11
 -12   1  -4    0.76    0.23
 -12   1  -4    1.14    0.12
 -13  -1  -4    0.92    0.19
  13  -1   4    1.03    0.26
 -13   1  -4    1.05    0.13
  13   1   4    0.81    0.17
 -14  -1  -4   -0.04    0.07
  14   1   4    0.12    0.09
  14   1   4   -0.05    0.05
 -14   1  -4   -0.05    0.05
  15  -1   4   23.77    1.27
 -15  -1  -4   21.97    0.98
  15   1   4   21.05    0.71
 -15   1  -4   22.57    0.79
  15   1   4   22.68    0.90
  16  -1   4    0.22    0.22
 -16  -1  -4    0.12    0.12
  16   1   4    0.15    0.11
 -16   1  -4    0.00    0.07
 -17  -1  -4    6.37    0.52
  17  -1   4    7.12    0.69
  17   1   4    6.04    0.44
 -17   1  -4    7.20    0.41
  18  -1   4    2.69    0.44
 -18  -1  -4    2.22    0.40
 -18   1  -4    1.77    0.22
 -19  -1  -4   -0.09    0.12
  19   1   4    0.18    0.10
 -19   1  -4   -0.02    0.08
  19   1   4    0.09    0.14
 -20  -1  -4   -0.03    0.13
 -20   1  -4    0.20    0.11
 -20  -2   4    0.07    0.20
 -20   2   4    0.78    0.24
 -19  -2   4   -0.07    0.15
 -19   2   4    0.53    0.17
 -18   2   4   -0.18    0.10
 -17  -2   4    0.20    0.14
 -17   2   4   -0.05    0.12
 -16  -2   4    2.54    0.41
 -16   2   4    1.69    0.27
  15   2  -4    2.11    0.34
 -15   2   4    2.23    0.30
 -14  -2   4    4.75    0.55
 -14   2   4    4.96    0.41
 -14   2   4    4.56    0.44
  14   2  -4    5.27    0.50
 -13  -2   4   10.86    0.93
 -13  -2   4   10.52    0.79
  13   2  -4   10.24    0.73
 -13   2   4   11.65    0.64
 -13   2   4   10.75    0.65
 -12  -2   4   12.78    0.87
  12   2  -4   12.91    0.75
 -12   2   4   12.79    0.69
 -12   2   4   13.53    0.65
 -12   2   4   12.97    0.71
  12   2  -4   12.61    0.84
 -11  -2   4    0.02    0.16
 -11  -2   4    0.39    0.17
 -11   2   4    0.34    0.14
  11   2  -4    0.31    0.15
 -11   2   4    0.47    0.15
 -11   2   4    0.34    0.16
  10  -2  -4    1.46    5.30
 -10  -2   4    3.90    7.29
  10   2  -4   16.99   10.82
  -9  -2   4   -6.43    5.77
  -9  -2   4    0.93    0.24
  -9  -2   4    0.92    0.27
   9  -2  -4    1.30    4.64
   9   2  -4    1.13    0.24
   9   2  -4    9.85    8.50
  -9   2   4    6.44    7.00
  -9   2   4    1.01    0.18
  -9   2   4    0.93    0.17
   8  -2  -4   -1.76    3.85
  -8  -2   4   -3.82    4.47
  -8   2   4   -8.97    5.31
   8   2  -4    5.19    6.10
  -7  -2   4   10.59    0.82
  -7  -2   4   12.58    5.70
   7  -2  -4    6.13    4.29
  -7  -2   4   11.01    0.38
   7   2  -4    5.90    6.80
  -7   2   4    9.54    7.21
   7   2  -4   10.93    0.73
  -7   2   4   11.26    0.60
   6  -2  -4   76.96    9.90
  -6  -2   4   66.77    1.73
  -6  -2   4   68.25    2.21
  -6  -2   4   57.77   10.19
  -6  -2   4   68.74    2.45
   6   2  -4   75.21   12.16
  -6   2   4   74.19   11.39
   6   2  -4   70.60    2.34
  -6   2   4   69.33    2.03
  -6   2   4   67.37    1.63
  -5  -2   4   77.67   10.40
  -5  -2   4   68.75    2.17
  -5  -2   4   66.26    2.38
   5  -2  -4   65.79    9.36
  -5   2   4   67.82    2.01
   5   2  -4   65.86    2.25
  -5   2   4   67.94   11.70
   5   2  -4   59.84   11.08
  -5   2   4   64.94    1.65
  -4  -2   4   51.17    1.94
  -4  -2   4   48.27    1.68
  -4  -2   4   40.82    8.41
   4   2  -4   37.18    9.47
  -4   2   4   52.16    1.66
   4   2  -4   47.04    1.78
  -4   2   4   47.98    1.32
  -4   2   4   30.34    9.04
   3  -2  -4    2.02    3.75
  -3  -2   4    3.53    3.19
  -3  -2   4    2.17    0.42
  -3  -2   4    2.07    0.34
  -3  -2   4    2.15    0.27
  -3   2   4   -4.33    4.48
  -3   2   4    1.93    0.22
  -3   2   4    1.80    0.22
   3   2  -4    1.08    4.39
   2  -2  -4   22.90    6.96
  -2  -2   4   27.44    1.07
  -2  -2   4   28.51    7.58
  -2  -2   4   29.04    1.57
  -2  -2   4   28.56    1.31
  -2   2   4   37.80    8.36
  -2   2   4   26.97    0.97
   2   2  -4   34.86    8.02
   2   2  -4   28.51    1.12
  -2   2   4   27.88    1.02
  -1  -2   4   16.43    0.94
  -1  -2   4   11.25    5.60
  -1  -2   4   16.09    0.74
   1  -2  -4    6.46    5.08
  -1  -2   4   15.54    1.11
  -1   2   4   16.56    0.73
  -1   2   4   14.88    7.08
   1   2  -4   15.21    5.64
  -1   2   4   17.47    0.73
   1   2  -4   15.25    0.74
   0  -2  -4   -1.47    3.67
   0  -2   4   -0.58    3.62
   0  -2   4    0.72    0.21
   0  -2  -4    0.97    0.16
   0  -2   4    0.90    0.29
   0   2  -4    0.88    0.18
   0   2  -4    2.19    3.84
   0   2   4    1.04    4.56
   0   2   4    1.04    0.17
   1  -2   4    1.89    0.35
  -1  -2  -4    3.96    4.86
   1  -2   4    7.37    3.77
   1  -2   4    1.44    0.40
  -1  -2  -4    1.87    0.23
  -1  -2  -4   -2.00    4.73
   1   2   4    1.84    0.21
  -1   2  -4    1.60    0.21
  -1   2  -4    5.44    4.15
   2  -2   4   -0.08    0.12
  -2  -2  -4   -2.76    3.81
  -2  -2  -4   -0.11    0.05
   2  -2   4    4.17    4.04
   2  -2   4   -0.01    0.09
  -2   2  -4   -1.64    3.20
  -2   2  -4   -0.05    0.04
   2   2   4    0.09    0.06
  -3  -2  -4   -0.02    0.06
  -3  -2  -4    6.70    4.30
   3  -2   4    0.17    0.16
  -3  -2  -4   -0.55    4.14
   3  -2   4   -0.49    4.00
  -3   2  -4    0.07    0.07
  -3   2  -4    0.45    4.12
   3   2   4   -0.05    0.05
   4  -2   4   20.94    1.28
  -4  -2  -4   18.58    0.83
  -4  -2  -4   18.89    0.85
   4  -2   4   14.99    5.65
  -4  -2  -4   24.77    7.76
   4  -2   4   37.68    8.85
   4   2   4   18.93    1.03
   4   2   4   18.58    0.71
  -4   2  -4   19.19    0.71
   5  -2   4   80.35   10.73
  -5  -2  -4   87.95    2.30
  -5  -2  -4   87.43    2.52
  -5  -2  -4   82.43    2.46
  -5  -2  -4   85.83   13.48
   5  -2   4   83.16   10.05
   5  -2   4   86.99    3.12
   5   2   4   87.67    2.79
  -5   2  -4   84.51    2.24
   5   2   4   84.23    2.25
   6  -2   4   10.17    5.37
  -6  -2  -4    8.87    0.56
  -6  -2  -4    8.75    0.55
   6  -2   4    9.02    0.84
   6  -2   4   -0.76    3.92
  -6  -2  -4    9.31    0.41
   6   2   4    9.15    0.42
  -6   2  -4    8.95    0.42
   6   2   4    9.50    0.71
  -7  -2  -4    4.00    0.36
   7  -2   4   -3.15    4.22
  -7  -2  -4    6.45    5.83
  -7  -2  -4    4.06    0.37
   7  -2   4    3.71    4.16
  -7  -2  -4    4.36    0.23
  -7   2  -4    4.07    0.26
   7   2   4    4.24    0.49
   7   2   4    4.14    0.24
   8  -2   4   10.74    5.50
  -8  -2  -4   11.90    0.40
  -8  -2  -4   12.98    0.85
  -8  -2  -4   10.75    0.63
   8  -2   4    9.98    1.06
   8  -2   4    7.90    4.57
  -8  -2  -4   15.12    6.57
  -8   2  -4   11.27    0.49
   8   2   4   12.51    7.43
  -9  -2  -4   51.99   11.76
   9  -2   4   33.40    8.09
  -9  -2  -4   29.04    1.19
   9  -2   4   29.90    1.62
   9  -2   4   17.47    8.55
   9   2   4   38.51   12.11
   9   2   4   30.24    1.38
  -9   2  -4   29.11    0.98
  10  -2   4    4.92    4.43
  10  -2   4    0.71    0.33
 -10  -2  -4   -1.99    6.70
 -10  -2  -4    0.38    0.16
  10  -2   4    8.34    6.82
  10   2   4    0.79    0.23
 -10   2  -4    0.45    0.13
  10   2   4   -0.79    8.27
 -10   2  -4    0.52    0.14
 -11  -2  -4    0.67    0.18
  11  -2   4    0.95    0.37
 -11   2  -4    0.96    0.19
 -11   2  -4    0.67    0.15
  11   2   4    0.66    0.18
  12  -2   4    0.45    0.28
  12  -2   4   -0.08    0.14
 -12  -2  -4    0.00    0.09
 -12   2  -4    0.07    0.08
 -12   2  -4    0.28    0.13
  13  -2   4    0.54    0.32
 -13  -2  -4    0.30    0.16
 -13   2  -4    0.67    0.20
 -13   2  -4    1.01    0.19
  14  -2   4    1.83    0.43
 -14   2  -4    1.53    0.22
  14   2   4    1.30    0.28
 -15  -2  -4    0.00    0.09
  15  -2   4    0.02    0.20
 -15   2  -4   -0.12    0.06
  15   2   4   -0.23    0.12
 -16  -2  -4    0.04    0.10
  16  -2   4   -0.28    0.18
 -16   2  -4    0.17    0.10
  17  -2   4    1.54    0.44
  17   2   4    1.24    0.25
 -18  -2  -4    9.68    0.75
  18  -2   4    9.99    0.99
 -18   2  -4   10.13    0.60
  18   2   4    9.71    0.69
 -19  -2  -4    0.16    0.16
 -19   2  -4    0.02    0.09
 -20   2  -4    2.28    0.29
 -18  -3   4    0.97    0.34
 -18   3   4    1.66    0.31
 -17   3   4    0.00    0.11
 -16  -3   4    3.13    0.85
 -15  -3   4    0.04    0.16
 -14  -3   4    0.66    0.33
 -14  -3   4   -0.19    0.12
 -13  -3   4    3.34    0.50
 -13  -3   4    2.29    0.54
 -13   3   4    2.53    0.34
 -13   3   4    3.36    0.39
 -12  -3   4   14.32    1.18
 -12  -3   4   14.45    1.02
  12   3  -4   14.23    0.89
 -12   3   4   15.78    0.92
 -12   3   4   14.92    0.86
  12   3  -4   13.35    0.98
 -11  -3   4    7.15    0.79
 -11  -3   4    6.90    0.69
 -11   3   4    6.96    0.56
  11   3  -4    6.28    0.67
  11   3  -4    7.21    0.63
 -10  -3   4   60.57    2.62
 -10  -3   4   60.84    2.30
 -10   3   4   61.18    2.06
  10   3  -4   61.01    2.19
 -10   3   4   56.81    1.99
  10   3  -4   57.65    2.35
  -9  -3   4   48.16    2.28
  -9  -3   4   49.36    1.99
  -9   3   4   49.61    1.77
  -8  -3   4    0.27    0.08
  -8  -3   4    0.62    0.25
  -8  -3   4    0.42    0.20
   8   3  -4    0.35    0.16
  -8   3   4    0.23    0.14
  -7  -3   4    7.34    0.76
  -7  -3   4    6.08    0.59
  -7   3   4    7.19    0.25
  -7   3   4    6.60    0.53
   7   3  -4    6.27    0.60
  -6  -3   4   14.12    8.42
  -6  -3   4    3.84    0.45
   6  -3  -4    5.24    7.43
  -6  -3   4    3.95    0.56
   6   3  -4    3.88   12.34
  -6   3   4    3.64    0.39
  -6   3   4    4.06    0.24
  -6   3   4  -12.00   10.10
   5  -3  -4   -6.73    7.60
  -5  -3   4    5.71    8.19
  -5  -3   4    0.26    0.20
  -5  -3   4    0.37    0.16
  -5   3   4    0.07    0.08
   5   3  -4   12.22   10.25
  -5   3   4   -4.61   10.43
  -5   3   4    0.19    0.09
   4  -3  -4   10.83    7.73
  -4  -3   4   10.23    8.99
  -4  -3   4    4.52    0.59
  -4  -3   4    4.91    0.49
  -4   3   4    4.13    0.40
  -4   3   4   12.91   10.96
   4   3  -4    0.99    9.64
   3  -3  -4   12.72    9.50
  -3  -3   4    7.32    8.14
   3   3  -4   14.27    9.37
  -2  -3   4  -16.55    8.11
   2  -3  -4   -8.39    6.76
  -2  -3   4   -0.01    0.15
   2  -3  -4    5.69    6.91
  -2   3   4    0.14    0.11
   2   3  -4    4.95    8.00
  -1  -3   4   33.50    1.86
   1  -3  -4   13.22    8.14
  -1  -3   4   44.46   11.26
   1  -3  -4   25.72    9.85
  -1   3   4   26.98    1.62
   0  -3   4    6.72    6.18
   0  -3  -4    6.91    7.32
   0  -3  -4    5.92    5.47
   0   3  -4   11.53    6.54
   0   3   4    4.60    0.42
   1  -3   4   76.62   14.09
  -1  -3  -4   95.97   14.91
  -1  -3  -4   83.72   15.10
   1  -3   4   82.19    3.48
  -1   3  -4   88.98    2.88
  -1   3  -4   85.40   14.51
   1   3   4   82.91    2.54
  -2  -3  -4    9.25    7.92
   2  -3   4   11.37    7.35
  -2  -3  -4    6.95    7.63
   2  -3   4   10.08    1.03
   2   3   4   10.15    0.86
   2   3   4   11.89    0.67
  -2   3  -4   10.96    0.71
  -3  -3  -4   14.92   10.51
   3  -3   4    9.37    9.01
  -3  -3  -4   23.54   10.91
   3  -3   4   -2.59    8.92
   3  -3   4    8.99    0.98
   3   3   4   10.50    0.87
   3   3   4   10.42    0.61
  -3   3  -4   10.95    0.81
   4  -3   4    1.15    0.49
   4  -3   4    9.35    8.13
  -4  -3  -4   -8.88    9.44
  -4  -3  -4  -12.14    8.32
   4  -3   4   -5.75    8.24
   4   3   4    0.22    0.17
   4   3   4   -0.07    0.05
  -5  -3  -4   -7.19    9.82
   5  -3   4    0.49    0.30
   5  -3   4   -6.24    8.82
   5  -3   4   -2.61    7.91
  -5  -3  -4   -4.05    9.03
   5   3   4    0.05    0.08
  -5   3  -4   -0.04    0.07
  -5   3  -4    0.07    0.09
   5   3   4    0.31    0.20
  -6  -3  -4   -0.29   11.54
   6  -3   4    1.61    0.48
  -6  -3  -4    5.76   10.49
  -6  -3  -4    1.62    0.28
   6  -3   4    3.84    9.27
   6  -3   4    6.78    9.17
   6   3   4    1.37    0.22
   6   3   4    1.51    0.41
  -6   3  -4    1.26    0.25
  -6   3  -4    1.32    0.18
  -7  -3  -4    7.06    0.59
   7  -3   4    7.83    0.92
  -7  -3  -4    7.41    0.42
  -7   3  -4    7.92    0.41
   7   3   4    7.87    0.76
  -7   3  -4    7.38    0.57
   7   3   4    6.90    0.45
  -8  -3  -4    0.03    0.14
  -8  -3  -4    0.15    0.08
   8  -3   4    0.11    0.22
   8   3   4   -0.28    0.13
  -8   3  -4    0.20    0.08
   8   3   4   -0.03    0.06
  -8   3  -4    0.04    0.10
  -9  -3  -4    2.65    0.38
   9  -3   4    2.21    0.56
  -9  -3  -4    2.34    0.17
  -9   3  -4    2.16    0.34
   9   3   4    1.99    0.39
   9   3   4    2.09    0.22
  -9   3  -4    2.39    0.21
 -10  -3  -4    0.25    0.14
  10  -3   4    0.07    0.27
 -10   3  -4    0.41    0.17
 -10   3  -4    0.51    0.12
  10   3   4    0.27    0.20
 -11  -3  -4    2.18    0.38
  11  -3   4    3.35    0.62
 -11   3  -4    2.49    0.24
  11   3   4    3.53    0.51
 -11   3  -4    2.14    0.33
 -12  -3  -4    0.11    0.15
  12  -3   4   -0.05    0.24
 -12   3  -4    0.09    0.10
  12   3   4    0.27    0.18
 -12   3  -4    0.02    0.10
  13  -3   4    3.93    0.75
 -13  -3  -4    3.93    0.49
  13   3   4    3.12    0.51
 -13   3  -4    3.70    0.42
 -14  -3  -4    0.49    0.20
  14  -3   4    0.57    0.39
  14   3   4    0.58    0.27
 -14   3  -4    0.36    0.14
  15  -3   4    1.57    0.49
 -15   3  -4    2.13    0.32
  16  -3   4    0.15    0.38
 -16  -3  -4   -0.14    0.13
 -16   3  -4    0.15    0.17
 -17  -3  -4    1.62    0.38
 -17   3  -4    0.72    0.22
 -18  -3  -4   -0.17    0.14
 -18   3  -4    0.11    0.13
 -15  -4   4    0.88    0.33
 -15   4   4    0.56    0.22
 -14  -4   4    0.49    0.23
 -13  -4   4    4.94    0.63
 -13   4   4    4.92    0.53
 -12  -4   4    0.57    0.31
 -12  -4   4    1.28    0.45
 -12   4   4    0.86    0.26
 -11  -4   4    2.96    0.50
 -11   4   4    3.79    0.46
 -10  -4   4    2.46    0.56
 -10  -4   4    2.69    0.45
 -10   4   4    1.99    0.36
  10   4  -4    2.53    0.42
  -9  -4   4    0.58    0.25
  -9  -4   4    1.48    0.47
  -9   4   4    0.90    0.24
   9   4  -4    0.30    0.18
  -8  -4   4   18.09    1.40
  -8  -4   4   16.12    1.11
  -8   4   4   15.54    0.96
   8   4  -4   15.70    1.10
  -8   4   4   16.50    0.49
  -8   4   4   16.83    0.53
  -7  -4   4    2.42    0.60
  -7  -4   4    3.42    0.47
  -7   4   4    2.67    0.25
  -7   4   4    3.28    0.43
   7   4  -4    2.37    0.46
  -6  -4   4   26.51    1.71
  -6  -4   4   28.65    1.47
  -6   4   4   26.32    1.30
   6   4  -4   29.45    1.49
  -5  -4   4    3.94    0.52
  -5   4   4    3.59    0.45
   5   4  -4    3.25    0.48
  -4   4   4   -0.02    0.11
   4   4  -4    0.10    0.13
  -3   4   4   -0.04    0.09
   3   4  -4    0.15    0.15
   2   4  -4   -0.03    0.09
  -2   4   4   -0.05    0.11
   1   4  -4    0.48    0.24
  -1   4   4    0.33    0.18
   0   4  -4    2.84    0.45
   0   4   4    3.29    0.45
  -1   4  -4    0.36    0.18
   1   4   4    0.37    0.18
   2   4   4    1.08    0.27
  -2   4  -4    1.49    0.32
   3   4   4    1.92    0.31
  -3   4  -4    1.57    0.33
  -4   4  -4    0.33    0.17
   4   4   4    0.38    0.16
  -5   4  -4    3.55    0.36
  -5   4  -4    3.93    0.51
   5   4   4    4.11    0.42
  -6   4  -4    2.67    0.43
   6   4   4    1.96    0.28
  -6   4  -4    1.40    0.40
  -6   4  -4    1.73    0.24
  -7   4  -4    4.60    0.54
   7   4   4    4.62    0.43
  -7   4  -4    4.43    0.35
   7   4   4    2.98    0.66
  -8  -4  -4    0.94    0.21
  -8   4  -4    1.43    0.32
  -8   4  -4    1.80    0.21
   8   4   4    1.52    0.25
  -9  -4  -4    2.21    0.39
  -9   4  -4    3.29    0.46
  -9   4  -4    2.59    0.24
 -10  -4  -4    0.46    0.20
 -10  -4  -4    0.46    0.11
 -11  -4  -4    1.98    0.40
 -12  -4  -4    0.32    0.18
 -12   4  -4    0.78    0.26
 -13  -4  -4   -0.07    0.12
 -13   4  -4    0.04    0.11
 -14  -4  -4    1.58    0.37
 -14   4  -4    1.70    0.35
 -15  -4  -4    0.47    0.19
 -15   4  -4    0.25    0.17
 -11  -5   4    0.47    0.30
 -11   5   4    0.57    0.22
 -10  -5   4   -0.23    0.20
 -10   5   4   -0.09    0.16
  -9  -5   4    0.09    0.19
  -9   5   4    0.14    0.17
  -8   5   4    0.25    0.17
   7   5  -4   -0.36    0.18
  -7   5   4    0.03    0.13
  -6   5   4    1.95    0.41
   6   5  -4    0.99    0.34
   5   5  -4   -0.08    0.19
  -5   5   4    0.29    0.21
  -4   5   4    1.88    0.37
   4   5  -4    0.95    0.34
   3   5  -4    0.22    0.22
   2   5  -4    1.57    0.39
  -2   5   4    1.73    0.36
  -1   5   4    1.10    0.31
  -1   5  -4    5.23    0.62
   1   5   4    4.51    0.53
   2   5   4    1.31    0.35
  -2   5  -4    0.57    0.26
  -3   5  -4    0.24    0.21
   3   5   4    0.14    0.16
  -4   5  -4    0.57    0.24
   4   5   4    0.17    0.15
  -5   5  -4    7.14    0.74
  -5   5  -4    7.42    0.59
  -6   5  -4    0.56    0.28
  -6   5  -4    1.01    0.23
  -7   5  -4    3.94    0.56
  -7   5  -4    5.63    0.44
  -8   5  -4    3.96    0.56
  -8   5  -4    3.80    0.34
  -9   5  -4    3.30    0.48
 -10   5  -4   -0.25    0.14
 -11   5  -4   -0.19    0.16
 -21   0   5   -0.33    0.14
 -20   0   5    0.25    0.24
 -19   0   5    0.11    0.15
 -18   0   5   -0.01    0.11
 -17   0   5    0.00    0.10
  17   0  -5   -0.06    0.08
  16   0  -5   -0.01    0.06
 -16   0   5   -0.02    0.17
 -15   0   5    0.11    0.12
  15   0  -5    0.11    0.09
 -15   0   5    0.13    0.13
 -14   0   5   -0.16    0.12
 -14   0   5    0.08    0.10
  13   0  -5    0.00    0.07
 -13   0   5    0.19    0.11
 -13   0   5    0.11    0.14
  12   0  -5    1.08    5.96
 -11   0   5    2.22    7.79
  11   0  -5    1.75    4.74
  10   0  -5    5.29    4.05
 -10   0   5    1.72    3.04
   9   0  -5    0.25    3.11
  -9   0   5   -1.42    3.78
   9   0  -5    0.02    0.05
  -9   0   5   -0.07    0.05
  -9   0   5   -0.02    0.05
   8   0  -5    0.65    2.48
   8   0  -5    0.03    0.05
  -8   0   5    0.05    0.06
  -8   0   5   -3.17    2.87
   7   0  -5    0.10    0.07
   7   0  -5    4.81    2.55
  -7   0   5   -4.04    2.40
  -7   0   5    0.02    0.06
  -6   0   5    1.20    1.97
  -6   0   5   -0.04    0.05
   6   0  -5    0.01    0.05
   6   0  -5   -0.43    1.84
  -6   0   5   -0.04    0.04
  -5   0   5    0.02    0.06
  -5   0   5   -0.48    1.85
   5   0  -5   -0.86    1.72
  -5   0   5    0.09    0.08
   5   0  -5    0.01    0.04
  -5   0   5   -0.01    0.06
   5   0  -5   -0.05    0.07
  -4   0   5   -1.89    1.59
   4   0  -5    0.63    1.64
  -4   0   5    0.06    0.06
  -4   0   5    0.01    0.06
   4   0  -5    0.10    0.06
  -4   0   5    0.06    0.07
   4   0  -5   -0.03    0.05
   4   0  -5    0.04    0.06
   4   0  -5    0.03    0.06
  -3   0   5    2.12    1.64
   3   0  -5    0.68    1.48
  -2   0   5    0.05    0.07
  -2   0   5    0.03    0.06
   2   0  -5    0.00    0.04
   2   0  -5    0.03    0.05
  -2   0   5    0.04    0.06
  -2   0   5   -0.02    0.05
  -2   0   5    0.20    1.51
   2   0  -5    0.04    0.06
   2   0  -5    0.08    0.06
   1   0  -5    0.02    0.05
  -1   0   5    0.01    0.06
  -1   0   5    0.00    0.05
   1   0  -5   -1.25    1.12
  -1   0   5   -2.30    1.15
  -1   0   5    0.00    0.05
   1   0  -5    0.05    0.06
   1   0  -5   -0.02    0.04
  -1   0   5    0.08    0.07
   1   0  -5   -0.02    0.05
  -1   0   5    0.00    0.04
   0   0  -5    0.08    0.05
   0   0   5    0.11    0.06
   0   0   5    0.13    0.07
   0   0   5    0.05    0.06
   0   0   5    1.19    1.09
   0   0  -5    0.59    1.09
   0   0  -5    0.16    0.07
   0   0  -5    0.16    0.07
   0   0   5    0.05    0.05
  -1   0  -5    0.08    0.06
   1   0   5   -0.03    0.05
   1   0   5    0.00    0.03
  -1   0  -5   -0.02    0.04
  -1   0  -5   -0.04    0.02
   1   0   5   -0.03    0.02
  -1   0  -5   -1.85    0.91
   1   0   5    0.98    0.90
   1   0   5    0.02    0.04
  -1   0  -5    0.01    0.04
  -2   0  -5    0.91    0.90
   2   0   5    1.55    0.90
   3   0   5    0.03    0.06
  -3   0  -5   -0.25    0.77
   3   0   5    0.68    0.89
   3   0   5    0.04    0.03
  -3   0  -5    0.00    0.05
   3   0   5    0.02    0.04
  -4   0  -5   -0.77    0.65
   4   0   5    1.84    0.98
  -5   0  -5    0.10    0.09
   6   0   5    0.02    0.02
  -7   0  -5    0.02    0.08
  -8   0  -5    0.05    0.09
  -9   0  -5    1.20    0.88
 -10   0  -5    0.83    1.18
  11   0   5   -0.09    3.01
  11   0   5    0.11    0.10
 -11   0  -5    0.23    0.16
  11   0   5    0.04    0.03
  12   0   5    0.00    0.03
  12   0   5   -5.45    3.65
  12   0   5   -0.06    0.08
 -12   0  -5   -0.94    2.29
  13   0   5    0.00    0.04
  13   0   5   -0.17    0.09
 -14   0  -5    0.00    0.05
  14   0   5    0.06    0.05
  14   0   5   -0.09    0.09
  15   0   5    0.13    0.13
  16   0   5   -0.05    0.11
 -16   0  -5   -0.05    0.06
  17   0   5   -0.13    0.14
 -17   0  -5    0.10    0.07
  18   0   5   -0.22    0.12
 -18   0  -5   -0.14    0.07
  19   0   5    0.49    0.22
 -19   0  -5   -0.07    0.10
 -20   0  -5   -0.15    0.11
 -20  -1   5    0.39    0.21
 -20   1   5    0.14    0.14
 -19  -1   5    1.23    0.37
 -19   1   5    1.87    0.32
 -18  -1   5    0.42    0.33
 -17  -1   5    0.33    0.23
  17   1  -5    0.45    0.09
 -17   1   5    0.44    0.16
 -16  -1   5    2.21    0.38
 -16  -1   5    1.21    0.37
 -16   1   5    1.41    0.24
 -16   1   5    1.28    0.32
  16   1  -5    1.57    0.14
 -15  -1   5    5.24    0.55
 -15  -1   5    4.01    0.52
 -15   1   5    4.39    0.40
  15   1  -5    5.35    0.47
 -15   1   5    4.51    0.48
  15   1  -5    4.75    0.25
  15   1  -5    5.14    0.33
 -14  -1   5    5.74    0.57
  14  -1  -5    5.38    0.41
 -14   1   5    5.64    0.48
 -14   1   5    6.12    0.43
  14   1  -5    6.35    0.29
  14   1  -5    6.63    0.53
 -13  -1   5    0.12    0.13
  13  -1  -5   -0.02    0.10
 -13   1   5    0.06    0.09
  13   1  -5    0.02    0.11
  13   1  -5    0.03    0.05
  13   1  -5    0.06    0.09
 -12  -1   5   11.17    0.81
 -12  -1   5   12.60    0.79
 -12   1   5   11.55    0.67
 -12   1   5   12.63    0.62
  12   1  -5   12.49    0.72
  12   1  -5   11.57    0.65
  12   1  -5   11.72    0.44
 -11  -1   5    3.24    0.39
  11  -1  -5    0.45    5.22
 -11  -1   5   -1.24    5.29
 -11  -1   5    2.57    0.38
  11   1  -5    2.59    0.31
  11   1  -5    7.02    6.39
 -11   1   5    2.16    0.24
  11   1  -5    2.29    0.29
  11   1  -5    2.55    0.17
  10  -1  -5    0.37    0.08
 -10  -1   5    0.09    0.12
 -10  -1   5    6.19    3.90
 -10  -1   5    0.58    0.19
  10  -1  -5   -3.82    4.12
 -10   1   5    0.33    0.11
  10   1  -5    0.33    0.08
 -10   1   5   -0.25    3.78
 -10   1   5    0.72    0.20
  10   1  -5    0.55    0.16
  10   1  -5    1.90    4.16
  10   1  -5    0.28    0.12
   9  -1  -5    2.11    0.18
  -9  -1   5    1.99    0.29
  -9  -1   5    1.67    0.29
   9  -1  -5    2.34    3.30
  -9  -1   5    1.60    2.79
   9   1  -5    2.27    0.27
  -9   1   5    5.38    4.32
  -9   1   5    2.10    0.15
   9   1  -5   -1.23    4.32
  -9   1   5    1.90    0.21
   9   1  -5    1.89    0.14
  -9   1   5    2.01    0.25
   9   1  -5    2.21    0.30
   8  -1  -5    6.07    0.39
  -8  -1   5    6.47    0.59
   8  -1  -5    2.69    4.07
  -8  -1   5    6.46    0.53
  -8  -1   5    2.45    2.75
  -8   1   5    9.21    3.97
  -8   1   5    7.34    0.51
   8   1  -5    6.67    0.51
   8   1  -5    2.46    4.14
   8   1  -5    7.20    0.48
  -8   1   5    6.68    0.39
  -8   1   5    5.89    0.37
   8   1  -5    6.71    0.28
  -7  -1   5    0.18    0.11
   7  -1  -5    0.36    0.07
   7  -1  -5   -0.27    2.76
  -7  -1   5    3.21    2.65
  -7  -1   5    0.66    0.18
   7   1  -5    0.24    0.07
  -7   1   5    0.27    0.09
  -7   1   5    0.23    0.09
   7   1  -5   -3.93    3.19
   7   1  -5    0.27    0.11
  -7   1   5    2.63    2.77
  -6  -1   5   16.75    0.81
  -6  -1   5    9.29    3.54
   6  -1  -5   16.49    0.51
  -6  -1   5   16.27    0.91
  -6  -1   5   16.08    0.82
   6  -1  -5   14.26    4.52
  -6  -1   5   15.69    0.58
  -6   1   5   15.52    4.88
   6   1  -5    6.88    4.35
   6   1  -5   17.67    0.79
  -6   1   5   17.19    0.69
   6   1  -5   15.77    0.82
  -5  -1   5   24.05    0.76
   5  -1  -5   24.12    0.71
  -5  -1   5   26.00    4.57
  -5  -1   5   24.70    1.04
  -5  -1   5   25.30    1.18
   5  -1  -5   27.55    4.93
  -5  -1   5   24.13    0.98
   5   1  -5   25.18    1.15
  -5   1   5   23.36    6.14
   5   1  -5   23.93    1.05
  -5   1   5   23.99    0.82
  -5   1   5   23.62    0.86
   5   1  -5   20.35    5.40
   4  -1  -5    0.77    0.14
  -4  -1   5    2.39    2.32
  -4  -1   5    0.56    0.21
   4  -1  -5    3.12    2.24
  -4  -1   5    0.85    0.17
  -4  -1   5    0.58    0.10
  -4  -1   5    0.31    0.14
   4   1  -5    0.49    0.15
   4   1  -5    0.46    0.19
   4   1  -5    1.35    2.57
  -4   1   5   -3.44    2.22
  -4   1   5    0.73    0.12
   4   1  -5    0.44    0.13
  -4   1   5    0.58    0.13
  -4   1   5    0.71    0.09
  -3  -1   5   68.47    2.02
  -3  -1   5   70.21    1.80
  -3  -1   5   72.08    7.18
   3  -1  -5   71.73    1.92
  -3  -1   5   68.07    2.29
   3  -1  -5   72.56    1.84
  -3  -1   5   72.32    2.13
  -3   1   5   69.68    1.79
   3   1  -5   71.70    2.24
  -3   1   5   69.78    1.93
   3   1  -5   71.64    8.24
   3   1  -5   71.32    2.05
  -3   1   5   70.76    1.88
   3   1  -5   73.54    2.06
  -3   1   5   70.45    7.69
  -2  -1   5  155.07    4.12
   2  -1  -5  161.56    3.93
   2  -1  -5  164.20   10.96
  -2  -1   5  161.54    4.01
  -2  -1   5  155.22    4.38
  -2  -1   5  160.91    3.84
  -2  -1   5  157.76   10.42
   2  -1  -5  160.90    3.89
   2   1  -5  160.79    4.05
   2   1  -5  168.05   11.68
  -2   1   5  158.91   11.71
   2   1  -5  157.34    4.03
  -2   1   5  163.67    3.88
   2   1  -5  155.27    4.25
  -2   1   5  157.99    3.83
  -1  -1   5   13.94    0.66
   1  -1  -5   15.53    3.73
   1  -1  -5   12.65    0.53
  -1  -1   5   13.55    0.80
   1  -1  -5   13.78    0.53
  -1  -1   5   11.00    3.39
  -1  -1   5   13.75    0.56
  -1   1   5   12.91    3.92
   1   1  -5   13.05    0.73
  -1   1   5   13.15    0.49
   1   1  -5   12.80    0.57
  -1   1   5   12.88    0.50
   1   1  -5   12.77    0.58
   1   1  -5    7.67    3.20
   0  -1  -5   38.52    5.25
   0  -1   5   40.64    1.33
   0  -1   5   41.04    1.18
   0  -1   5   44.13    5.42
   0  -1  -5   40.08    1.17
   0  -1  -5   40.01    1.26
   0  -1   5   40.79    1.57
   0   1  -5   42.47    1.25
   0   1  -5   47.21    5.92
   0   1  -5   40.83    1.26
   0   1   5   42.71    1.14
   0   1   5   38.56    6.03
   0   1   5   39.68    1.20
   0   1  -5   38.70    1.25
   1  -1   5    0.75    0.25
  -1  -1  -5    0.52    0.12
  -1  -1  -5   -0.63    1.87
   1  -1   5    0.20    1.62
   1  -1   5    0.58    0.13
  -1  -1  -5    0.82    0.11
  -1  -1  -5    0.66    0.15
  -1   1  -5    0.93    2.25
   1   1   5    2.71    2.57
   1   1   5    0.74    0.13
   1   1   5    0.67    0.09
  -1   1  -5    0.66    0.12
   2  -1   5    2.71    0.35
   2  -1   5    0.51    1.78
   2  -1   5    2.58    0.25
  -2  -1  -5    2.55    0.23
  -2  -1  -5    2.38    2.47
  -2  -1  -5    2.61    0.28
   2  -1   5    2.58    0.23
   2   1   5    0.44    2.76
  -2   1  -5    2.41    0.19
  -2   1  -5    2.68    0.22
   2   1   5    2.47    0.15
  -2   1  -5    1.61    2.36
  -3  -1  -5   36.39    6.02
  -3  -1  -5   34.45    1.05
  -3  -1  -5   32.34    1.42
   3  -1   5   34.51    1.14
   3  -1   5   35.19    1.42
   3  -1   5   36.19    1.09
  -3  -1  -5   35.79    1.04
  -3  -1  -5   33.30    0.98
   3  -1   5   32.58    4.13
  -3   1  -5   37.64    5.09
   3   1   5   34.40    0.90
  -3   1  -5   36.74    1.06
   3   1   5   38.31    6.42
   4  -1   5   44.29    1.66
  -4  -1  -5   43.01    6.52
   4  -1   5   43.60    1.34
  -4  -1  -5   40.51    1.32
  -4  -1  -5   45.20    1.61
   4  -1   5   37.97    4.66
  -4  -1  -5   46.45    1.29
  -4  -1  -5   47.00    6.66
   4  -1   5   43.78    1.29
  -4  -1  -5   46.69    1.24
  -4   1  -5   45.36    1.30
  -4   1  -5   48.11    5.43
   4   1   5   45.39    1.32
  -5  -1  -5    3.00    0.22
   5  -1   5    3.11    1.90
  -5  -1  -5    6.73    3.02
  -5  -1  -5    3.03    0.19
   5  -1   5    3.12    0.24
  -5  -1  -5    2.62    0.35
  -5  -1  -5    3.58    3.00
  -5  -1  -5    2.79    0.19
   5  -1   5    3.47    0.40
   5   1   5    3.15    0.24
   5   1   5    3.06    0.29
  -5   1  -5    3.22    0.25
   6  -1   5    2.36    0.20
  -6  -1  -5    5.02    3.33
  -6  -1  -5    2.61    0.20
   6  -1   5    2.52    0.36
  -6  -1  -5    2.36    0.33
  -6  -1  -5    5.67    3.37
   6  -1   5    0.56    1.76
   6  -1   5    3.05    1.99
  -6  -1  -5    2.44    0.17
  -6   1  -5    2.48    0.23
   6   1   5    2.37    0.21
   6   1   5    2.40    0.27
   7  -1   5   -1.46    1.44
   7  -1   5   -2.19    3.31
  -7  -1  -5    0.06    0.04
  -7  -1  -5   -3.18    2.63
  -7  -1  -5    0.96    6.14
   7  -1   5   -0.01    0.10
  -7  -1  -5    0.07    0.07
  -7  -1  -5    0.31    0.16
  -7   1  -5    0.11    0.09
   7   1   5    0.17    0.10
   8  -1   5   11.16    0.75
  -8  -1  -5   11.46    0.82
   8  -1   5   19.54    3.68
  -8  -1  -5   12.18    0.50
   8  -1   5    8.60    2.07
  -8  -1  -5   10.08    4.38
  -8  -1  -5   10.78    0.44
   8   1   5   10.86    0.46
  -8   1  -5   11.25    0.67
   8   1   5   11.42    0.60
  -9  -1  -5   15.61    4.51
   9  -1   5   18.20    2.69
   9  -1   5   17.83    1.00
   9  -1   5   17.32    3.89
  -9  -1  -5   19.01    0.68
  -9  -1  -5   17.77    0.65
   9   1   5   17.82    0.79
   9   1   5   13.37    5.62
   9   1   5   17.60    0.62
  -9   1  -5   17.16    0.81
  10  -1   5   -0.91    2.19
 -10  -1  -5    1.23    0.16
  10  -1   5    0.94    0.25
 -10  -1  -5   -0.11    2.91
 -10  -1  -5    1.50    0.18
  10   1   5    2.16    3.96
  10   1   5    1.31    0.20
 -10   1  -5    1.59    0.24
  10   1   5    0.89    0.13
  11  -1   5   -1.79    3.58
 -11  -1  -5    2.44    0.23
 -11  -1  -5    2.27    0.22
  11  -1   5    1.08    2.15
  11   1   5   -0.53    5.50
  11   1   5    2.20    0.25
  11   1   5    2.37    0.19
 -11   1  -5    2.40    0.33
 -12  -1  -5    7.11    0.45
 -12  -1  -5    7.33    0.43
  12  -1   5    8.08    0.69
  12   1   5    7.35    0.51
 -12   1  -5    8.06    0.60
 -13  -1  -5    0.03    0.09
 -13   1  -5    0.32    0.18
  13   1   5    0.20    0.10
 -14  -1  -5    1.61    0.22
  14  -1   5    2.37    0.41
  14   1   5    1.85    0.23
 -14   1  -5    1.44    0.16
  15  -1   5   24.24    1.35
 -15  -1  -5   23.49    1.00
  15   1   5   22.97    0.91
 -15   1  -5   24.26    0.80
 -16  -1  -5   20.80    0.97
  16  -1   5   22.02    1.27
  16   1   5   20.34    0.83
 -16   1  -5   22.86    0.78
  17  -1   5   10.82    0.92
 -17  -1  -5   10.96    0.68
 -17   1  -5   10.73    0.50
  17   1   5   10.87    0.57
 -18  -1  -5    0.12    0.14
  18  -1   5   -0.03    0.26
  18   1   5    0.55    0.18
  18   1   5    0.31    0.16
 -18   1  -5    0.35    0.11
 -19  -1  -5    0.21    0.16
  19  -1   5    0.24    0.25
  19   1   5   -0.09    0.15
 -19   1  -5    0.47    0.13
 -20  -1  -5    0.45    0.15
  20   1   5    1.64    0.48
 -19  -2   5   -0.02    0.13
 -19   2   5    0.08    0.12
 -18  -2   5    0.62    0.25
 -18   2   5    0.04    0.11
 -17  -2   5    6.96    0.73
 -17   2   5    7.04    0.57
 -16  -2   5    5.47    0.62
 -16   2   5    6.24    0.50
 -15  -2   5    9.69    0.92
  15   2  -5    9.76    0.72
 -15   2   5    9.25    0.62
 -15   2   5   10.76    0.70
 -14  -2   5    1.87    0.36
 -14  -2   5    1.10    0.32
  14   2  -5    1.69    0.26
 -14   2   5    1.59    0.25
  14   2  -5    1.27    0.27
 -14   2   5    1.41    0.25
 -13  -2   5    0.90    0.30
 -13  -2   5    1.08    0.30
 -13   2   5    0.97    0.21
  13   2  -5    1.05    0.23
 -13   2   5    0.89    0.23
 -13   2   5    0.95    0.16
  13   2  -5    0.51    0.20
 -12  -2   5   66.94    2.65
 -12  -2   5   73.66    2.51
  12   2  -5   61.15    2.30
 -12   2   5   71.83    2.13
 -12   2   5   67.80    2.00
 -11  -2   5   -0.01    0.12
 -11  -2   5   -0.09    0.11
 -11   2   5    0.15    0.12
  11   2  -5    0.22    0.12
 -11   2   5    0.11    0.14
 -10  -2   5    5.83    0.57
 -10  -2   5    6.78    0.66
 -10   2   5    5.52    0.60
 -10   2   5    5.18    0.43
 -10   2   5    5.06    0.41
   9  -2  -5    3.93    6.23
  -9  -2   5    4.50    6.09
   9   2  -5   13.83    8.91
  -9   2   5   10.68    8.74
  -8  -2   5    3.95    4.65
  -8  -2   5    1.57    0.30
   8  -2  -5   -0.13    3.92
  -8  -2   5    1.04    0.24
   8   2  -5    1.69    6.23
  -8   2   5    1.45    0.21
  -8   2   5    1.43    0.21
  -8   2   5   -1.53    5.61
  -7  -2   5    5.45    4.77
   7  -2  -5    2.53    3.92
   7   2  -5    4.70    5.84
  -7   2   5    6.60   10.93
  -6  -2   5   30.22    0.87
  -6  -2   5   29.07    7.90
  -6  -2   5   29.07    1.25
  -6  -2   5   28.15    1.39
   6  -2  -5   26.33    7.07
  -6   2   5   29.03    0.79
  -6   2   5   37.13   10.26
  -6   2   5   30.50    1.14
   6   2  -5   18.23    8.15
   6   2  -5   31.25    1.33
   5  -2  -5   67.35    9.81
  -5  -2   5   63.71    9.78
  -5  -2   5   65.38    2.36
  -5  -2   5   66.67    2.12
  -5   2   5   65.17    1.93
   5   2  -5   61.92    2.46
   5   2  -5   61.28   10.66
  -5   2   5   61.15   11.12
  -5   2   5   63.98    1.64
   4  -2  -5   67.53    9.51
  -4  -2   5   64.54    2.10
  -4  -2   5   65.72    2.35
  -4  -2   5   67.83    2.69
  -4  -2   5   52.40    9.20
  -4   2   5   66.19   10.44
   4   2  -5   58.04   11.07
  -4   2   5   70.54    2.01
  -3  -2   5   22.26    0.98
  -3  -2   5   21.49    1.35
  -3  -2   5   25.32    6.91
  -3  -2   5   23.29    1.20
   3  -2  -5   22.15    5.53
   3   2  -5   15.77    6.82
  -3   2   5   21.13    0.76
  -3   2   5   33.94    8.61
  -3   2   5   22.36    0.87
  -2  -2   5    0.27    0.16
  -2  -2   5    0.00    0.06
   2  -2  -5    0.58    3.58
  -2  -2   5   -0.10    0.11
  -2  -2   5   -1.09    3.79
  -2   2   5    0.11    0.08
   2   2  -5   -1.83    4.81
   2   2  -5    0.21    0.10
  -2   2   5    1.54    4.74
  -2   2   5    0.19    0.09
  -1  -2   5   25.52    0.99
  -1  -2   5   27.14    1.27
  -1  -2   5   25.00    1.48
  -1  -2   5   21.55    6.42
   1  -2  -5   19.13    6.31
   1   2  -5   25.84    7.56
   1   2  -5   24.99    1.03
  -1   2   5   14.01    6.73
  -1   2   5   25.61    0.94
   0  -2  -5   -1.27    3.67
   0  -2   5   -5.96    3.17
   0  -2   5    1.47    0.36
   0  -2   5    0.85    0.23
   0  -2  -5    1.21    0.19
   0   2   5    1.48    0.19
   0   2  -5    1.40    0.21
   0   2   5    6.13    4.97
   0   2  -5    0.44    3.71
   1  -2   5   12.65    1.00
  -1  -2  -5   13.12    0.66
   1  -2   5    8.24    4.51
   1  -2   5   12.51    0.78
  -1  -2  -5    8.97    4.83
   1   2   5   12.07    0.56
   1   2   5    8.49    6.06
  -1   2  -5   12.98    0.63
  -1   2  -5    6.45    4.38
  -2  -2  -5   -4.54    4.37
   2  -2   5   -2.72    3.43
  -2  -2  -5    3.62    4.37
  -2   2  -5   -6.26    3.88
   3  -2   5    7.00    4.34
   3  -2   5    7.06    0.86
  -3  -2  -5    6.77    0.46
  -3  -2  -5    3.69    4.50
  -3  -2  -5    3.16    4.04
  -3   2  -5    2.08    3.94
   3   2   5    7.36    0.39
  -3   2  -5    6.87    0.41
  -4  -2  -5    5.01    0.41
   4  -2   5    6.30    4.71
  -4  -2  -5   14.15    5.53
  -4  -2  -5    5.04    0.36
  -4  -2  -5    5.78    0.41
  -4  -2  -5    6.28    4.82
   4   2   5    5.56    0.33
   5  -2   5   12.94    1.03
  -5  -2  -5   12.48    0.55
  -5  -2  -5   11.60    0.64
   5  -2   5    8.64    5.16
   5  -2   5   12.14    5.97
  -5  -2  -5   12.35    0.66
  -5  -2  -5    0.41    5.82
  -5   2  -5   13.44    0.64
   5   2   5   13.11    0.51
   5   2   5   12.26    0.81
  -6  -2  -5    2.90    0.30
  -6  -2  -5    3.83    0.35
  -6  -2  -5    9.38    5.66
   6  -2   5    2.84    0.50
   6  -2   5    4.53    4.11
  -6  -2  -5    3.09    0.23
  -6  -2  -5   -5.77    5.57
   6  -2   5    5.13    3.86
  -6   2  -5    3.35    0.25
   6   2   5    2.68    0.40
   7  -2   5    0.35    3.94
   7  -2   5    2.71    4.43
   7  -2   5    0.79    0.32
  -7  -2  -5   -1.43    4.78
  -7  -2  -5    6.92    6.35
   8  -2   5    6.22    4.59
  -8  -2  -5    9.99    5.73
  -8  -2  -5   -0.95    8.60
   8  -2   5    7.65    0.79
   8  -2   5    9.31    4.08
  -8  -2  -5    6.99    0.32
  -8  -2  -5    6.29    0.49
   8   2   5    7.42    0.62
  -8   2  -5    7.04    0.39
   9  -2   5   14.03    7.34
   9  -2   5   13.61    5.58
  -9  -2  -5    8.69    8.39
   9  -2   5    8.48    0.85
  -9  -2  -5    8.65    0.57
  -9   2  -5    8.74    0.52
   9   2   5    9.06    0.68
 -10  -2  -5    0.68    0.18
  10  -2   5    0.78    0.33
  10   2   5    0.41    0.19
  11  -2   5    3.80    0.60
 -11  -2  -5    3.64    0.38
 -11   2  -5    3.91    0.33
  11   2   5    3.90    0.46
  12  -2   5    0.45    0.27
 -12  -2  -5    0.39    0.15
 -12   2  -5    0.45    0.14
 -12   2  -5    0.49    0.17
 -13  -2  -5    0.49    0.19
  13  -2   5    0.91    0.38
 -13   2  -5    0.30    0.18
 -13   2  -5    0.36    0.13
 -14  -2  -5    1.34    0.27
 -14   2  -5    1.57    0.30
 -14   2  -5    1.09    0.20
  14   2   5    1.94    0.32
 -15  -2  -5    1.87    0.30
  15  -2   5    2.92    0.55
 -15   2  -5    1.87    0.24
  16  -2   5    0.11    0.28
 -16  -2  -5    1.10    0.24
  16   2   5    0.78    0.21
 -16   2  -5    0.61    0.15
  17  -2   5    0.21    0.30
 -17  -2  -5    0.55    0.20
  17   2   5    0.42    0.19
 -18  -2  -5    0.64    0.22
  18   2   5    0.49    0.22
 -19  -2  -5    4.24    0.52
 -19   2  -5    4.31    0.38
 -18  -3   5    0.60    0.31
 -18   3   5    0.54    0.19
 -17  -3   5    0.26    0.22
 -17   3   5    0.69    0.21
 -16   3   5    0.11    0.11
 -15  -3   5    0.64    0.28
 -15   3   5    0.65    0.27
 -14  -3   5    0.23    0.20
 -14  -3   5   -0.02    0.26
 -14   3   5    0.07    0.11
 -13  -3   5   -0.03    0.18
 -13  -3   5    0.19    0.28
 -13   3   5    0.01    0.10
 -12  -3   5    3.96    0.60
 -12  -3   5    3.37    0.50
  12   3  -5    2.29    0.38
  12   3  -5    2.34    0.42
 -12   3   5    2.70    0.35
 -11  -3   5   14.68    1.19
 -11  -3   5   13.03    0.96
 -11   3   5   14.07    0.80
  11   3  -5   13.47    0.91
 -11   3   5   13.75    0.82
 -10  -3   5   -0.04    0.17
 -10  -3   5   -0.22    0.11
 -10   3   5    0.12    0.10
 -10   3   5    0.02    0.11
  10   3  -5   -0.25    0.13
  -9  -3   5   57.56    2.19
  -9  -3   5   58.01    2.57
  -9  -3   5   54.88    1.49
   9   3  -5   58.00    2.21
  -9   3   5   56.37    1.98
  -9   3   5   57.04    1.96
  -8  -3   5    0.03    0.11
  -8   3   5    0.07    0.09
  -7  -3   5    3.50    0.44
  -7  -3   5    2.68    0.47
  -7   3   5    2.87    0.34
  -7   3   5    2.95    0.16
  -6   3   5    0.52    0.20
  -5  -3   5    2.01    7.88
   5  -3  -5   11.80    6.98
  -5   3   5   13.76   10.68
   5   3  -5   14.48   11.62
  -4  -3   5   11.94    8.39
  -4  -3   5    1.14    0.26
  -4  -3   5    1.43    0.36
   4  -3  -5   -3.06    7.77
   4   3  -5   -2.91   10.53
  -4   3   5    4.02   10.42
  -4   3   5    1.22    0.21
  -3  -3   5   16.55    8.18
   3  -3  -5   -1.81    6.82
  -3  -3   5    0.07    0.11
  -3  -3   5    0.44    0.21
  -3   3   5   -0.05    0.05
  -3   3   5   -2.88   11.65
   3   3  -5    1.94    9.29
   2  -3  -5    8.21   10.08
  -2  -3   5    1.88    7.21
  -2  -3   5    1.47    0.36
   2   3  -5  -16.02   16.70
  -2   3   5    2.13    0.28
  -1  -3   5    1.54    0.46
  -1  -3   5    6.56    8.03
   1  -3  -5  -10.23    9.10
   1  -3  -5   18.51    8.87
   1   3  -5    1.42    8.57
   0  -3  -5   26.28   11.84
   0  -3   5   34.70    1.70
   0  -3   5   32.73    2.03
   0  -3  -5   69.94   16.22
   0  -3   5   38.65   12.72
   0   3  -5   30.38   12.67
   0   3   5   33.15    1.28
   1  -3   5   13.54    8.77
  -1  -3  -5  -14.18    8.29
   1  -3   5    4.95    0.76
  -1  -3  -5   -5.19    8.69
  -1   3  -5   19.69    9.27
   1   3   5    5.84    0.45
  -1   3  -5    5.97    0.49
   2  -3   5   24.87   10.96
   2  -3   5   23.55    1.72
  -2  -3  -5   31.71   13.80
  -2  -3  -5   45.17   14.19
   2   3   5   25.87    1.05
  -2   3  -5   24.17    1.12
  -2   3  -5   25.53   11.52
   3  -3   5   -3.74    8.09
   3  -3   5    2.12    0.49
  -3  -3  -5   -7.17    8.10
  -3  -3  -5   15.13    9.66
   3   3   5    2.05    0.42
  -3   3  -5    2.96    0.34
   3   3   5    3.01    0.31
  -4  -3  -5    7.97    8.64
  -4  -3  -5   -8.47    8.90
   4  -3   5   12.26   10.50
   4  -3   5    5.87    8.23
  -5  -3  -5    4.67    9.63
   5  -3   5    3.97    0.66
   5  -3   5    4.04    9.50
  -5  -3  -5   15.96   18.05
   5  -3   5    1.24    8.96
   5   3   5    4.25    0.35
  -5   3  -5    3.79    0.32
   5   3   5    3.93    0.53
   6  -3   5    0.53    0.27
  -6  -3  -5    0.04    0.09
  -6  -3  -5   -0.13    0.11
  -6  -3  -5   -0.13    0.06
  -6   3  -5    0.06    0.07
   6   3   5   -0.06    0.05
   6   3   5   -0.06    0.14
  -7  -3  -5    0.17    0.10
  -7  -3  -5    0.16    0.11
  -7  -3  -5    0.02    0.08
   7   3   5    0.03    0.07
   7   3   5    0.04    0.16
  -7   3  -5   -0.04    0.07
  -8  -3  -5    2.23    0.34
  -8  -3  -5    1.84    0.20
  -8  -3  -5    3.12    0.41
   8  -3   5    2.27    0.52
   8   3   5    1.65    0.19
  -8   3  -5    2.14    0.32
   8   3   5    3.06    0.49
  -8   3  -5    2.21    0.21
  -9  -3  -5   -0.02    0.10
   9  -3   5    0.04    0.20
  -9  -3  -5    0.03    0.05
   9   3   5   -0.01    0.14
  -9   3  -5    0.14    0.08
 -10  -3  -5    0.93    0.26
  10  -3   5    1.95    0.48
  10   3   5    1.14    0.31
 -10   3  -5    1.00    0.24
 -11  -3  -5    1.89    0.32
  11  -3   5    1.77    0.47
 -11   3  -5    2.02    0.32
 -11   3  -5    1.63    0.34
 -12  -3  -5   10.31    0.80
  12  -3   5   12.48    1.18
 -12   3  -5   12.46    0.59
  12   3   5   11.10    0.91
 -12   3  -5   12.58    0.76
 -13  -3  -5    0.53    0.20
 -13   3  -5    0.18    0.15
 -13   3  -5    0.44    0.19
  13   3   5    0.08    0.19
 -14  -3  -5    0.27    0.15
  14  -3   5    0.44    0.36
  14   3   5    0.23    0.20
 -15  -3  -5   -0.31    0.13
 -15   3  -5    0.17    0.10
  16  -3   5    1.47    0.54
 -16  -3  -5    1.23    0.32
 -16   3  -5    1.72    0.29
 -17  -3  -5    0.14    0.15
  17  -3   5    0.10    0.32
 -17   3  -5   -0.11    0.12
 -18  -3  -5    0.24    0.17
 -18   3  -5    0.10    0.12
 -15   4   5    0.86    0.25
 -14  -4   5    0.42    0.29
 -14   4   5    0.14    0.12
 -13  -4   5    1.35    0.41
 -13   4   5    0.92    0.27
 -12  -4   5    0.17    0.20
 -12  -4   5   -0.21    0.30
 -12   4   5    0.57    0.22
 -11  -4   5    0.19    0.17
 -11  -4   5    0.29    0.31
 -11   4   5    0.17    0.15
 -10  -4   5    2.21    0.48
 -10  -4   5    2.16    0.42
 -10   4   5    2.38    0.45
  10   4  -5    2.12    0.39
  -9  -4   5    1.45    0.38
  -9  -4   5    1.61    0.58
  -9   4   5    1.93    0.33
   9   4  -5    1.98    0.39
  -8  -4   5    1.27    0.36
  -8  -4   5    0.54    0.28
  -8   4   5    0.78    0.25
  -8   4   5    0.53    0.09
  -7  -4   5    1.59    0.35
  -7  -4   5    1.17    0.46
   7   4  -5    1.27    0.32
  -7   4   5    1.20    0.30
  -6  -4   5    3.54    0.48
  -6  -4   5    4.09    0.66
   6   4  -5    3.14    0.48
  -6   4   5    3.02    0.49
  -5  -4   5    0.37    0.27
  -5   4   5    0.38    0.17
   5   4  -5    0.83    0.32
  -4  -4   5    0.30    0.19
  -4   4   5    0.23    0.12
   4   4  -5    0.10    0.15
   3   4  -5   -0.10    0.11
  -3   4   5    0.03    0.08
  -2   4   5    0.14    0.15
   2   4  -5    0.17    0.15
  -1   4   5    0.23    0.13
   1   4  -5    0.24    0.16
   0   4  -5    1.12    0.28
  -1   4  -5    1.70    0.40
  -2   4  -5    0.15    0.16
   2   4   5    0.11    0.11
   3   4   5    0.13    0.13
  -3   4  -5    0.04    0.11
  -4   4  -5    0.44    0.19
  -4   4  -5    0.11    0.15
   4   4   5    0.29    0.13
  -5   4  -5    3.12    0.45
  -5   4  -5    3.71    0.36
   5   4   5    3.52    0.38
   6   4   5    1.47    0.26
  -6   4  -5    1.72    0.35
   6   4   5    1.48    0.39
  -6   4  -5    2.37    0.42
  -6   4  -5    2.00    0.27
  -7  -4  -5    0.03    0.11
   7   4   5    0.20    0.25
  -7   4  -5    0.22    0.19
   7   4   5    0.71    0.18
  -8   4  -5   -0.18    0.09
  -8   4  -5    0.07    0.10
  -9  -4  -5    0.00    0.09
  -9   4  -5   -0.01    0.09
  -9   4  -5    0.03    0.11
 -10  -4  -5    0.38    0.18
 -10   4  -5    0.67    0.17
 -10   4  -5    0.45    0.23
 -11  -4  -5   -0.01    0.11
 -11  -4  -5    0.06    0.14
 -11   4  -5   -0.07    0.11
 -12   4  -5   -0.11    0.12
 -13  -4  -5    0.01    0.15
 -13   4  -5   -0.23    0.13
 -14   4  -5   -0.13    0.10
 -15  -4  -5   -0.09    0.13
 -15   4  -5    0.45    0.19
 -11  -5   5    0.39    0.29
 -11   5   5    0.36    0.18
 -10  -5   5    0.00    0.18
 -10   5   5   -0.11    0.13
  -9  -5   5    0.45    0.24
  -9   5   5    0.61    0.25
  -8   5   5    0.22    0.18
   7   5  -5   -0.02    0.22
  -7   5   5    0.33    0.22
   6   5  -5    0.12    0.25
  -6   5   5    1.02    0.33
   5   5  -5    0.75    0.27
  -4   5   5    0.14    0.18
   4   5  -5    0.39    0.35
   3   5  -5    3.46    0.59
  -3   5   5    4.23    0.78
  -2   5   5    0.53    0.24
   2   5  -5   -0.37    0.18
   1   5  -5    0.64    0.33
   0   5  -5    1.90    0.49
   0   5   5    1.98    0.40
   1   5   5    1.53    0.32
  -1   5  -5    1.51    0.43
  -2   5  -5    1.31    0.48
   2   5   5    1.26    0.31
  -3   5  -5    0.55    0.23
   3   5   5    0.38    0.31
  -4   5  -5    5.61    0.64
  -4   5  -5    5.18    0.53
  -5   5  -5    1.78    0.30
  -5   5  -5    1.65    0.50
  -6   5  -5    1.49    0.27
  -7   5  -5    0.32    0.16
  -7   5  -5    0.07    0.15
  -8   5  -5   14.88    0.76
  -8   5  -5   14.34    1.12
  -9   5  -5    0.70    0.27
 -10   5  -5    0.02    0.14
 -21   0   6    4.30    0.58
 -20   0   6    6.07    0.67
  20   0  -6    6.75    0.54
 -19   0   6   13.09    0.99
  19   0  -6   13.38    0.78
 -18   0   6   -0.01    0.11
  18   0  -6   -0.17    0.14
 -17   0   6   13.53    0.94
 -16   0   6    1.02    0.39
 -16   0   6    0.86    0.26
  16   0  -6    1.38    0.24
  15   0  -6    5.15    0.44
 -15   0   6    4.84    0.52
 -15   0   6    5.30    0.53
  14   0  -6    0.15    0.10
 -14   0   6    0.18    0.13
 -13   0   6    5.79    0.51
  13   0  -6    5.44    0.44
 -12   0   6    2.35    0.32
 -12   0   6    2.65    0.33
  12   0  -6    0.53    6.39
  12   0  -6    2.45    0.30
 -12   0   6    5.98    6.32
 -11   0   6    0.15    0.09
  11   0  -6    0.40    5.21
 -11   0   6    0.15    0.11
  11   0  -6    0.07    0.08
 -11   0   6   -0.50    5.01
  10   0  -6    5.68    0.42
 -10   0   6    6.57    4.30
  10   0  -6    2.68    4.37
 -10   0   6    5.70    0.43
  -9   0   6    4.71    3.60
   9   0  -6    6.48    4.42
  -9   0   6    7.72    0.49
  -9   0   6    8.87    0.56
   9   0  -6    8.68    0.51
  -8   0   6    5.72    3.07
   8   0  -6   -1.09    2.39
  -7   0   6    5.90    0.36
  -7   0   6    5.65    0.39
  -7   0   6    6.02    0.42
   7   0  -6    5.42    0.37
   7   0  -6    6.71    3.19
   7   0  -6    5.71    0.39
   6   0  -6   45.75    1.46
  -6   0   6   50.51    1.47
   6   0  -6   52.03    6.27
  -6   0   6   49.37    7.54
  -6   0   6   49.37    1.54
  -6   0   6   50.80    1.54
   6   0  -6   46.99    1.48
  -5   0   6    1.47    0.19
  -5   0   6    1.64    0.19
  -5   0   6    4.56    2.42
   5   0  -6    1.48    0.18
  -5   0   6    1.25    0.19
   5   0  -6    1.66    0.20
   5   0  -6    3.38    2.93
   5   0  -6    1.23    0.17
  -4   0   6   17.80    0.72
  -4   0   6   18.86    0.76
   4   0  -6   18.19    0.66
   4   0  -6   16.85    0.67
  -4   0   6   17.36    0.68
  -4   0   6   20.28    4.52
   4   0  -6   17.85    0.70
   4   0  -6   21.35    4.49
   3   0  -6   31.12    0.95
  -3   0   6   30.99    1.04
  -3   0   6   30.05    1.01
  -3   0   6   28.82    0.96
   3   0  -6   29.97    0.96
   3   0  -6   29.46    0.95
   3   0  -6   29.52    0.96
   3   0  -6   38.01    4.96
  -3   0   6   29.27    0.98
   2   0  -6    0.21    0.09
   2   0  -6    0.43    0.10
  -2   0   6    0.34    0.10
  -2   0   6    0.40    0.10
  -2   0   6    0.51    0.12
  -2   0   6    0.31    0.10
   2   0  -6    0.35    0.10
   2   0  -6   -2.55    1.49
   2   0  -6    0.23    0.09
  -2   0   6    1.80    1.83
  -2   0   6    0.40    0.11
   1   0  -6   14.99    0.57
  -1   0   6   16.00    0.60
   1   0  -6   14.49    0.57
  -1   0   6   14.67    0.58
  -1   0   6   15.73    0.58
   1   0  -6   15.63    0.57
  -1   0   6   14.79    0.58
  -1   0   6   15.81    0.61
  -1   0   6   15.66    3.30
   1   0  -6   14.74    0.54
   1   0  -6   11.62    3.02
   0   0   6    8.66    2.39
   0   0   6    9.30    0.39
   0   0   6    9.55    0.42
   0   0   6    9.68    0.43
   0   0  -6    9.14    0.42
   0   0  -6    9.65    0.41
   0   0   6    9.69    0.40
   0   0  -6    9.70    0.39
   0   0  -6    6.33    2.10
   1   0   6   50.48    4.42
   1   0   6   46.88    1.34
  -1   0  -6   46.73    4.50
  -1   0  -6   46.37    1.32
   1   0   6   48.40    1.37
  -1   0  -6   48.86    1.31
  -1   0  -6   50.05    1.28
   1   0   6   48.57    1.30
   1   0   6   49.53    1.21
  -1   0  -6   47.74    1.38
   2   0   6   30.34    0.85
  -2   0  -6   31.41    0.82
   2   0   6   32.26    3.48
   2   0   6   29.79    0.91
  -2   0  -6   27.02    3.30
  -2   0  -6   28.61    0.97
   2   0   6   29.86    0.95
  -3   0  -6  171.72    7.59
   3   0   6  163.95    7.49
  -3   0  -6  161.12    4.10
  -4   0  -6   -0.77    0.89
  -4   0  -6    0.32    0.11
   4   0   6    2.08    1.31
   4   0   6    0.22    0.05
  -5   0  -6    1.69    0.22
   5   0   6    1.74    0.09
  -5   0  -6    1.78    0.74
   6   0   6    0.69    0.05
   6   0   6    0.63    0.07
  -6   0  -6    0.92    0.18
  -7   0  -6    3.93    0.38
  -8   0  -6    0.85    0.19
  -9   0  -6    0.45    0.18
   9   0   6    0.25    0.03
   9   0   6    0.19    0.09
 -10   0  -6    4.03    0.45
  10   0   6    4.45    0.38
  11   0   6   38.65    0.98
 -11   0  -6   39.71    1.67
  12   0   6   -0.10    0.09
  13   0   6   31.72    1.36
  14   0   6   16.62    0.90
 -15   0  -6    5.90    0.28
  15   0   6    7.17    0.62
  16   0   6    2.67    0.39
 -16   0  -6    2.22    0.17
 -17   0  -6    4.79    0.30
  17   0   6    4.50    0.53
 -18   0  -6    0.38    0.12
  18   0   6    0.43    0.26
 -19   0  -6    0.48    0.14
  19   0   6    0.61    0.23
 -20   0  -6    0.05    0.13
 -20  -1   6    0.34    0.19
 -20   1   6    0.02    0.13
 -19  -1   6    0.05    0.14
 -19   1   6    0.42    0.16
  18  -1  -6    0.14    0.11
 -18   1   6    0.30    0.17
  17  -1  -6   -0.14    0.10
 -17  -1   6   -0.08    0.12
  17   1  -6    0.06    0.06
 -16  -1   6    0.34    0.20
 -16  -1   6    0.56    0.29
  16   1  -6    0.23    0.15
 -16   1   6    0.45    0.18
 -16   1   6    1.02    0.28
  16   1  -6    0.76    0.11
 -15  -1   6    4.43    0.53
  15  -1  -6    4.41    0.32
  15   1  -6    3.67    0.22
  15   1  -6    4.61    0.44
 -15   1   6    4.29    0.42
  15   1  -6    4.39    0.25
 -15   1   6    4.87    0.46
 -14  -1   6    0.37    0.24
 -14  -1   6    0.44    0.21
  14  -1  -6    0.38    0.27
  14  -1  -6    0.47    0.12
 -14   1   6    0.85    0.20
 -14   1   6    0.49    0.16
  14   1  -6    0.41    0.10
  14   1  -6    0.25    0.14
 -13  -1   6   -0.24    0.13
 -13  -1   6   -0.11    0.09
  13   1  -6    0.08    0.05
  13   1  -6    0.04    0.07
  13   1  -6    0.04    0.07
 -13   1   6   -0.11    0.07
  12  -1  -6    3.45    0.24
 -12  -1   6    2.74    0.39
 -12  -1   6    2.83    0.39
 -12   1   6    3.05    0.31
  12   1  -6    2.48    0.27
  12   1  -6    3.46    0.35
  12   1  -6    2.94    0.20
 -11  -1   6    6.48    5.95
  11  -1  -6   -4.12    5.84
  11  -1  -6    0.10    0.07
 -11  -1   6    0.10    0.10
 -11  -1   6   -0.03    0.12
  11   1  -6   -0.01    0.07
 -11   1   6    0.16    0.10
  11   1  -6    0.09    0.05
  11   1  -6   -0.12    0.09
 -11   1   6   -0.04    0.05
 -11   1   6   10.73    6.76
  11   1  -6   -0.72    6.98
  10  -1  -6   -1.80    5.11
 -10  -1   6    0.68    0.21
  10  -1  -6    0.66    0.10
 -10  -1   6    0.65    0.22
 -10  -1   6   13.38   10.35
  10   1  -6   -2.15    6.00
 -10   1   6    0.49    0.15
 -10   1   6    0.76    0.15
  10   1  -6    0.61    0.10
  10   1  -6    1.02    0.19
 -10   1   6   -5.26    5.09
  10   1  -6    0.77    0.19
  -9  -1   6    2.31    0.34
   9  -1  -6   -0.95    4.11
   9  -1  -6    2.10    0.17
  -9  -1   6   -2.15    3.64
  -9  -1   6    2.11    0.31
  -9   1   6    4.28    3.95
   9   1  -6   -0.13    4.27
   9   1  -6    2.38    0.29
   9   1  -6    2.66    0.28
  -9   1   6    2.32    0.27
  -9   1   6    2.06    0.20
  -9   1   6    2.11    0.23
   9   1  -6    2.18    0.16
  -8  -1   6   15.41    0.88
  -8  -1   6   13.82    0.80
  -8  -1   6    7.84    3.41
   8  -1  -6   26.13    6.88
   8  -1  -6   14.95    0.51
  -8   1   6   14.96    0.65
  -8   1   6   21.75    5.96
  -8   1   6   13.97    0.69
   8   1  -6   14.41    0.52
   8   1  -6   15.04    7.04
   8   1  -6   14.66    0.77
   8   1  -6   14.57    0.72
  -7  -1   6   17.37    0.97
  -7  -1   6   17.72    0.92
  -7  -1   6   29.52    5.22
  -7  -1   6   16.88    0.86
   7  -1  -6   19.34    5.58
   7  -1  -6   17.31    0.57
   7   1  -6   16.96    0.88
   7   1  -6   16.28    0.83
  -7   1   6   17.17    0.75
   7   1  -6   15.80    5.31
   7   1  -6   17.47    0.59
  -7   1   6   16.64    0.68
  -6  -1   6    1.11    2.98
  -6  -1   6    5.57    0.47
  -6  -1   6    5.42    0.32
  -6  -1   6    4.66    0.50
   6  -1  -6    5.38    0.26
   6  -1  -6    4.48    3.24
  -6  -1   6    5.33    0.43
   6   1  -6    5.05    0.27
  -6   1   6    5.53    0.38
   6   1  -6    5.25    0.39
   6   1  -6    4.99    0.43
   6   1  -6    2.35    3.13
  -6   1   6   15.51    4.67
   5  -1  -6   42.44    1.16
  -5  -1   6   38.30    6.04
  -5  -1   6   41.40    1.52
  -5  -1   6   42.52    1.47
  -5  -1   6   41.40    1.22
   5  -1  -6   32.67    8.56
  -5  -1   6   39.26    1.62
   5   1  -6   40.36    6.60
   5   1  -6   42.94    1.41
  -5   1   6   39.95    6.67
   5   1  -6   41.29    1.70
  -5   1   6   41.87    1.18
  -5   1   6   42.04    1.26
  -5   1   6   45.14    1.35
   4  -1  -6   13.47    0.52
  -4  -1   6   15.10    0.78
  -4  -1   6   14.97    0.71
  -4  -1   6    6.58    2.93
  -4  -1   6   13.85    0.53
   4  -1  -6   19.74    4.58
  -4  -1   6   14.63    0.87
  -4   1   6    7.26    3.71
   4   1  -6   15.06    0.68
   4   1  -6   14.45    0.74
  -4   1   6   14.72    0.58
  -4   1   6   15.01    0.64
  -3  -1   6    9.30    3.23
   3  -1  -6    8.16    0.38
  -3  -1   6    9.34    0.52
  -3  -1   6    9.53    0.72
   3  -1  -6    8.80    0.44
   3  -1  -6   13.41    3.91
  -3  -1   6    8.85    0.38
  -3  -1   6    8.20    0.54
  -3   1   6    8.97    0.42
   3   1  -6    8.87    0.51
  -3   1   6    9.34    3.69
  -3   1   6    8.75    0.45
   3   1  -6    8.22    0.49
   3   1  -6    6.79    3.45
  -3   1   6    8.77    0.38
   2  -1  -6    4.28    0.28
  -2  -1   6    4.55    0.37
  -2  -1   6    4.11    2.42
  -2  -1   6    4.04    0.45
   2  -1  -6    4.53    0.28
  -2  -1   6    4.57    0.33
  -2  -1   6    4.55    0.26
   2  -1  -6    4.69    2.86
   2   1  -6    4.23    2.63
  -2   1   6    2.73    1.99
   2   1  -6    4.42    0.34
  -2   1   6    4.76    0.32
  -2   1   6    4.49    0.26
   2   1  -6    4.23    0.32
  -2   1   6    4.37    0.27
   1  -1  -6    1.60    2.09
   1  -1  -6    2.24    0.19
  -1  -1   6    2.37    0.27
  -1  -1   6    0.30    1.84
   1  -1  -6    2.38    0.22
  -1  -1   6    2.30    0.35
  -1  -1   6    2.27    0.22
  -1   1   6    2.53    0.20
   1   1  -6   -1.10    1.90
  -1   1   6    2.28    0.18
  -1   1   6    4.98    3.10
   1   1  -6    2.10    0.23
   1   1  -6    2.12    0.23
   0  -1  -6    5.45    0.37
   0  -1  -6    3.72    2.66
   0  -1   6    5.60    0.39
   0  -1   6    5.58    0.52
   0  -1   6    5.98    0.32
   0  -1   6    5.17    2.26
   0  -1  -6    5.16    0.29
   0  -1  -6    5.70    0.36
   0   1   6    5.51    3.06
   0   1   6    5.37    0.32
   0   1   6    5.78    0.27
   0   1  -6    7.84    3.00
   0   1  -6    5.73    0.36
   0   1  -6    4.97    0.32
  -1  -1  -6    0.21    0.11
   1  -1   6    0.19    0.15
  -1  -1  -6   -1.69    1.97
  -1  -1  -6    0.44    0.12
   1  -1   6    0.16    0.10
   1  -1   6   -2.85    1.68
  -1   1  -6    0.31    0.10
  -1   1  -6    0.01    1.80
   1   1   6    1.88    2.78
  -1   1  -6    0.32    0.11
  -2  -1  -6    2.00    2.36
  -2  -1  -6    3.73    0.27
   2  -1   6    3.60    0.30
   2  -1   6    3.35    1.97
   2  -1   6    4.12    0.44
   2   1   6    4.46    3.11
   2   1   6    3.77    0.20
  -2   1  -6    4.08    2.87
  -2   1  -6    3.90    0.24
  -2   1  -6    3.86    0.27
   3  -1   6   12.13    0.59
  -3  -1  -6   12.97    0.47
  -3  -1  -6   13.26    0.53
  -3  -1  -6    8.40    3.06
   3  -1   6   12.64    0.79
   3  -1   6    7.31    2.39
  -3  -1  -6   12.87    0.70
  -3   1  -6   16.72    4.12
  -3   1  -6   12.76    0.54
   3   1   6   11.40    4.15
   3   1   6   14.06    0.48
   4  -1   6    0.65    0.23
  -4  -1  -6    0.33    0.14
  -4  -1  -6    0.44    0.11
   4  -1   6    0.42    0.12
  -4  -1  -6    0.53    0.08
  -4  -1  -6    2.33    2.44
   4  -1   6   -0.26    1.36
  -4  -1  -6    0.60    0.10
  -4   1  -6   -2.48    2.07
  -4   1  -6    0.56    0.12
   4   1   6    0.60    0.12
  -5  -1  -6   47.54    1.35
  -5  -1  -6   46.45    1.76
   5  -1   6   59.63    4.60
   5  -1   6   48.94    1.43
  -5  -1  -6   52.37    7.05
  -5  -1  -6   40.91    6.55
  -5  -1  -6   50.75    1.39
  -5  -1  -6   50.37    1.30
   5  -1   6   46.29    1.97
  -5   1  -6   49.43    1.46
   5   1   6   49.32    1.46
  -5   1  -6   50.14    5.60
   6  -1   6   -2.37    1.44
   6  -1   6    0.25    1.95
  -6  -1  -6    0.61    0.22
  -6  -1  -6   -4.07    2.87
  -6  -1  -6    2.45    3.17
   6   1   6    0.72    0.17
  -7  -1  -6    2.04    3.56
   7  -1   6    8.13    2.44
   7  -1   6    8.98    0.67
  -7  -1  -6    8.92    0.41
  -7  -1  -6    9.14    0.69
   7  -1   6    5.10    1.75
  -7  -1  -6    7.73    3.73
  -7  -1  -6    8.71    0.35
  -7   1  -6    9.00    0.49
   7   1   6    8.43    0.52
   8  -1   6   17.55    2.14
  -8  -1  -6   16.84    0.61
   8  -1   6   16.61    0.96
  -8  -1  -6   16.19    1.03
  -8  -1  -6   27.05    5.98
  -8  -1  -6   15.64    4.66
  -8  -1  -6   16.25    0.56
   8  -1   6   15.03    2.20
  -8   1  -6   16.82    0.75
   8   1   6   18.34    0.81
  -9  -1  -6    6.72    3.55
  -9  -1  -6    2.53    0.42
  -9  -1  -6    1.09    3.82
  -9   1  -6    0.96    0.18
   9   1   6    1.73    0.23
 -10  -1  -6    0.90    0.12
 -10  -1  -6    0.71    5.57
 -10  -1  -6    1.05    0.15
  10   1   6    1.02    0.18
 -10   1  -6    0.93    0.21
  11  -1   6    0.37    0.20
 -11  -1  -6   -4.57    3.77
 -11  -1  -6  -13.64    6.26
 -11   1  -6    0.37    0.17
 -12  -1  -6    1.38    0.18
  12  -1   6    1.12    0.31
 -12  -1  -6    1.17    0.18
 -12   1  -6    1.22    0.28
  12   1   6    1.04    0.17
 -13  -1  -6    0.52    0.15
 -13  -1  -6    0.61    0.15
 -13   1  -6    0.88    0.27
  13   1   6    0.60    0.16
  14  -1   6   20.79    1.25
 -14  -1  -6   21.34    0.87
 -14   1  -6   20.33    1.15
  14   1   6   21.04    0.82
  15  -1   6    3.14    0.51
 -15  -1  -6    2.63    0.30
  15   1   6    2.98    0.28
 -16  -1  -6   22.00    0.97
  16  -1   6   20.77    1.32
  16   1   6   21.42    0.83
 -16   1  -6   22.10    0.74
 -17  -1  -6    0.19    0.13
  17  -1   6    0.31    0.24
 -18  -1  -6    0.08    0.15
  18  -1   6    0.27    0.26
  18   1   6    0.28    0.18
 -18   1  -6    0.26    0.09
  19  -1   6    0.08    0.27
 -19  -1  -6    0.11    0.12
 -19   1  -6    0.06    0.07
  19   1   6    0.06    0.15
  19   1   6    0.07    0.08
 -20  -1  -6    1.12    0.26
  20   1   6    0.48    0.15
 -20   1  -6    0.69    0.14
 -19  -2   6    0.55    0.25
 -19   2   6    0.88    0.25
 -18  -2   6    0.17    0.21
 -18   2   6    0.21    0.12
 -17  -2   6   -0.04    0.18
 -17   2   6    0.64    0.19
 -16  -2   6    8.38    0.80
 -16   2   6    7.63    0.56
 -15  -2   6   -0.09    0.30
 -15   2   6    0.53    0.20
 -15   2   6    0.45    0.18
 -14  -2   6    8.96    0.78
 -14  -2   6    8.57    0.80
 -14   2   6    7.89    0.55
 -14   2   6    8.85    0.62
  14   2  -6    6.83    0.59
 -13  -2   6   14.65    1.11
 -13  -2   6   14.85    0.98
 -13   2   6   15.20    0.56
  13   2  -6   12.02    0.83
 -13   2   6   15.05    0.77
 -12  -2   6    0.70    0.30
 -12  -2   6    0.54    0.20
  12   2  -6    0.91    0.24
 -12   2   6    0.67    0.20
 -12   2   6    0.74    0.18
 -11  -2   6   11.70    0.84
 -11  -2   6   12.31    0.95
 -11   2   6   12.25    0.69
 -11   2   6   10.98    0.77
 -11   2   6   11.86    0.72
  11   2  -6   11.43    0.77
 -10  -2   6    0.69    0.27
 -10  -2   6    1.59    0.33
 -10   2   6    0.54    0.16
 -10   2   6    0.78    0.18
  10   2  -6    1.03    0.26
   9  -2  -6    2.91    6.00
  -9  -2   6    4.64    0.55
  -9  -2   6    4.83    0.50
  -9  -2   6    7.17    7.41
   9   2  -6   12.24    9.56
  -9   2   6    4.56    0.38
   9   2  -6    4.73    0.48
  -9   2   6    4.21    0.38
  -9   2   6   10.11    8.23
   8  -2  -6    5.58    5.76
  -8  -2   6    1.90    0.37
  -8  -2   6   -3.78    5.68
  -8  -2   6    2.57    0.35
  -8  -2   6    2.80    0.22
   8   2  -6   19.27   10.84
   8   2  -6    2.61    0.37
  -8   2   6    7.46    8.26
  -8   2   6    2.73    0.29
  -8   2   6    2.83    0.30
  -7  -2   6    3.54    4.86
  -7  -2   6    3.71    0.24
  -7  -2   6    3.68    0.49
   7  -2  -6    5.88    7.30
  -7  -2   6    3.82    0.40
  -7   2   6    3.80    0.35
  -7   2   6   -3.41    6.16
  -7   2   6    3.45    0.31
   7   2  -6    3.06    0.47
   7   2  -6    0.61    6.60
  -6  -2   6   56.34    2.18
  -6  -2   6   43.44    9.05
   6  -2  -6   40.55    7.96
  -6  -2   6   49.57    2.06
  -6  -2   6   53.21    1.53
  -6   2   6   51.30   12.17
  -6   2   6   51.41    1.36
  -6   2   6   54.82    1.76
   6   2  -6   53.11   13.53
  -5  -2   6   88.48   11.32
  -5  -2   6   90.57    2.73
   5  -2  -6   87.59   11.20
  -5  -2   6   91.46    2.97
   5  -2  -6   89.87    2.40
  -5   2   6   88.70    2.49
   5   2  -6   77.46   12.00
  -5   2   6   90.78   14.15
  -5   2   6   88.54    2.30
   4  -2  -6   40.06    8.09
  -4  -2   6   34.09    7.73
   4  -2  -6   38.80    1.31
  -4  -2   6   40.20    1.67
  -4  -2   6   41.06    1.48
   4   2  -6   24.90    8.29
  -4   2   6   40.08    9.69
  -4   2   6   41.21    1.34
  -4   2   6   40.31    1.15
  -3  -2   6   36.67    1.57
   3  -2  -6   35.28    1.24
  -3  -2   6   34.08    1.30
  -3  -2   6   27.32    7.29
  -3   2   6   48.90    9.81
  -3   2   6   34.81    1.18
   3   2  -6   27.30    8.02
  -3   2   6   34.18    1.08
  -2  -2   6   33.05    1.21
   2  -2  -6   24.34    6.27
   2  -2  -6   30.86    1.19
  -2  -2   6   29.84    7.47
  -2   2   6   33.18    8.79
   2   2  -6   30.71    8.97
  -2   2   6   33.55    1.11
   2   2  -6   31.47    1.24
  -1  -2   6    1.85    0.23
  -1  -2   6    0.08    3.31
   1  -2  -6    1.70    3.76
  -1  -2   6    1.98    0.32
   1   2  -6    8.32    4.51
  -1   2   6    4.04    4.51
   1   2  -6    2.23    0.27
  -1   2   6    1.80    0.21
   0  -2   6   10.98    1.10
   0  -2  -6   11.14    0.60
   0  -2   6   12.08    0.80
   0  -2   6   22.48    6.44
   0  -2  -6   14.06    5.03
   0  -2  -6   11.93    0.72
   0   2   6    9.67    5.23
   0   2  -6   11.21    0.62
   0   2  -6   10.85    6.21
   0   2   6   11.04    0.53
   1  -2   6    1.34    0.26
  -1  -2  -6    1.41    0.21
   1  -2   6    6.70    6.74
  -1  -2  -6    1.31    0.26
   1  -2   6    1.77    0.40
  -1  -2  -6   -0.07    4.37
  -1   2  -6    1.70    0.23
  -1   2  -6    9.49    4.42
  -1   2  -6    1.58    0.23
   1   2   6    1.24    5.08
   1   2   6    1.42    0.18
   2  -2   6    1.29    0.37
  -2  -2  -6   -5.18    4.70
   2  -2   6    1.71    3.52
  -2  -2  -6    1.33    0.28
  -2   2  -6    1.28    0.19
  -2   2  -6    4.46    3.87
   2   2   6    1.16    0.15
  -2   2  -6    1.03    0.17
  -3  -2  -6    0.99    0.17
   3  -2   6    7.59    4.09
  -3  -2  -6    1.03    0.23
   3  -2   6    0.73    0.33
  -3  -2  -6    2.14    7.31
  -3  -2  -6    1.19    0.21
   3  -2   6    0.97    0.22
   3   2   6    1.22    0.15
  -3   2  -6    0.74    4.75
  -3   2  -6    1.10    0.17
  -4  -2  -6    3.42    0.31
  -4  -2  -6    3.20    0.29
   4  -2   6    3.62    0.55
   4  -2   6   -6.85    3.85
  -4  -2  -6    8.36    5.14
  -4   2  -6    3.41    0.28
  -4   2  -6    4.13    4.09
   4   2   6    3.41    0.23
   5  -2   6   11.10    0.95
  -5  -2  -6   11.73    0.54
  -5  -2  -6    4.08    5.55
  -5  -2  -6   14.65    5.76
   5  -2   6    0.88    4.14
  -5  -2  -6   10.43    0.61
  -5  -2  -6   11.33    0.61
   5   2   6   11.05    0.44
  -5   2  -6   11.18    0.54
   5   2   6   10.63    0.75
  -6  -2  -6    7.88    5.47
  -6  -2  -6    3.83    5.22
  -6  -2  -6    4.70    0.40
   6  -2   6    4.31    0.61
  -6  -2  -6    4.08    0.35
   6  -2   6    6.18    4.87
   6  -2   6    3.97    3.69
  -6  -2  -6    4.52    0.29
   6   2   6    4.55    0.22
  -6   2  -6    4.55    0.31
   6   2   6    4.32    0.47
   7  -2   6    5.06    4.48
   7  -2   6   -2.31    4.27
  -7  -2  -6    3.17    5.38
  -8  -2  -6   16.98    9.72
  -8  -2  -6    6.46    9.67
  -8  -2  -6   15.85    0.80
   8  -2   6   17.57    6.27
   8  -2   6   24.10    7.32
   8  -2   6   16.05    1.19
  -8  -2  -6   16.79    0.60
  -8   2  -6   15.95    0.69
   8   2   6   17.52    1.02
  -9  -2  -6    1.52    0.24
  -9  -2  -6    8.31    9.19
   9  -2   6    4.74    5.91
  -9  -2  -6    1.68    0.23
   9  -2   6    2.13    0.44
   9   2   6    2.00    0.33
  -9   2  -6    1.62    0.21
 -10  -2  -6   -0.02    0.07
  10   2   6   -0.08    0.11
 -10   2  -6    0.53    0.16
 -11  -2  -6    1.69    0.26
  11  -2   6    1.66    0.46
 -11  -2  -6    1.66    0.26
 -11   2  -6    1.70    0.25
  11   2   6    1.68    0.32
 -12  -2  -6   -0.11    0.09
 -12  -2  -6    0.20    0.11
  12  -2   6    0.09    0.19
 -12   2  -6    0.12    0.12
  13  -2   6    0.32    0.24
 -13  -2  -6    0.01    0.10
 -13   2  -6    0.14    0.10
  13   2   6    0.38    0.17
 -13   2  -6    0.26    0.15
 -14  -2  -6    0.94    0.23
  14  -2   6    1.99    0.48
 -14   2  -6    0.95    0.19
 -14   2  -6    1.38    0.26
 -15  -2  -6    0.39    0.18
  15  -2   6    0.81    0.36
 -15   2  -6    0.46    0.15
  15   2   6    0.79    0.23
 -15   2  -6    0.77    0.27
  16  -2   6    8.19    0.93
 -16  -2  -6    8.60    0.89
  16   2   6    6.73    0.59
 -16   2  -6    6.98    0.46
  17  -2   6    0.24    0.29
 -17  -2  -6    0.11    0.12
  17   2   6    0.24    0.16
 -17   2  -6    0.11    0.11
 -18  -2  -6    2.26    0.37
  18  -2   6    3.43    0.59
  18   2   6    2.16    0.32
 -18   2  -6    2.06    0.27
 -19  -2  -6    2.51    0.41
  19   2   6    1.77    0.30
 -19   2  -6    1.40    0.22
 -18  -3   6    0.06    0.22
 -18   3   6    0.27    0.15
 -17  -3   6    1.03    0.38
 -17   3   6    0.49    0.19
 -16  -3   6    0.16    0.17
 -16   3   6    0.11    0.09
 -15  -3   6    0.37    0.23
 -15   3   6    0.31    0.24
 -14  -3   6    0.86    0.44
 -14   3   6    1.50    0.26
 -13  -3   6    1.23    0.37
 -13  -3   6    0.29    0.20
 -13   3   6    0.26    0.14
 -13   3   6    0.13    0.11
 -12  -3   6   11.16    0.92
 -12  -3   6   11.00    1.02
  12   3  -6   10.22    0.84
 -12   3   6   11.62    0.74
 -12   3   6   11.36    0.83
 -11  -3   6    1.64    0.38
 -11  -3   6    1.31    0.39
  11   3  -6    1.85    0.36
 -11   3   6    1.39    0.26
 -11   3   6    1.93    0.28
 -10  -3   6    1.87    0.42
 -10  -3   6    1.22    0.33
 -10   3   6    1.28    0.24
 -10   3   6    1.48    0.27
  -9  -3   6   25.85    1.35
  -9  -3   6   26.38    1.65
  -9  -3   6   25.51    0.82
  -9   3   6   26.92    1.20
  -9   3   6   26.17    1.17
  -8  -3   6    0.18    0.16
  -8  -3   6    0.04    0.22
  -8   3   6    0.05    0.08
  -7  -3   6    5.22    0.64
  -7  -3   6    5.11    0.54
  -7   3   6    5.64    0.48
  -7   3   6    5.00    0.24
  -6  -3   6    5.32    0.53
  -6  -3   6    5.75    0.70
  -6   3   6    5.16    0.46
  -6   3   6    5.95    0.30
  -5  -3   6    1.39    0.38
  -5  -3   6    2.10    0.41
  -5   3   6    1.75    0.26
  -5   3   6    1.71    0.20
  -4  -3   6   14.06    8.46
  -4   3   6   -6.38   10.38
   4   3  -6    7.36   11.30
  -3  -3   6    6.30    0.87
  -3  -3   6    4.73    8.16
   3  -3  -6   15.02    8.63
  -3  -3   6    5.78    0.51
  -3  -3   6    5.79    0.66
  -3   3   6    2.40   11.77
  -3   3   6    5.75    0.45
   3   3  -6    5.03   10.16
  -2  -3   6    6.69    7.15
   2  -3  -6    7.91    7.84
  -2   3   6    7.09   10.77
   2   3  -6    1.03    9.32
   1  -3  -6   11.13    9.30
  -1  -3   6    0.24    0.24
  -1  -3   6    0.67    0.31
  -1  -3   6   -0.59    8.02
  -1   3   6    0.37    0.13
   1   3  -6    6.08    9.64
   0  -3  -6   -6.83    9.92
   0  -3  -6   -7.39    8.93
   0  -3   6    0.11    0.16
   0  -3   6    0.52    0.28
   0  -3   6   16.13    8.97
   0   3  -6    4.74    8.89
  -1  -3  -6  -14.42    9.01
  -1  -3  -6   -5.31    8.83
   1  -3   6   -0.01    0.18
   1  -3   6   -0.06    0.12
   1  -3   6   -4.38    7.61
   1   3   6   -0.08    0.04
  -1   3  -6    0.03    0.09
  -1   3  -6    7.31    9.41
   2  -3   6   34.72   12.82
   2  -3   6   20.37    1.54
  -2  -3  -6   19.37   11.52
  -2  -3  -6   11.65    9.37
  -2   3  -6   20.70    1.02
  -2   3  -6   23.69   10.98
   2   3   6   21.72    0.91
   3  -3   6    8.81   10.50
  -3  -3  -6   20.42   10.78
   3  -3   6   10.26    1.10
  -3  -3  -6    5.20   10.83
  -3   3  -6   11.77    0.74
   3   3   6   11.21    0.61
  -3   3  -6   11.51    0.66
  -3   3  -6   28.86   13.21
  -4  -3  -6    8.06    9.62
   4  -3   6    7.01    9.05
   4  -3   6    4.27    0.73
  -4  -3  -6   16.79   10.05
   4   3   6    5.95    0.66
   4   3   6    5.26    0.41
  -4   3  -6    5.40    0.41
  -4   3  -6    4.97    0.44
  -5  -3  -6    0.76    0.21
   5  -3   6    0.92    0.45
   5   3   6    0.86    0.32
  -5   3  -6    0.88    0.18
   5   3   6    1.03    0.17
  -6  -3  -6    0.47    0.15
   6  -3   6    0.50    0.35
  -6  -3  -6    0.31    0.16
  -6   3  -6    0.53    0.14
   6   3   6    0.34    0.12
   6   3   6    0.06    0.17
  -7  -3  -6   -0.05    0.09
  -7  -3  -6    0.10    0.15
  -7  -3  -6    0.00    0.07
   7  -3   6    0.09    0.25
   7   3   6    0.19    0.15
  -7   3  -6    0.05    0.08
  -8  -3  -6    1.16    0.26
  -8  -3  -6    1.09    0.17
  -8  -3  -6    1.14    0.27
   8  -3   6    1.66    0.61
  -8   3  -6    0.99    0.17
   8   3   6    1.60    0.34
   9  -3   6    2.79    0.61
  -9  -3  -6    2.12    0.18
  -9  -3  -6    2.16    0.34
  -9   3  -6    2.16    0.23
   9   3   6    2.34    0.45
  -9   3  -6    2.87    0.35
 -10  -3  -6    0.22    0.18
  10   3   6    0.45    0.30
 -10   3  -6    0.30    0.12
 -10   3  -6    0.33    0.17
  11  -3   6   13.09    1.32
 -11   3  -6   11.92    0.59
  11   3   6   11.76    0.98
 -12  -3  -6    5.90    0.56
  12  -3   6    4.82    0.86
  12   3   6    5.42    0.65
 -12   3  -6    5.74    0.51
 -12   3  -6    4.91    0.40
 -13  -3  -6   10.01    0.78
  13  -3   6   11.37    1.22
  13   3   6    9.89    0.86
 -13   3  -6    9.41    0.59
 -13   3  -6   10.01    0.68
  14  -3   6   -0.44    0.28
  14   3   6    0.02    0.21
  15  -3   6    1.83    0.50
 -15  -3  -6    0.26    0.19
 -16  -3  -6    0.25    0.18
  16  -3   6    0.02    0.33
 -16   3  -6    0.33    0.17
  17  -3   6    0.00    0.32
 -17  -3  -6    0.85    0.24
 -17   3  -6    0.02    0.15
 -15  -4   6    0.26    0.21
 -15   4   6    0.10    0.17
 -14  -4   6    0.22    0.24
 -14   4   6    0.98    0.26
 -13  -4   6    1.13    0.37
 -13   4   6    1.01    0.29
 -12  -4   6    0.02    0.28
 -12  -4   6    1.22    0.42
 -11  -4   6    0.12    0.25
 -11  -4   6    0.46    0.23
 -11   4   6    0.59    0.20
 -10  -4   6    0.97    0.32
 -10  -4   6    1.11    0.43
  10   4  -6    0.86    0.32
  -9  -4   6    0.03    0.27
  -9  -4   6    0.63    0.28
  -9   4   6    1.22    0.29
  -8  -4   6   -0.15    0.24
  -8  -4   6    0.33    0.21
  -8   4   6    0.29    0.17
   8   4  -6    0.16    0.21
  -7  -4   6    1.01    0.34
  -7  -4   6    1.45    0.49
  -7   4   6    0.91    0.27
  -7   4   6    1.16    0.22
   7   4  -6    1.12    0.39
  -6  -4   6    1.31    0.32
  -6  -4   6    1.75    0.49
   6   4  -6    1.91    0.40
  -6   4   6    1.09    0.29
  -5  -4   6    7.08    0.88
  -5  -4   6    6.90    0.65
  -5   4   6    6.66    0.58
   5   4  -6    7.80    0.76
  -4  -4   6    0.27    0.22
  -4   4   6    0.20    0.13
   4   4  -6    0.34    0.20
  -3  -4   6    3.68    0.62
   3   4  -6    3.33    0.49
  -3   4   6    3.60    0.43
   2   4  -6    4.71    0.59
  -2   4   6    4.38    0.49
   1   4  -6    0.05    0.16
  -1   4   6    0.42    0.19
   0   4   6    0.87    0.24
   1   4   6    2.97    0.39
  -1   4  -6    3.67    0.49
  -2   4  -6    0.06    0.13
   2   4   6   -0.03    0.09
   3  -4   6    5.59    0.95
  -3   4  -6    5.13    0.60
   3   4   6    5.30    0.48
  -3   4  -6    4.58    0.47
   4  -4   6    0.24    0.32
   4   4   6    0.12    0.11
  -4   4  -6    0.14    0.15
   5  -4   6    1.62    0.64
   5   4   6    3.05    0.50
  -5   4  -6    2.96    0.33
  -5   4  -6    2.31    0.41
  -5   4  -6    2.99    0.45
   6  -4   6   12.67    1.35
  -6   4  -6   13.82    1.05
   6   4   6   11.71    0.69
   6   4   6   11.69    1.10
  -6   4  -6   11.13    1.08
  -6   4  -6   11.34    0.82
  -7  -4  -6    4.20    0.40
   7  -4   6    4.79    0.83
   7   4   6    4.33    0.39
  -7   4  -6    3.86    0.35
  -7   4  -6    3.17    0.48
   7   4   6    4.37    0.87
  -8  -4  -6    0.10    0.12
   8  -4   6   -0.11    0.26
  -8   4  -6    0.12    0.11
  -8   4  -6    0.27    0.18
   9  -4   6    0.57    0.40
  -9   4  -6    0.07    0.11
  -9   4  -6    0.05    0.15
 -10   4  -6    5.57    0.75
 -10   4  -6    7.47    0.45
  11  -4   6    0.13    0.29
 -11  -4  -6    0.11    0.17
 -11   4  -6   -0.15    0.14
 -11   4  -6    0.22    0.13
  12  -4   6    1.62    0.52
 -12  -4  -6    1.31    0.36
 -12   4  -6    1.13    0.29
 -13  -4  -6    0.29    0.16
  13  -4   6    0.90    0.49
 -13   4  -6    0.47    0.19
 -14  -4  -6    0.22    0.17
 -14   4  -6    0.32    0.16
 -15   4  -6    0.18    0.13
 -10   5   6    0.74    0.28
  -9  -5   6   -0.03    0.19
  -9   5   6   -0.18    0.15
  -8   5   6   -0.02    0.16
   7   5  -6   -0.28    0.21
  -6   5   6    1.06    0.31
   6   5  -6    0.63    0.30
   5   5  -6    1.13    0.37
  -5   5   6    1.66    0.34
   4   5  -6    1.37    0.41
  -4   5   6    1.11    0.33
  -3   5   6    0.40    0.23
   2   5  -6    4.80    0.63
  -2   5   6    4.16    0.54
  -1   5   6    0.49    0.25
   1   5  -6    0.08    0.23
   0   5  -6    0.85    0.31
   0   5   6    1.57    0.33
  -2   5  -6    0.71    0.30
   2   5   6    0.73    0.25
  -3   5  -6    0.57    0.24
  -3   5  -6   -0.07    0.21
  -4   5  -6    0.57    0.32
  -4   5  -6    1.22    0.30
  -5   5  -6    0.22    0.19
  -5   5  -6    0.02    0.17
  -6   5  -6    5.47    0.66
  -6   5  -6    4.04    0.40
  -7   5  -6    1.29    0.26
  -7   5  -6    0.94    0.34
  -8  -5  -6   -0.11    0.18
  -8   5  -6    0.28    0.22
  -9   5  -6    7.25    0.75
 -10   5  -6    1.77    0.38
 -20   0   7    1.03    0.31
  19   0  -7    0.09    0.17
 -19   0   7   -0.21    0.14
 -18   0   7   -0.04    0.17
  18   0  -7    0.09    0.14
  17   0  -7   -0.08    0.11
 -17   0   7    0.17    0.22
 -16   0   7   -0.19    0.12
  16   0  -7    0.24    0.11
 -16   0   7    0.12    0.21
  15   0  -7    0.02    0.11
 -15   0   7   -0.20    0.08
  15   0  -7    0.11    0.06
 -14   0   7    0.02    0.15
 -14   0   7    0.24    0.14
  14   0  -7    0.15    0.11
  14   0  -7    0.00    0.12
  13   0  -7    0.06    0.07
 -13   0   7   -0.04    0.09
 -13   0   7   -0.06    0.08
  12   0  -7   -0.18    0.10
  12   0  -7    0.00    0.06
 -11   0   7    0.11    0.10
 -11   0   7    0.15    0.11
 -11   0   7   -8.96    6.10
  11   0  -7   -4.05    5.69
  11   0  -7    0.15    0.09
  11   0  -7   -0.06    0.06
 -10   0   7    4.77    4.75
  -9   0   7   -0.06    0.06
  -9   0   7    0.05    0.08
  -9   0   7   -6.38    3.75
   9   0  -7   -2.82    3.39
  -9   0   7    0.04    0.06
   9   0  -7   -0.01    0.07
   9   0  -7    0.01    0.07
  -8   0   7   -0.06    0.07
  -8   0   7    0.00    3.27
  -8   0   7   -0.11    0.08
  -8   0   7    0.03    0.07
   8   0  -7    0.01    0.06
   8   0  -7    3.16    2.74
  -7   0   7    0.14    0.09
  -7   0   7    0.13    0.09
  -7   0   7    0.02    0.07
   7   0  -7    0.06    0.07
   7   0  -7    2.92    2.73
  -7   0   7   -1.98    2.82
   6   0  -7   -3.53    2.25
  -6   0   7    0.02    0.07
  -6   0   7   -2.60    2.47
   6   0  -7    0.14    0.08
   6   0  -7   -0.05    0.06
  -6   0   7    0.06    0.08
   6   0  -7    0.23    0.09
  -6   0   7    0.00    0.08
   5   0  -7   -0.03    0.07
   5   0  -7    0.03    0.06
   5   0  -7    0.13    0.09
   5   0  -7    0.86    2.31
  -5   0   7    0.40    0.13
  -5   0   7    0.74    2.55
   4   0  -7    0.08    0.07
  -4   0   7    0.79    1.80
   4   0  -7    0.05    0.06
   4   0  -7   -0.02    0.04
   4   0  -7    0.36    2.23
  -4   0   7    0.05    0.07
   4   0  -7    0.03    0.06
  -4   0   7    0.03    0.06
  -4   0   7   -0.02    0.06
  -3   0   7    0.02    0.06
   3   0  -7    0.02    0.05
  -3   0   7   -1.19    1.99
   3   0  -7    0.03    0.06
  -3   0   7   -0.01    0.05
   3   0  -7   -0.45    2.13
  -3   0   7    0.11    0.08
  -2   0   7    2.30    1.87
   2   0  -7    2.00    1.81
  -1   0   7    0.04    0.07
   1   0  -7   -0.03    0.04
   1   0  -7    0.06    0.05
  -1   0   7    0.04    0.08
  -1   0   7    0.05    0.06
   1   0  -7    1.08    1.68
   1   0  -7    0.12    0.07
  -1   0   7   -2.56    1.52
  -1   0   7   -0.05    0.04
   1   0  -7    0.04    0.06
   0   0  -7    0.51    0.10
   0   0   7    0.24    1.48
   0   0  -7    0.39    0.11
   0   0   7    0.63    0.10
   0   0  -7   -0.02    1.46
   0   0   7    0.34    0.09
   0   0   7    0.34    0.12
  -1   0  -7    0.81    1.61
   1   0   7   -0.44    1.41
  -1   0  -7   -0.09    0.05
  -1   0  -7   -0.01    0.04
   1   0   7    0.03    0.05
   1   0   7    0.03    0.04
  -1   0  -7   -0.04    0.05
   2   0   7   -0.38    1.25
  -2   0  -7    0.03    0.07
   2   0   7    0.06    0.04
  -2   0  -7   -0.17    1.39
  -2   0  -7   -0.01    0.04
  -3   0  -7   -0.02    0.03
  -3   0  -7   -0.05    0.05
   3   0   7    0.01    0.04
   3   0   7   -0.17    1.32
  -4   0  -7    0.07    0.08
   4   0   7    0.02    0.03
  -4   0  -7    0.07    1.22
  -5   0  -7    1.17    0.92
  -5   0  -7   -0.02    0.06
   5   0   7    0.01    0.02
   5   0   7   -0.71    1.40
  -6   0  -7    0.08    0.09
  -6   0  -7    0.24    0.57
  -7   0  -7    0.00    0.09
   8   0   7   -0.02    0.06
  -8   0  -7    0.01    0.10
   9   0   7    0.04    0.08
  -9   0  -7    0.05    0.11
  10   0   7   -0.04    0.05
 -10   0  -7   -0.04    0.08
  11   0   7   -0.07    0.07
 -11   0  -7   -0.09    0.10
 -12   0  -7    0.02    0.13
  12   0   7    0.00    0.10
  13   0   7   -0.19    0.12
 -13   0  -7   -0.30    0.14
  14   0   7    0.04    0.11
  15   0   7    0.17    0.16
  16   0   7    0.17    0.16
 -17   0  -7    0.16    0.07
  17   0   7   -0.10    0.15
 -18   0  -7    0.12    0.07
  18   0   7    0.27    0.20
  19   0   7    0.32    0.23
 -19   0  -7    0.09    0.09
  20   0   7    0.33    0.36
 -20   0  -7    0.04    0.10
 -20  -1   7    0.69    0.29
 -20   1   7    1.10    0.29
 -19  -1   7   -0.06    0.18
 -19   1   7    0.02    0.13
  18  -1  -7    0.05    0.13
 -18   1   7    0.03    0.13
 -17  -1   7    6.32    0.68
  17  -1  -7    5.58    0.37
 -17   1   7    5.98    0.54
  17   1  -7    5.85    0.30
  16  -1  -7    5.76    0.52
 -16  -1   7    4.98    0.58
 -16   1   7    5.40    0.47
  16   1  -7    5.52    0.30
 -16   1   7    5.44    0.55
 -15  -1   7   24.75    1.37
 -15  -1   7   28.10    1.51
  15   1  -7   25.29    1.21
  15   1  -7   26.32    0.84
 -15   1   7   24.81    1.34
 -15   1   7   27.50    1.19
 -14  -1   7    0.19    0.15
  14  -1  -7    0.07    0.08
  14   1  -7    0.23    0.08
  14   1  -7    0.55    0.16
 -14   1   7    0.05    0.11
 -13  -1   7    2.68    0.40
 -13  -1   7    2.93    0.42
  13  -1  -7    2.49    0.22
 -13   1   7    1.76    0.31
  13   1  -7    2.72    0.34
  13   1  -7    2.38    0.21
 -13   1   7    2.94    0.33
 -12  -1   7    2.09    0.35
 -12  -1   7    1.46    0.30
  12  -1  -7    2.56    0.22
  12   1  -7    2.14    0.23
  12   1  -7    2.22    0.19
 -12   1   7    1.99    0.27
 -12   1   7    2.32    0.31
  12   1  -7    2.15    0.29
 -11  -1   7    5.86    0.58
 -11  -1   7    5.14    0.51
  11  -1  -7    5.24    0.31
  11  -1  -7    8.47    8.16
 -11  -1   7   15.20    6.73
  11   1  -7    4.93    0.28
 -11   1   7    6.12    0.43
  11   1  -7    4.97    0.38
 -11   1   7    0.94    7.15
  11   1  -7    5.07    0.45
  11   1  -7   14.63    8.67
 -11   1   7    4.96    0.44
 -10  -1   7    0.05    0.12
 -10  -1   7   -6.03    5.18
 -10  -1   7    0.21    0.11
  10  -1  -7   -9.42    5.45
  10  -1  -7    0.12    0.07
  10   1  -7    0.60    6.83
 -10   1   7    0.08    0.08
 -10   1   7    0.06    0.06
  10   1  -7    0.05    0.06
  10   1  -7    0.11    0.09
 -10   1   7   -0.05    6.37
 -10   1   7    0.09    0.10
  -9  -1   7    7.43    0.58
  -9  -1   7    7.13    0.60
   9  -1  -7    7.27    0.35
  -9  -1   7    6.25    4.71
   9  -1  -7   -0.87    4.13
   9   1  -7    6.95    0.51
   9   1  -7    6.93    5.64
  -9   1   7    8.72    5.43
  -9   1   7    7.74    0.47
  -9   1   7    6.54    0.48
   9   1  -7    7.78    0.36
  -8  -1   7   -2.77    3.42
  -8  -1   7    1.02    0.28
   8  -1  -7    0.73    3.64
  -8  -1   7    1.21    0.25
  -8  -1   7    1.56    0.28
   8  -1  -7    1.64    0.15
   8   1  -7    1.55    0.15
  -8   1   7    4.76    3.91
  -8   1   7    1.37    0.17
   8   1  -7    1.62    0.23
  -8   1   7    1.19    0.20
   8   1  -7   -4.14    3.96
  -7  -1   7   -3.79    2.47
   7  -1  -7   -2.07    3.10
  -7  -1   7   -0.05    0.06
  -7  -1   7    0.08    0.06
   7  -1  -7    0.10    0.06
  -7  -1   7   -0.01    0.10
  -7   1   7    2.08    3.53
   7   1  -7   -0.04    0.07
  -7   1   7    0.04    0.06
  -7   1   7    0.00    0.07
   7   1  -7    0.12    0.06
   7   1  -7   -2.44    3.86
   6  -1  -7    3.27    3.12
  -6  -1   7    3.39    0.38
  -6  -1   7    2.05    2.77
  -6  -1   7    3.81    0.37
   6  -1  -7    3.32    0.23
  -6  -1   7    3.69    0.43
  -6   1   7    3.46    0.30
   6   1  -7    3.90    0.25
   6   1  -7    3.56    0.34
   6   1  -7    5.49    4.42
  -6   1   7    6.14    3.75
  -5  -1   7   35.74    5.55
   5  -1  -7   29.43    6.48
  -5  -1   7   37.06    1.35
  -5  -1   7   35.19    1.37
   5  -1  -7   35.54    1.05
  -5  -1   7   34.52    1.50
  -5   1   7   34.46    6.41
  -5   1   7   34.00    1.11
  -5   1   7   34.68    1.07
   5   1  -7   33.69    7.22
   5   1  -7   35.42    1.23
  -5   1   7   36.56    1.20
   4  -1  -7   82.73    8.67
  -4  -1   7   78.76    8.39
  -4  -1   7   78.01    2.36
  -4  -1   7   80.06    2.75
   4  -1  -7   79.35    2.13
  -4  -1   7   84.90    2.51
   4   1  -7   78.98    9.33
  -4   1   7   83.36    2.19
  -4   1   7   85.61    2.31
  -4   1   7   91.78   10.35
   4   1  -7   80.86    2.34
  -4   1   7   84.42    2.15
  -3  -1   7    0.62    0.23
   3  -1  -7   -3.45    2.41
   3  -1  -7    0.73    0.12
   3  -1  -7    0.80    0.13
  -3  -1   7    0.65    0.16
  -3  -1   7    0.78    0.19
  -3  -1   7    0.30    2.30
  -3   1   7    0.85    0.12
   3   1  -7    0.81    0.16
  -3   1   7    0.90    0.15
  -3   1   7    0.68    0.12
  -3   1   7    3.21    3.05
   3   1  -7    0.85    2.76
  -2  -1   7    4.88    0.50
  -2  -1   7    4.77    0.35
   2  -1  -7    4.47    0.29
   2  -1  -7    3.95    2.72
   2  -1  -7    4.51    0.31
  -2  -1   7    2.87    2.23
  -2  -1   7    5.05    0.40
  -2   1   7    4.51    2.97
   2   1  -7    3.25    2.70
  -2   1   7    4.35    0.31
  -2   1   7    4.88    0.29
   2   1  -7    4.45    0.36
   2   1  -7    4.51    0.37
  -2   1   7    4.90    0.29
  -1  -1   7    0.47    0.14
  -1  -1   7    0.24    0.09
   1  -1  -7    0.45    0.13
  -1  -1   7    1.10    1.78
   1  -1  -7    1.79    2.08
   1  -1  -7    0.41    0.10
  -1  -1   7    0.29    0.18
   1  -1  -7    0.22    0.10
  -1   1   7    0.45    0.13
   1   1  -7    1.98    2.18
  -1   1   7    0.49    0.10
   1   1  -7    0.49    0.13
   1   1  -7    0.43    0.12
  -1   1   7    2.07    2.55
   0  -1  -7    0.53    0.13
   0  -1  -7    0.56    0.10
   0  -1  -7    0.53    0.14
   0  -1  -7    2.26    2.07
   0  -1   7    0.40    0.19
   0  -1   7    0.32    0.12
   0  -1   7    2.72    2.30
   0  -1   7    0.36    0.10
   0   1  -7    0.42    0.13
   0   1  -7    0.45    0.12
   0   1  -7    1.94    3.56
   0   1   7    0.12    2.82
   0   1   7    0.46    0.09
  -1  -1  -7   15.07    0.56
   1  -1   7    9.67    3.05
  -1  -1  -7   15.03    0.72
   1  -1   7   15.44    1.03
   1  -1   7   15.18    0.69
  -1  -1  -7   14.92    0.65
  -1   1  -7   15.29    0.65
  -1   1  -7   15.72    0.65
   1   1   7   22.98    5.21
   1   1   7   15.84    0.54
  -1   1  -7   12.01    4.03
  -2  -1  -7    3.31    2.32
   2  -1   7    0.68    2.04
  -2  -1  -7    3.50    0.27
  -2  -1  -7    3.10    0.32
   2  -1   7    3.30    0.34
   2   1   7    3.57    0.21
  -2   1  -7    3.27    0.23
   2   1   7   -2.14    2.51
  -2   1  -7    3.11    0.27
   3  -1   7   28.51    1.04
  -3  -1  -7   30.01    1.21
  -3  -1  -7   19.94    4.58
   3  -1   7   31.01    3.83
  -3  -1  -7   29.03    0.88
   3  -1   7   27.77    1.30
  -3  -1  -7   30.74    0.99
   3   1   7   32.03    0.82
  -3   1  -7   33.00    0.90
   3   1   7   32.88    6.30
  -3   1  -7   29.82    5.40
  -3   1  -7   30.35    1.03
   4  -1   7   12.54    2.72
  -4  -1  -7   11.86    0.50
  -4  -1  -7   12.47    0.44
  -4  -1  -7   12.50    0.52
   4  -1   7   11.06    0.54
   4  -1   7   10.46    0.74
  -4  -1  -7   11.75    0.71
  -4  -1  -7   12.62    3.85
   4   1   7   13.41    4.78
  -4   1  -7   11.53    0.55
  -5  -1  -7   16.03    4.84
   5  -1   7   10.03    0.73
  -5  -1  -7   10.29    0.69
   5  -1   7   10.43    0.50
  -5  -1  -7    9.57    3.13
  -5  -1  -7   10.51    0.46
   5  -1   7   10.45    3.02
  -5  -1  -7   10.93    0.40
  -5  -1  -7   10.66    0.46
  -5   1  -7    9.93    0.51
  -5   1  -7   11.02    3.31
   6  -1   7   62.05    2.23
  -6  -1  -7   66.93    7.89
  -6  -1  -7   61.34    1.59
   6  -1   7   63.44    4.45
  -6  -1  -7   59.70    2.19
  -6  -1  -7   64.75    7.52
  -6  -1  -7   63.70    1.89
  -6   1  -7   63.65    1.84
   7  -1   7   21.07    1.31
  -7  -1  -7   21.86    1.14
  -7  -1  -7   25.24    6.45
  -7  -1  -7   21.91    0.72
  -7  -1  -7   26.19    6.68
  -7  -1  -7   22.12    0.66
   7  -1   7   21.62    2.20
   7  -1   7   22.94    2.90
   7   1   7   21.83    0.92
  -7   1  -7   21.43    0.89
  -8  -1  -7   -2.18    3.04
  -8  -1  -7    4.26    0.50
  -8  -1  -7    3.64    0.21
  -8  -1  -7    3.84    0.24
  -8  -1  -7   -0.71    3.36
   8  -1   7    3.93    0.46
   8   1   7    3.62    0.34
  -8   1  -7    3.49    0.34
  -9  -1  -7   11.68    4.79
   9  -1   7   14.12    0.93
  -9  -1  -7   13.79    1.10
  -9  -1  -7   14.45    0.55
  -9  -1  -7   15.78    4.77
  -9  -1  -7   13.36    0.49
   9   1   7   13.83    0.67
  -9   1  -7   14.78    0.76
 -10  -1  -7    3.01    4.73
 -10  -1  -7    0.47    0.20
  10  -1   7    0.25    0.19
 -10  -1  -7    0.30    0.10
 -10  -1  -7    0.19    4.10
  10   1   7    0.28    0.12
 -10   1  -7    0.68    0.18
  11  -1   7    3.94    0.49
 -11  -1  -7    3.92    0.26
 -11  -1  -7    3.96    0.28
 -11   1  -7    4.53    0.45
  11   1   7    3.97    0.32
 -12  -1  -7    0.42    0.11
  12  -1   7    0.56    0.26
 -12   1  -7    0.42    0.17
  12   1   7    0.45    0.13
 -13  -1  -7    1.06    0.17
  13  -1   7    0.89    0.30
  13   1   7    0.78    0.15
 -13   1  -7    0.89    0.26
  14  -1   7    4.27    0.61
 -14  -1  -7    4.10    0.36
 -14  -1  -7    4.29    0.34
 -14   1  -7    4.19    0.50
  14   1   7    4.08    0.30
  15  -1   7   22.20    1.37
 -15  -1  -7   21.91    0.92
 -15   1  -7   23.12    1.29
  15   1   7   22.06    0.82
  16  -1   7    0.86    0.36
 -16  -1  -7    0.81    0.19
  16   1   7    0.92    0.16
  17  -1   7    9.68    0.90
 -17  -1  -7    8.58    0.57
 -17   1  -7    8.13    0.39
  18  -1   7    0.40    0.33
 -18  -1  -7    1.13    0.24
  18   1   7    1.06    0.16
 -18   1  -7    1.05    0.15
  18   1   7    0.44    0.26
  19  -1   7    0.64    0.37
 -19  -1  -7    0.26    0.14
  19   1   7    0.52    0.13
 -19   1  -7    0.84    0.14
  19   1   7    0.50    0.22
 -20  -1  -7    0.26    0.13
  20   1   7    0.27    0.22
 -20   1  -7    0.07    0.08
 -19  -2   7   -0.02    0.16
 -19   2   7    0.20    0.13
 -18  -2   7    0.35    0.26
 -18   2   7    0.89    0.22
 -17  -2   7    0.16    0.21
 -17   2   7    0.42    0.18
 -16  -2   7    1.67    0.37
 -16   2   7    1.03    0.25
 -15  -2   7    0.48    0.28
 -15  -2   7   -0.01    0.17
 -15   2   7    0.06    0.10
 -15   2   7   -0.12    0.14
 -14  -2   7    7.34    0.71
 -14  -2   7    7.96    0.83
 -14   2   7    8.24    0.57
  14   2  -7    7.63    0.64
 -13  -2   7   24.76    1.48
 -13  -2   7   22.92    1.29
 -13   2   7   23.92    0.78
  13   2  -7   20.41    1.15
 -13   2   7   24.53    1.15
 -13   2   7   24.89    1.07
 -12  -2   7   44.76    2.07
 -12   2   7   44.95    1.49
  12   2  -7   38.86    1.71
 -12   2   7   46.49    1.57
 -11  -2   7    1.10    0.34
 -11  -2   7    1.03    0.29
 -11   2   7    1.38    0.28
  11   2  -7    1.01    0.23
 -11   2   7    0.84    0.23
 -10  -2   7    1.56    0.32
 -10  -2   7    1.32    0.32
 -10   2   7    1.43    0.22
 -10   2   7    1.21    0.22
  -9  -2   7    3.78    7.09
  -9  -2   7   13.22    0.86
  -9  -2   7   13.65    0.98
  -9  -2   7   13.60    0.58
   9  -2  -7   13.23    0.45
  -9   2   7   13.74    0.70
  -9   2   7   17.64    8.99
  -9   2   7   13.72    0.73
   9   2  -7    8.24    9.48
   8  -2  -7    6.26    0.31
  -8  -2   7    9.58    6.58
  -8  -2   7    6.87    0.59
   8  -2  -7   15.17    7.18
  -8  -2   7    6.12    0.55
  -8  -2   7    6.68    0.66
  -8   2   7    6.65    0.45
  -8   2   7    6.10    0.46
  -8   2   7    4.76    8.10
   8   2  -7   10.59    8.60
  -7  -2   7    7.00    0.68
  -7  -2   7    7.48    0.78
  -7  -2   7    6.92    0.56
  -7  -2   7    0.14    4.50
   7  -2  -7    7.03    5.28
   7  -2  -7    7.71    0.43
  -7   2   7   -4.10    6.25
  -7   2   7    7.93    0.52
  -7   2   7    7.48    0.48
   7   2  -7    7.94    6.41
   6  -2  -7    0.30    0.11
  -6  -2   7    7.47    5.29
  -6  -2   7    0.36    0.22
  -6  -2   7    0.35    0.17
  -6  -2   7    0.23    0.13
   6  -2  -7   -4.05    4.44
  -6   2   7    0.45    0.20
  -6   2   7    0.31    0.13
   6   2  -7   -2.76    5.70
  -6   2   7    5.16    6.21
  -5  -2   7  157.48    4.42
   5  -2  -7  163.14    4.14
  -5  -2   7  165.57    4.76
  -5  -2   7  165.01    5.16
  -5  -2   7  161.45   16.26
   5  -2  -7  160.04   14.02
  -5   2   7  163.31    4.17
   5   2  -7  153.75   17.71
  -5   2   7  162.78    3.94
  -5   2   7  161.34   17.29
   4  -2  -7    3.53    3.90
  -4  -2   7    4.45    3.78
   4   2  -7    3.36    5.46
  -4   2   7   -3.90    4.36
  -3  -2   7   16.86    5.79
  -3  -2   7   11.24    0.80
  -3  -2   7   12.34    0.69
   3  -2  -7    6.58    4.28
  -3  -2   7   11.52    1.01
   3  -2  -7   11.78    0.65
  -3   2   7    6.79    5.82
  -3   2   7   12.12    0.59
   3   2  -7   14.00    6.94
  -2  -2   7   59.90    2.52
   2  -2  -7   59.23    9.55
  -2  -2   7   59.44    2.17
  -2  -2   7   59.20    1.88
  -2  -2   7   59.39    8.97
  -2   2   7   62.18   10.86
   2   2  -7   62.89   10.42
   2   2  -7   56.56    1.92
  -2   2   7   58.86    1.75
  -1  -2   7   62.93    9.24
  -1  -2   7   69.13    2.08
   1  -2  -7   72.78    8.99
  -1  -2   7   72.63    2.86
  -1  -2   7   71.41    2.42
   1  -2  -7   71.45    2.21
  -1   2   7   67.01    1.97
   1   2  -7   53.48   10.53
   1   2  -7   70.53    2.17
  -1   2   7   83.08   12.14
   0  -2  -7    1.95    3.90
   0  -2   7    2.87    0.38
   0  -2  -7    3.13    0.31
   0  -2   7    3.84    0.57
   0  -2   7    5.19    4.40
   0  -2  -7    3.44    0.39
   0   2  -7    3.84    0.35
   0   2   7    3.08    0.26
   0   2   7    6.79    4.94
   0   2  -7  -10.32    5.51
  -1  -2  -7    6.86    3.63
   1  -2   7   -4.84    3.22
   1  -2   7    0.14    0.16
  -1  -2  -7    0.15    0.10
  -1  -2  -7    0.10    0.13
   1  -2   7    0.42    0.17
  -1   2  -7   -8.95    5.05
  -1   2  -7    0.07    0.10
   1   2   7    0.05    4.83
  -1   2  -7    0.52    0.15
   1   2   7    0.33    0.10
  -2  -2  -7   10.03    0.61
  -2  -2  -7   10.64    0.62
   2  -2   7    9.30    0.89
  -2  -2  -7    9.74    0.71
   2  -2   7   19.42    5.83
  -2  -2  -7    0.93    4.57
   2  -2   7    9.39    0.68
  -2   2  -7    7.90    4.41
   2   2   7   10.18    0.46
  -2   2  -7   10.13    0.57
  -2   2  -7   10.35    0.58
   2   2   7    7.42    6.38
  -3  -2  -7    2.59    0.28
  -3  -2  -7    1.97    0.33
  -3  -2  -7   -0.55    4.65
   3  -2   7    2.56    0.35
  -3  -2  -7    2.40    0.26
   3  -2   7    2.06    3.21
   3  -2   7    2.07    0.46
  -3   2  -7    2.16    0.25
  -3   2  -7    6.12    4.94
   3   2   7    2.20    0.19
  -3   2  -7    2.50    0.31
  -4  -2  -7   -3.69    5.22
   4  -2   7    3.84    3.76
  -4   2  -7    3.76    4.36
  -5  -2  -7   -4.61    5.89
   5  -2   7    8.79    4.08
   5  -2   7   10.35    0.97
  -5  -2  -7   10.33    0.82
  -5  -2  -7   10.76    5.27
  -5  -2  -7   11.16    0.61
  -5   2  -7   11.03    0.55
   5   2   7   10.51    0.42
  -5   2  -7   11.97    5.43
   6  -2   7   21.54    6.13
   6  -2   7   29.39    8.50
   6  -2   7   21.95    1.41
  -6  -2  -7   25.66    7.62
  -6  -2  -7   22.21    0.81
  -6  -2  -7   17.29    6.69
  -6  -2  -7   20.47    0.93
  -6   2  -7   22.37    0.85
   7  -2   7    3.88    0.58
  -7  -2  -7    3.78    0.26
   7  -2   7    2.58    5.80
  -7  -2  -7    3.30    0.35
  -7  -2  -7    8.36    6.72
   7  -2   7    9.40    6.05
  -7  -2  -7   11.30    7.18
   7   2   7    4.97    0.50
  -7   2  -7    3.76    0.30
  -8  -2  -7    6.33    0.45
  -8  -2  -7    6.48    0.34
   8  -2   7   18.01    6.93
   8  -2   7    6.49    6.12
  -8  -2  -7   -0.52    7.40
   8  -2   7    5.77    0.70
  -8  -2  -7    5.86    0.45
  -8  -2  -7   -1.90    7.25
  -8   2  -7    6.13    0.41
   8   2   7    6.50    0.59
   9  -2   7    5.85    0.73
  -9  -2  -7    4.09    0.59
  -9   2  -7    5.03    0.38
   9   2   7    6.33    0.60
 -10  -2  -7    0.30    0.11
  10  -2   7    0.55    0.29
 -10  -2  -7    0.06    0.11
  10   2   7    0.12    0.15
 -10   2  -7    0.33    0.12
 -11  -2  -7    0.60    0.17
 -11  -2  -7    0.58    0.17
  11  -2   7    0.81    0.36
  11   2   7    0.81    0.25
 -11   2  -7    0.93    0.20
 -12  -2  -7    0.60    0.17
 -12  -2  -7    0.49    0.18
  12   2   7    0.37    0.17
 -12   2  -7    0.12    0.15
  13  -2   7    0.02    0.18
 -13  -2  -7    0.14    0.12
 -13  -2  -7    0.04    0.11
  13   2   7    0.13    0.14
 -13   2  -7    0.05    0.12
 -14  -2  -7    0.42    0.17
  14  -2   7    1.32    0.45
 -14   2  -7    0.59    0.16
  14   2   7    0.54    0.19
 -14   2  -7    0.59    0.21
 -15  -2  -7    0.06    0.11
  15  -2   7    0.40    0.28
 -15   2  -7    0.54    0.14
 -15   2  -7    0.27    0.18
 -16  -2  -7    1.20    0.40
  16  -2   7    1.33    0.48
  16   2   7    1.25    0.26
 -16   2  -7    1.99    0.25
  17  -2   7   -0.14    0.28
 -17  -2  -7    0.08    0.12
 -17   2  -7   -0.07    0.08
 -18  -2  -7    3.38    0.44
  18   2   7    3.59    0.40
 -18   2  -7    3.39    0.33
 -19  -2  -7    0.11    0.16
 -19   2  -7    0.21    0.14
  19   2   7    0.02    0.15
 -17   3   7    0.24    0.13
 -16  -3   7   -0.24    0.13
 -16   3   7    0.40    0.15
 -15  -3   7    0.23    0.20
 -14  -3   7    1.21    0.57
 -13  -3   7    0.15    0.26
 -13  -3   7    0.13    0.17
 -13   3   7    0.10    0.09
 -12  -3   7    0.76    0.30
 -12  -3   7    0.61    0.38
 -12   3   7    0.57    0.19
 -12   3   7    0.86    0.23
 -11  -3   7    2.83    0.61
 -11  -3   7    3.78    0.63
 -11   3   7    3.71    0.39
 -11   3   7    3.56    0.40
 -10  -3   7    7.74    0.90
 -10  -3   7    7.07    0.71
 -10  -3   7    8.80    0.41
 -10   3   7    7.17    0.57
 -10   3   7    7.49    0.58
  -9  -3   7    8.98    0.94
  -9  -3   7   10.00    0.80
  -9   3   7    9.35    0.66
  -8  -3   7   43.89    2.21
  -8  -3   7   44.12    1.90
  -8   3   7   44.33    1.62
  -8   3   7   44.15    1.71
  -7  -3   7    0.46    0.26
  -7  -3   7   -0.05    0.12
  -7   3   7    0.00    0.09
  -6  -3   7    1.39    0.30
  -6  -3   7    1.33    0.44
  -6   3   7    1.46    0.24
  -6   3   7    1.53    0.16
  -5  -3   7    2.89    0.39
  -5  -3   7    2.43    0.47
  -5   3   7    3.32    0.36
  -4  -3   7    2.02    0.40
  -4  -3   7    2.44    0.55
  -4  -3   7    1.28    0.27
   3  -3  -7   19.11    9.18
  -3  -3   7    9.13    8.14
   3   3  -7   11.92   12.47
  -3   3   7   -4.83   11.27
   2  -3  -7   -2.51    8.23
  -2  -3   7    4.67    8.04
  -2   3   7   11.33   12.35
   2   3  -7    6.22   10.07
  -1  -3   7    6.77    8.93
   1  -3  -7    7.75    7.85
  -1   3   7    3.08   11.39
   1   3  -7   -3.67    8.88
   0  -3  -7    4.59    9.94
   0  -3   7   -1.47    8.77
   0   3  -7  -11.77    9.02
  -1  -3  -7    2.89    9.65
   1  -3   7   -2.40    8.74
  -1  -3  -7   -6.94   10.35
   1  -3   7    3.56    0.66
   1  -3   7    2.88    0.47
   1   3   7    3.67    0.34
  -1   3  -7    3.35    0.40
  -1   3  -7   16.62   11.29
  -2  -3  -7   24.58   11.02
   2  -3   7    9.21    0.82
   2  -3   7    6.61    0.94
  -2  -3  -7   17.31   10.43
   2  -3   7    9.10    8.49
   2   3   7    8.35    0.53
  -2   3  -7    9.11    0.60
  -2   3  -7   11.05    9.63
  -3  -3  -7   17.02   11.83
   3  -3   7   11.16    8.19
  -3  -3  -7   10.34   11.42
   3  -3   7    6.87    0.92
  -3   3  -7    6.15    0.50
  -3   3  -7    6.27    0.49
  -3   3  -7    0.11    8.79
   4  -3   7    0.47    0.28
  -4   3  -7   -0.01    0.08
  -4   3  -7    0.15    0.13
   4   3   7   -0.16    0.13
   4   3   7    0.12    0.08
   5  -3   7    1.71    0.49
  -5  -3  -7    1.19    0.23
  -5   3  -7    1.07    0.21
   5   3   7    0.91    0.33
   5   3   7    0.95    0.16
  -5   3  -7    1.39    0.22
   6  -3   7    0.21    0.33
  -6  -3  -7    0.35    0.19
  -6   3  -7    0.42    0.13
   6   3   7    0.30    0.10
   6   3   7   -0.07    0.16
  -7  -3  -7    1.14    0.28
  -7  -3  -7    0.91    0.16
  -7   3  -7    1.15    0.19
   7   3   7    1.01    0.14
   7   3   7    1.12    0.30
   8  -3   7    5.52    0.83
  -8  -3  -7    3.53    0.44
  -8   3  -7    3.63    0.32
   8   3   7    4.41    0.57
  -9  -3  -7    0.19    0.10
  -9  -3  -7    0.21    0.17
   9  -3   7    0.02    0.26
  -9  -3  -7    0.22    0.13
   9   3   7    0.03    0.19
  -9   3  -7    0.28    0.13
 -10  -3  -7    0.79    0.30
 -10  -3  -7    0.10    0.07
 -10  -3  -7    0.21    0.15
  10  -3   7    0.20    0.33
  10   3   7    0.35    0.21
 -11  -3  -7    0.23    0.21
  11  -3   7    0.05    0.35
 -11  -3  -7    0.19    0.17
 -11   3  -7    0.68    0.22
 -12  -3  -7    0.01    0.15
  12  -3   7    0.14    0.32
 -12   3  -7    0.25    0.16
  12   3   7   -0.24    0.14
 -12   3  -7    0.19    0.15
 -13  -3  -7    0.72    0.24
  13  -3   7    0.28    0.33
  13   3   7    0.40    0.27
 -13   3  -7    0.33    0.17
 -14  -3  -7   -0.05    0.13
  14  -3   7    0.39    0.34
 -14   3  -7    0.00    0.16
  14   3   7    0.36    0.27
 -14   3  -7    0.13    0.19
 -15  -3  -7    0.21    0.14
  15  -3   7    0.54    0.41
 -15   3  -7    0.20    0.13
 -16  -3  -7    0.09    0.14
  16  -3   7   -0.44    0.32
 -16   3  -7   -0.13    0.14
  17  -3   7    0.68    0.36
 -17   3  -7    0.72    0.19
 -14   4   7   -0.15    0.13
 -13  -4   7    0.11    0.23
 -13   4   7    0.06    0.20
 -12  -4   7    0.28    0.23
 -12   4   7    0.24    0.18
 -11  -4   7    2.38    0.48
 -11   4   7    1.91    0.35
 -10  -4   7   -0.13    0.15
 -10  -4   7    0.14    0.20
  10   4  -7    0.09    0.22
 -10   4   7    0.13    0.14
 -10   4   7   -0.04    0.16
  -9  -4   7    0.80    0.31
  -9  -4   7    1.74    0.50
   9   4  -7    1.26    0.37
  -9   4   7    1.74    0.32
  -8  -4   7   -0.01    0.15
  -8  -4   7    0.23    0.25
   8   4  -7    0.10    0.23
  -8   4   7    0.19    0.15
  -7  -4   7    0.34    0.16
  -7  -4   7    0.28    0.23
  -7   4   7    0.16    0.16
   7   4  -7    0.19    0.19
  -6  -4   7    1.26    0.34
  -6  -4   7    1.86    0.54
  -6   4   7    1.87    0.32
  -5  -4   7    1.71    0.34
  -5  -4   7    1.29    0.48
  -5   4   7    1.66    0.31
  -4  -4   7    2.74    0.56
  -4   4   7    2.75    0.40
  -3  -4   7    0.23    0.23
  -3   4   7    0.00    0.10
  -2  -4   7    1.66    0.47
  -2   4   7    1.31    0.27
  -1   4   7    3.13    0.38
   0   4   7    1.31    0.39
   1  -4   7    0.04    0.28
   1   4   7    0.05    0.08
   2  -4   7    0.44    0.43
   2   4   7    0.71    0.21
   3  -4   7    1.07    0.58
   3   4   7    0.81    0.23
  -3   4  -7    1.55    0.29
   4  -4   7   -0.10    0.40
   4   4   7    0.85    0.23
  -4   4  -7    0.77    0.19
   5  -4   7    9.58    1.21
  -5   4  -7    8.53    0.59
   5   4   7    7.02    0.87
  -5   4  -7    9.22    0.76
   5   4   7    8.60    0.59
  -5   4  -7    8.75    0.77
   6  -4   7    5.45    0.94
  -6  -4  -7    4.93    0.44
   6   4   7    5.13    0.73
  -6   4  -7    5.79    0.57
  -6   4  -7    5.02    0.42
  -6   4  -7    4.88    0.57
   6   4   7    4.13    0.39
  -7  -4  -7    1.57    0.26
  -7   4  -7    1.57    0.25
  -7   4  -7    1.59    0.34
  -7   4  -7    1.41    0.39
   8  -4   7    2.86    0.86
  -8  -4  -7    2.55    0.31
  -8   4  -7    3.38    0.43
  -8   4  -7    2.62    0.33
  -9  -4  -7    0.05    0.09
   9  -4   7    0.34    0.45
  -9   4  -7    0.31    0.19
  10  -4   7    3.23    0.78
 -10   4  -7    2.44    0.27
 -10   4  -7    3.18    0.46
 -11   4  -7    2.36    0.27
 -11   4  -7    2.06    0.38
  12  -4   7   -0.04    0.31
 -12  -4  -7    0.01    0.13
 -12   4  -7    0.14    0.17
 -12   4  -7   -0.05    0.08
  13  -4   7   -0.33    0.35
 -13  -4  -7    0.04    0.17
 -13   4  -7   -0.20    0.11
 -14  -4  -7    0.01    0.13
 -14   4  -7    0.20    0.16
 -10  -5   7   -0.96    0.43
 -10  -5   7   -0.24    0.20
  -9  -5   7    0.77    0.27
  -9   5   7    0.91    0.31
   8   5  -7    0.64    0.49
  -8   5   7    0.75    0.25
   7   5  -7    0.04    0.21
  -7   5   7   -0.06    0.12
   6   5  -7    0.02    0.16
  -6   5   7    0.20    0.17
  -5   5   7    1.36    0.34
   5   5  -7    0.57    0.30
   4   5  -7    0.63    0.29
  -4   5   7    0.45    0.26
   3   5  -7    2.66    0.53
  -3   5   7    3.29    0.46
   2   5  -7   -0.14    0.15
  -2   5   7   -0.05    0.14
  -1   5   7    3.81    0.48
   1   5  -7    4.18    0.64
   0   5   7    0.03    0.14
   1   5   7    2.06    0.35
  -1   5  -7    2.42    0.44
  -2   5  -7    0.88    0.26
  -2   5  -7    0.76    0.30
   2   5   7    0.61    0.36
  -3   5  -7   -0.07    0.17
  -3   5  -7   -0.01    0.18
  -4   5  -7    0.36    0.18
  -4   5  -7   -0.27    0.11
  -5   5  -7   -0.23    0.11
  -5   5  -7   -0.01    0.15
  -6  -5  -7    1.48    0.37
  -6   5  -7    1.46    0.37
  -6   5  -7    1.54    0.30
  -7  -5  -7    7.17    0.62
  -7   5  -7    7.45    0.78
  -7   5  -7    7.18    0.53
  -8   5  -7    3.53    0.51
  -8   5  -7    3.48    0.37
  -9   5  -7    3.25    0.56
  -9   5  -7    3.28    0.49
 -10   5  -7    3.86    0.57
  20   0  -8   -0.41    0.21
 -20   0   8    0.16    0.13
 -19   0   8    0.08    0.19
  19   0  -8    0.27    0.17
  18   0  -8   22.48    1.09
 -18   0   8   23.17    1.76
 -17   0   8   -0.18    0.12
  17   0  -8    0.19    0.16
 -16   0   8    6.05    0.67
  16   0  -8    6.66    0.71
  16   0  -8    6.52    0.53
  15   0  -8    0.45    0.18
  15   0  -8    0.60    0.19
 -15   0   8    0.40    0.16
 -14   0   8    6.09    0.58
  14   0  -8    5.03    0.45
  14   0  -8    5.82    0.48
 -13   0   8    0.43    0.19
 -13   0   8    0.22    0.15
  13   0  -8    0.46    0.15
  13   0  -8    0.02    0.13
 -12   0   8    1.94    0.32
  12   0  -8    2.36    0.29
 -12   0   8    2.37    0.35
  12   0  -8    1.97    0.28
 -11   0   8   17.89    8.12
  11   0  -8   17.32    0.95
 -11   0   8   16.94    0.92
  11   0  -8   16.06    0.82
 -11   0   8   16.79    0.90
  11   0  -8   34.67   10.86
  10   0  -8    6.72    9.83
 -10   0   8   -4.14    5.45
  -9   0   8    3.61    4.55
   9   0  -8    1.07    3.52
   8   0  -8   20.90    0.89
   8   0  -8   22.63    0.92
  -8   0   8   15.01    5.42
  -8   0   8   20.81    0.97
  -8   0   8   21.41    0.90
   8   0  -8   17.23    5.37
  -8   0   8   22.05    0.98
   8   0  -8   21.28    0.92
   7   0  -8   20.57    0.84
   7   0  -8   20.87    0.89
  -7   0   8   19.77    0.86
   7   0  -8   21.20    0.86
  -7   0   8   10.17    4.56
  -7   0   8   20.51    0.94
  -7   0   8   22.14    0.94
   7   0  -8   15.70    5.04
  -6   0   8    3.63    2.84
   6   0  -8    0.80    0.16
   6   0  -8    6.77    3.06
  -6   0   8    0.95    0.18
   6   0  -8    1.04    0.18
  -6   0   8    1.04    0.18
  -6   0   8    1.48    0.23
   6   0  -8    1.05    0.18
   5   0  -8    0.07    0.07
  -5   0   8    0.17    0.11
  -5   0   8    0.32    2.52
   5   0  -8   -0.10    2.66
  -5   0   8    0.03    0.08
  -5   0   8    0.09    0.10
   5   0  -8    0.17    0.09
   4   0  -8   11.22    3.44
  -4   0   8    9.77    0.54
  -4   0   8    9.04    0.54
  -4   0   8    9.78    3.58
   4   0  -8    9.63    0.51
   4   0  -8    9.91    0.48
  -4   0   8    9.38    0.53
   4   0  -8    9.19    0.48
   4   0  -8    9.41    0.49
   3   0  -8   52.20    6.65
   3   0  -8   46.01    1.40
   3   0  -8   43.59    1.51
  -3   0   8   45.95    1.48
  -3   0   8   48.64    6.74
  -3   0   8   48.41    1.50
   3   0  -8   45.03    1.37
  -3   0   8   48.50    1.47
  -2   0   8   15.67    0.69
   2   0  -8   17.99    4.05
   2   0  -8   15.41    0.64
  -2   0   8   13.34    4.13
   2   0  -8   15.87    0.73
   2   0  -8   16.06    0.65
  -2   0   8   16.06    0.67
  -2   0   8   15.93    0.70
   1   0  -8   37.16    1.17
  -1   0   8   38.59    1.17
   1   0  -8   30.12    4.89
  -1   0   8   37.60    1.24
   1   0  -8   36.20    1.18
  -1   0   8   38.32    5.01
   1   0  -8   34.39    1.13
  -1   0   8   36.66    1.17
   0   0   8   11.70    0.60
   0   0  -8   11.49    0.52
   0   0  -8   11.61    0.55
   0   0   8   10.26    3.32
   0   0   8   11.45    0.49
   0   0  -8   11.30    3.35
   0   0   8   11.61    0.51
   0   0  -8   12.04    0.59
   1   0   8   40.58    1.22
  -1   0  -8   45.87    5.22
   1   0   8   42.03    1.38
   1   0   8   42.49    5.02
  -1   0  -8   41.90    1.31
  -1   0  -8   43.10    1.27
  -1   0  -8   42.97    1.28
   1   0   8   41.60    1.12
   2   0   8  479.72   18.58
  -2   0  -8  488.72   18.37
  -3   0  -8  219.04   10.30
   3   0   8  205.39   10.17
  -3   0  -8  200.32    5.27
  -3   0  -8  226.12    5.02
  -4   0  -8   50.62    4.27
   4   0   8   51.88    5.08
   4   0   8   51.42    1.36
  -4   0  -8   52.61    1.65
  -5   0  -8   16.48    0.79
   5   0   8   18.87    3.53
  -5   0  -8   14.14    2.27
   5   0   8   17.96    0.53
   6   0   8    2.86    0.15
  -6   0  -8    3.40    0.34
  -6   0  -8    2.28    1.12
   7   0   8    3.89    0.38
  -7   0  -8    3.90    0.39
  -8   0  -8   12.14    0.77
   8   0   8   12.04    0.67
  -9   0  -8   16.08    0.94
   9   0   8   16.43    0.85
  10   0   8   15.43    0.84
 -10   0  -8   16.07    0.96
  11   0   8    0.34    0.20
 -11   0  -8    0.82    0.24
 -12   0  -8   20.57    1.24
  12   0   8   20.30    1.05
  13   0   8  184.61    5.18
 -14   0  -8   43.95    2.05
  14   0   8   44.13    1.78
  15   0   8    5.67    0.60
  16   0   8    8.63    0.73
  17   0   8    1.32    0.34
 -17   0  -8    1.64    0.15
 -18   0  -8    0.56    0.13
  19   0   8    0.22    0.27
  20   0   8    0.06    0.26
 -20   0  -8    0.03    0.15
 -20  -1   8    2.32    0.51
 -20   1   8    1.95    0.38
 -19  -1   8    0.97    0.34
 -19   1   8    1.25    0.31
 -18   1   8    0.58    0.23
  17  -1  -8    3.23    0.28
 -17  -1   8    3.38    0.52
  17   1  -8    3.04    0.33
 -17   1   8    3.79    0.40
 -15  -1   8   22.72    1.31
 -15  -1   8   23.76    1.39
  15  -1  -8   22.55    0.82
  15   1  -8   20.08    1.10
 -15   1   8   22.86    1.10
  15   1  -8   20.75    0.98
 -14  -1   8    5.60    0.59
 -14  -1   8    5.82    0.63
  14   1  -8    5.31    0.50
  14   1  -8    6.02    0.39
 -14   1   8    6.40    0.50
 -14   1   8    6.43    0.58
 -13  -1   8    3.27    0.51
  13  -1  -8    3.88    0.43
 -13  -1   8    3.79    0.48
  13   1  -8    3.99    0.27
  13   1  -8    3.09    0.25
 -13   1   8    3.70    0.42
 -13   1   8    4.20    0.40
 -12  -1   8    0.10    0.14
  12  -1  -8   -0.01    0.06
 -12  -1   8    0.05    0.11
  12   1  -8   -0.07    0.08
 -12   1   8    0.20    0.15
  12   1  -8    0.08    0.07
 -12   1   8    0.10    0.09
  12   1  -8    0.21    0.08
  11  -1  -8    1.79    0.19
 -11  -1   8    1.99    0.33
 -11  -1   8    1.83    0.34
 -11   1   8    1.71    0.27
 -11   1   8    1.87    0.26
  11   1  -8    1.79    0.25
  11   1  -8    1.80    0.18
  11   1  -8    1.66    0.25
  10  -1  -8    6.28    6.54
 -10  -1   8    4.64    6.39
  10   1  -8    4.95    6.77
 -10   1   8    1.88    6.48
   9  -1  -8   -1.93    5.82
  -9  -1   8    0.50    0.20
  -9  -1   8   -2.45    5.37
  -9   1   8   -3.44    5.84
   9   1  -8   -4.77    6.23
   8  -1  -8    4.79    0.29
  -8  -1   8    4.55    0.46
  -8  -1   8    1.35    3.98
   8  -1  -8    2.64    4.98
  -8  -1   8    5.01    0.53
  -8  -1   8    5.15    0.51
   8   1  -8    4.91    0.29
  -8   1   8    4.68    0.40
   8   1  -8    5.01    0.42
  -8   1   8    6.51    4.27
   8   1  -8    8.83    5.57
  -8   1   8    5.09    0.36
  -7  -1   8   12.04    0.84
   7  -1  -8   12.84    0.53
   7  -1  -8    9.12    5.47
  -7  -1   8   11.77    4.85
  -7  -1   8   14.14    0.85
  -7  -1   8   13.07    0.79
   7   1  -8    2.89    4.94
  -7   1   8   13.21    0.62
  -7   1   8   13.99    0.71
   7   1  -8   13.72    0.72
  -7   1   8   12.76    5.64
   7   1  -8   12.75    0.53
   6  -1  -8   43.05    1.32
   6  -1  -8   50.65    7.73
  -6  -1   8   44.42    1.66
  -6  -1   8   44.19    1.83
  -6  -1   8   47.68    1.71
  -6  -1   8   46.11    6.74
  -6   1   8   44.90    1.52
  -6   1   8   51.42    1.62
   6   1  -8   46.03    1.34
  -6   1   8   41.58    7.67
   6   1  -8   39.06    7.93
   5  -1  -8   40.16    1.23
   5  -1  -8   39.02    7.01
  -5  -1   8   43.16    1.76
  -5  -1   8   42.09    1.56
  -5  -1   8   41.16    6.02
  -5  -1   8   42.01    1.51
  -5   1   8   39.85    7.41
  -5   1   8   43.57    1.41
  -5   1   8   40.77    1.29
  -5   1   8   41.13    1.28
   5   1  -8   45.88    7.80
   4  -1  -8    7.15    3.90
   4  -1  -8   10.39    0.48
  -4  -1   8   10.64    0.77
  -4  -1   8   10.77    0.61
  -4  -1   8   10.77    0.66
  -4  -1   8    7.73    3.34
  -4   1   8   10.06    0.48
  -4   1   8   10.19    0.54
  -4   1   8    5.78    4.46
  -4   1   8   10.50    0.49
   4   1  -8    9.37    4.07
  -3  -1   8    5.37    0.44
   3  -1  -8    5.06    0.36
  -3  -1   8    5.43    0.54
  -3  -1   8    5.93    0.43
   3  -1  -8    5.34    0.45
   3  -1  -8    5.69    0.34
  -3  -1   8    5.93    2.66
   3  -1  -8   -1.12    2.92
  -3   1   8    5.14    0.36
   3   1  -8    5.32    0.41
   3   1  -8    6.28    3.46
  -3   1   8    7.41    3.69
   3   1  -8    5.73    0.42
  -3   1   8    5.88    0.35
   2  -1  -8    2.82    2.85
  -2  -1   8   -1.55    2.01
  -2   1   8   -4.74    2.76
   2   1  -8    1.72    3.51
  -1  -1   8    1.27    0.17
  -1  -1   8    1.35    0.29
  -1  -1   8    1.34    0.22
   1  -1  -8    1.30    0.21
   1  -1  -8    1.37    0.22
   1  -1  -8   -1.00    2.43
  -1  -1   8   -0.16    1.89
   1  -1  -8    1.63    0.17
   1   1  -8    0.98    0.17
  -1   1   8   -0.14    2.59
   1   1  -8    1.58    0.20
  -1   1   8    1.40    0.18
   1   1  -8   -0.31    2.57
  -1   1   8    1.21    0.17
   0  -1   8   12.13    0.82
   0  -1   8   11.79    0.51
   0  -1  -8   12.15    4.27
   0  -1  -8   12.78    0.62
   0  -1  -8   11.28    0.61
   0  -1  -8   12.06    0.51
   0  -1   8   12.16    0.66
   0  -1   8   10.63    3.29
   0   1   8   12.24    0.50
   0   1   8    7.15    3.71
   0   1   8   11.67    0.56
   0   1  -8   11.40    0.58
   0   1  -8   12.57    0.59
   0   1  -8   15.29    4.54
  -1  -1  -8    4.68    2.37
   1  -1   8    1.25    0.28
   1  -1   8   -0.53    1.68
  -1  -1  -8    1.57    0.22
  -1  -1  -8    1.39    0.19
   1  -1   8    1.67    0.21
  -1  -1  -8    1.29    0.15
   1   1   8    1.08    3.15
  -1   1  -8    1.58    0.20
  -1   1  -8    1.74    2.19
  -1   1  -8    1.17    0.21
   1   1   8    1.25    0.15
  -2  -1  -8    2.59    2.29
   2  -1   8    5.17    0.53
  -2  -1  -8    5.10    0.41
  -2  -1  -8    5.20    0.43
   2  -1   8    7.01    2.50
   2  -1   8    5.25    0.38
  -2   1  -8    5.40    0.37
  -2   1  -8    5.26    2.64
   2   1   8    1.93    3.89
   2   1   8    5.56    0.29
  -2   1  -8    5.35    0.33
   3  -1   8   24.04    4.79
   3  -1   8   24.98    1.37
   3  -1   8   25.17    0.96
  -3  -1  -8   26.52    0.81
  -3  -1  -8   29.57    5.19
  -3  -1  -8   26.14    1.11
  -3   1  -8   26.35    0.83
  -3   1  -8   22.78    5.05
   3   1   8   23.52    6.64
  -3   1  -8   26.83    0.97
  -4  -1  -8    2.94    2.53
   4  -1   8   -0.59    1.45
  -4   1  -8    3.72    2.86
  -5  -1  -8   26.63    0.79
  -5  -1  -8   25.94    0.87
   5  -1   8   26.12    3.37
  -5  -1  -8   36.64    5.06
   5  -1   8   25.73    0.91
  -5  -1  -8   24.12    1.18
  -5   1  -8   28.88    5.90
  -5   1  -8   27.08    0.99
  -6  -1  -8    0.40    0.08
  -6  -1  -8    0.61    0.19
  -6  -1  -8    4.47    3.33
  -6  -1  -8    1.26    2.35
   6  -1   8    0.33    0.20
   6  -1   8    0.99    1.17
   6  -1   8    0.48    0.11
  -6  -1  -8    0.68    0.11
  -6   1  -8   -2.23    2.24
  -6   1  -8    0.50    0.13
  -7  -1  -8   10.25    3.54
   7  -1   8   11.83    0.83
   7  -1   8   11.75    3.36
   7  -1   8   10.55    2.18
  -7  -1  -8   11.86    0.84
  -7  -1  -8    3.28    4.09
  -7  -1  -8   11.77    0.48
  -7  -1  -8   11.32    0.42
   7   1   8   11.24    0.63
  -7   1  -8   10.76    0.60
  -8  -1  -8   -1.64    2.56
  -8  -1  -8    0.46    0.27
   8  -1   8    0.45    0.24
  -8  -1  -8   -2.07    3.70
   9  -1   8    9.76    0.79
  -9  -1  -8   10.04    0.39
  -9  -1  -8   10.76    6.36
  -9  -1  -8    9.67    0.82
  -9  -1  -8   11.04    5.55
  -9  -1  -8   10.70    0.45
   9   1   8   11.04    0.61
  -9   1  -8   10.36    0.63
 -10  -1  -8    8.65    0.77
 -10  -1  -8    8.52    0.36
 -10  -1  -8    8.18    0.40
 -10  -1  -8   10.05    5.22
 -10  -1  -8   10.10    4.69
  10  -1   8    9.22    0.78
 -10   1  -8    8.01    0.59
  10   1   8    8.45    0.51
 -11  -1  -8    7.08    0.38
  11  -1   8    8.02    0.73
 -11  -1  -8    7.00    0.73
 -11   1  -8    7.68    0.62
  11   1   8    7.48    0.46
  12  -1   8    3.59    0.52
 -12  -1  -8    3.35    0.51
 -12  -1  -8    3.27    0.24
 -12  -1  -8    2.50    0.25
  12   1   8    3.06    0.27
 -12   1  -8    3.11    0.40
  13  -1   8    1.24    0.36
 -13  -1  -8    1.65    0.19
 -13   1  -8    1.26    0.39
  13   1   8    1.58    0.19
 -14  -1  -8    2.74    0.26
 -14  -1  -8    1.98    0.23
  14  -1   8    2.55    0.45
 -14   1  -8    2.66    0.40
  14   1   8    2.65    0.23
  15  -1   8    0.15    0.30
 -15  -1  -8    0.57    0.17
 -16  -1  -8    6.62    0.46
  16  -1   8    6.21    0.76
  17  -1   8    2.91    0.55
 -17  -1  -8    1.54    0.24
  17   1   8    1.79    0.19
  18  -1   8    0.18    0.41
 -18  -1  -8    0.10    0.11
 -18   1  -8   -0.01    0.06
  18   1   8    0.27    0.16
 -19  -1  -8    0.41    0.15
 -19   1  -8    0.14    0.09
  19   1   8    0.25    0.10
 -20  -1  -8    2.25    0.33
 -20   1  -8    2.22    0.22
  20   1   8    1.66    0.42
 -19  -2   8    0.21    0.26
 -19   2   8   -0.09    0.14
 -18  -2   8    0.89    0.33
 -17  -2   8    0.40    0.25
 -17   2   8    0.96    0.23
 -16  -2   8    0.82    0.33
 -15  -2   8    1.72    0.40
 -15   2   8    2.05    0.27
 -14  -2   8    6.39    0.68
 -14  -2   8    5.74    0.73
 -14   2   8    6.74    0.52
 -14   2   8    7.74    0.63
 -13  -2   8   -0.10    0.17
 -13  -2   8   -0.02    0.13
 -13   2   8   -0.01    0.09
 -13   2   8    0.24    0.12
 -13   2   8   -0.14    0.10
 -12  -2   8   39.68    1.96
 -12   2   8   38.32    1.41
 -12   2   8   41.54    1.49
 -12   2   8   38.70    1.54
 -11  -2   8    7.93    0.70
 -11  -2   8    8.21    0.80
 -11   2   8    8.55    0.73
 -11   2   8    7.56    0.64
 -11   2   8    9.01    0.62
 -10  -2   8    5.67    0.63
  10  -2  -8    4.42    0.23
 -10  -2   8    4.70    0.53
 -10   2   8    4.64    0.42
 -10   2   8    4.60    0.39
  -9  -2   8    1.79    0.32
  -9  -2   8    1.43    0.32
  -9   2   8    1.63    0.23
  -9   2   8    1.93    0.27
   8  -2  -8    3.18    6.29
  -8  -2   8    1.05    5.65
   8   2  -8   10.71   10.10
   7  -2  -8    3.23    5.84
  -7  -2   8    6.55    0.56
  -7  -2   8    8.53    6.72
  -7  -2   8    6.09    0.64
  -7  -2   8    6.43    0.73
   7  -2  -8    6.05    0.36
  -7   2   8    6.01    0.43
  -7   2   8    5.66    0.46
   7   2  -8    5.61    9.54
  -7   2   8    5.72    0.31
  -7   2   8   20.86    9.30
  -6  -2   8   24.51    1.17
   6  -2  -8   19.59    6.69
  -6  -2   8   23.92    1.51
  -6  -2   8    9.33    5.65
   6  -2  -8   25.48    0.93
  -6  -2   8   23.09    1.49
  -6   2   8   24.42    1.05
  -6   2   8   24.11    9.28
  -6   2   8   24.95    0.81
  -6   2   8   25.53    0.99
   6   2  -8   24.55    8.91
  -5  -2   8   17.72    0.95
   5  -2  -8   16.75    6.36
  -5  -2   8   12.41    5.82
   5  -2  -8   19.64    0.81
  -5  -2   8   19.14    1.11
  -5  -2   8   19.46    1.39
   5   2  -8   17.72    7.55
  -5   2   8   18.93    0.80
  -5   2   8   12.06    7.47
  -5   2   8   18.25    0.66
  -5   2   8   17.87    0.85
   4  -2  -8   29.87    1.14
  -4  -2   8   33.39    1.52
  -4  -2   8   31.17    1.28
  -4  -2   8   28.81    1.71
   4  -2  -8   36.63    7.38
  -4  -2   8   31.88    7.39
  -4   2   8   32.13    1.12
  -4   2   8   29.47    9.49
   4   2  -8   36.84   10.43
  -3  -2   8   20.24    1.35
  -3  -2   8   19.70    6.55
  -3  -2   8   20.27    1.11
  -3  -2   8   19.45    0.92
   3  -2  -8   19.96    1.02
   3  -2  -8   21.07    6.50
   3   2  -8   23.98    8.24
  -3   2   8   19.20    0.80
  -3   2   8   12.58    7.23
  -2  -2   8    6.11    0.76
  -2  -2   8    6.08    0.57
  -2  -2   8    5.93    0.45
   2  -2  -8    6.70    0.49
  -2  -2   8    1.91    4.64
   2  -2  -8    4.08    4.56
   2   2  -8    5.86    0.48
  -2   2   8    1.58    5.13
  -2   2   8    6.32    0.40
   2   2  -8   12.38    6.18
  -1  -2   8   19.87    0.86
   1  -2  -8   17.42    6.19
  -1  -2   8   15.43    5.66
  -1  -2   8   21.29    1.39
   1  -2  -8   19.81    0.96
   1   2  -8   19.56    0.94
  -1   2   8   34.05    9.36
   1   2  -8   17.85    6.76
  -1   2   8   20.08    0.78
   0  -2   8   -0.05    0.16
   0  -2  -8   -5.25    3.40
   0  -2  -8   -0.03    0.06
   0  -2   8   -0.03    0.09
   0  -2  -8   -0.14    0.10
   0  -2   8   -2.98    3.56
   0   2   8   -3.44    4.98
   0   2   8    0.12    0.06
   0   2  -8    5.53    5.88
   0   2  -8    0.03    0.10
   0   2  -8    0.12    0.08
  -1  -2  -8    7.37    0.60
  -1  -2  -8    7.65    0.48
   1  -2   8    7.09    0.79
  -1  -2  -8   12.67    5.07
  -1  -2  -8    7.77    0.56
   1  -2   8    6.89    0.59
   1  -2   8    0.20    3.79
   1   2   8    1.33    5.30
  -1   2  -8    7.64    0.50
  -1   2  -8    1.31    4.80
   1   2   8    7.38    0.39
  -1   2  -8    6.80    0.48
  -2  -2  -8   18.21    6.34
  -2  -2  -8   14.17    0.70
  -2  -2  -8   14.29    0.89
   2  -2   8   14.47    1.17
   2  -2   8   18.23    5.44
   2  -2   8   15.17    0.91
   2   2   8   15.09    7.21
  -2   2  -8   14.69    0.71
  -2   2  -8   11.84    0.99
   2   2   8   15.17    0.58
  -2   2  -8   10.63    6.78
   3  -2   8   -0.08    0.16
  -3  -2  -8    0.09    0.11
  -3  -2  -8    1.94    3.97
  -3  -2  -8    0.22    0.09
  -3  -2  -8    0.17    0.10
   3  -2   8    0.06    3.36
   3   2   8    0.14    0.06
  -3   2  -8    4.42    5.08
   3   2   8   -9.29    5.02
  -3   2  -8    0.10    0.09
  -4  -2  -8   -7.46    5.14
   4  -2   8   -1.80    3.26
  -4   2  -8    4.59    4.89
  -5  -2  -8   23.64    0.88
  -5  -2  -8   12.27    5.95
  -5  -2  -8   22.80    0.94
   5  -2   8   20.61    1.04
   5  -2   8   21.73    1.44
  -5  -2  -8   22.08    1.29
  -5  -2  -8   13.50    7.29
   5  -2   8   23.60    5.89
  -5   2  -8   13.08    6.02
  -5   2  -8   24.45    0.92
   5   2   8   23.99    0.71
  -6  -2  -8   36.34   11.17
  -6  -2  -8   23.64    1.03
   6  -2   8   21.47    1.44
  -6  -2  -8    8.77    9.88
  -6  -2  -8   24.10    0.86
   6  -2   8   31.23    7.74
  -6  -2  -8   21.12    1.28
  -6   2  -8   22.14    0.89
  -7  -2  -8    9.18    0.58
  -7  -2  -8    8.27    0.60
  -7  -2  -8    8.68    7.81
  -7  -2  -8    9.59    0.47
   7  -2   8    9.76    0.95
  -7  -2  -8    8.37    0.81
  -7  -2  -8    4.44    7.58
   7  -2   8   14.54    6.30
   7  -2   8   13.43    6.78
  -7   2  -8    9.07    0.52
   7   2   8    9.43    0.72
  -8  -2  -8   -2.07    6.52
  -8  -2  -8    1.07    0.18
  -8  -2  -8    0.93    0.20
   8  -2   8    3.93    4.68
   8  -2   8    1.09    0.36
  -8  -2  -8    1.05    0.16
   8  -2   8   11.65    5.89
  -8  -2  -8    0.25    7.77
   8   2   8    0.77    0.24
  -8   2  -8    1.26    0.21
  -9  -2  -8    1.02    0.20
   9  -2   8    1.09    0.44
  -9  -2  -8    1.30    0.21
   9   2   8    0.78    0.26
  -9   2  -8    1.04    0.19
 -10  -2  -8    0.07    0.10
  10  -2   8   -0.24    0.21
 -10  -2  -8    0.21    0.10
  10   2   8    0.15    0.16
 -10   2  -8    0.12    0.12
 -11  -2  -8    0.19    0.11
  11  -2   8   -0.34    0.18
 -11  -2  -8   -0.02    0.09
  11   2   8    0.14    0.14
 -11   2  -8    0.12    0.12
 -12  -2  -8    3.60    0.37
 -12  -2  -8    3.18    0.37
  12  -2   8    3.32    0.60
 -12   2  -8    2.36    0.34
  12   2   8    2.77    0.40
 -13  -2  -8    0.58    0.21
 -13  -2  -8    0.30    0.16
  13  -2   8    0.32    0.30
 -13   2  -8    0.61    0.20
  13   2   8    0.36    0.17
 -14  -2  -8    0.08    0.16
 -14  -2  -8    0.02    0.14
  14  -2   8    0.12    0.30
 -14   2  -8    0.10    0.17
  15  -2   8    0.31    0.32
 -15  -2  -8    0.53    0.20
  15   2   8    0.66    0.22
 -15   2  -8    0.33    0.13
  16  -2   8   -0.41    0.27
 -16   2  -8   -0.11    0.08
  16   2   8   -0.16    0.10
 -17  -2  -8    0.93    0.24
  17  -2   8    0.37    0.34
 -17   2  -8    0.71    0.17
  18  -2   8    0.59    0.34
 -18   2  -8    0.17    0.11
  19  -2   8    0.06    0.33
 -19  -2  -8    0.29    0.17
  19   2   8    0.60    0.19
 -19   2  -8    0.59    0.17
 -17  -3   8    0.38    0.24
 -17   3   8    0.13    0.13
 -16  -3   8    0.22    0.18
 -16   3   8   -0.11    0.11
 -15  -3   8    0.21    0.19
 -14  -3   8    1.58    0.41
 -14   3   8    1.51    0.28
 -13  -3   8    0.06    0.14
 -13  -3   8    0.19    0.26
 -13   3   8    0.13    0.12
 -13   3   8    0.06    0.13
 -12  -3   8   -0.25    0.19
 -12  -3   8    0.07    0.14
 -12   3   8    0.23    0.14
 -12   3   8    0.30    0.14
 -11  -3   8   -0.04    0.17
 -11  -3   8    0.43    0.28
 -11   3   8    0.05    0.12
 -11   3   8    0.09    0.11
 -10  -3   8    0.39    0.31
 -10  -3   8    0.26    0.19
 -10   3   8    0.28    0.15
 -10   3   8    0.29    0.17
  -9  -3   8    0.42    0.18
  -9  -3   8    0.51    0.29
  -9   3   8    0.36    0.16
  -8  -3   8   15.03    1.19
  -8  -3   8   16.73    1.07
  -8   3   8   16.66    0.88
  -8   3   8   15.91    0.54
  -8   3   8   15.97    0.91
  -7  -3   8   12.91    1.28
  -7   3   8   13.92    0.53
  -7   3   8   15.49    0.82
  -6  -3   8    4.99    0.68
  -6  -3   8    4.47    0.50
  -6   3   8    4.77    0.42
  -5  -3   8    1.08    0.25
  -5  -3   8    1.41    0.38
  -5  -3   8    1.37    0.53
  -5   3   8    1.06    0.22
  -4  -3   8    2.33    0.56
  -4  -3   8    1.54    0.39
  -4  -3   8    1.62    0.31
  -4   3   8    2.02    0.28
  -3  -3   8    2.77    0.59
  -3  -3   8    2.67    0.46
  -3  -3   8    2.57    0.34
  -3   3   8    2.43    0.29
  -2  -3   8    1.70    0.28
  -2  -3   8   10.28    8.36
  -2  -3   8    1.82    0.41
  -2  -3   8    1.29    0.44
   2  -3  -8    5.84    7.51
  -2   3   8    2.01    0.25
   2   3  -8  -10.64   10.53
  -1  -3   8    8.49    1.03
  -1  -3   8   11.85    0.97
  -1  -3   8   14.02    8.88
   1  -3  -8   26.95   11.43
  -1   3   8   10.55    0.60
   1   3  -8  -15.60    9.86
  -1   3   8   17.00   14.65
   0  -3   8    2.54    0.48
   0  -3   8   -7.65    7.89
   0  -3   8    2.31    0.59
   0  -3  -8    4.27    8.67
   0   3  -8  -11.14    8.95
   0   3   8    3.38    0.32
   0   3   8   18.98   11.93
   1  -3   8    3.67    0.71
   1  -3   8    9.96    7.72
   1  -3   8    4.62    0.58
  -1  -3  -8    8.84    8.35
  -1   3  -8   11.46    9.72
  -1   3  -8    3.84    0.42
  -1   3  -8    4.08    0.43
   1   3   8    3.95    0.35
   2  -3   8   14.01    1.33
   2  -3   8   15.18    1.08
   2   3   8   14.99    0.70
  -2   3  -8   14.59    1.09
  -2   3  -8   16.10    0.86
   3  -3   8   13.66    1.00
  -3   3  -8   14.84    0.84
   3   3   8   14.23    0.68
  -4  -3  -8    0.00    0.10
   4  -3   8   -0.19    0.20
  -4   3  -8    0.04    0.09
   4   3   8   -0.09    0.05
  -4   3  -8    0.10    0.12
  -5  -3  -8   -0.08    0.07
   5  -3   8   -0.17    0.17
  -5  -3  -8    0.05    0.14
   5   3   8    0.10    0.07
  -5   3  -8    0.26    0.14
  -5   3  -8   -0.07    0.08
   5   3   8    0.35    0.23
  -6  -3  -8    4.10    0.37
   6  -3   8    4.17    0.73
  -6  -3  -8    4.17    0.45
  -6   3  -8    3.78    0.34
   6   3   8    4.25    0.57
   6   3   8    3.31    0.28
   7  -3   8    0.47    0.36
  -7  -3  -8    0.75    0.24
  -7  -3  -8    0.57    0.14
   7   3   8    0.78    0.32
  -7   3  -8    0.61    0.16
  -8  -3  -8    0.00    0.18
   8  -3   8    0.40    0.31
   8   3   8    0.32    0.22
  -8   3  -8    0.44    0.13
   9  -3   8    1.25    0.50
  -9  -3  -8    0.62    0.24
  -9  -3  -8    1.06    0.26
  -9  -3  -8    0.60    0.15
  -9   3  -8    0.78    0.19
   9   3   8    0.75    0.36
 -10  -3  -8    0.73    0.13
 -10  -3  -8    1.37    0.29
  10  -3   8    0.49    0.31
  10   3   8    0.10    0.28
 -11  -3  -8    0.06    0.15
  11  -3   8    0.10    0.28
 -11  -3  -8    0.01    0.10
  11   3   8   -0.11    0.13
 -11   3  -8    0.05    0.10
  12  -3   8    0.32    0.40
 -12  -3  -8    0.70    0.24
  12   3   8    0.11    0.23
 -12   3  -8    0.62    0.19
 -12   3  -8    0.39    0.17
 -13  -3  -8    0.35    0.23
  13  -3   8    0.31    0.33
 -13   3  -8    0.59    0.19
  13   3   8    0.41    0.26
  14  -3   8    0.39    0.42
 -14  -3  -8    0.33    0.20
 -14   3  -8    0.27    0.18
 -15  -3  -8    0.70    0.26
  15  -3   8    0.73    0.43
 -15   3  -8    1.49    0.34
 -15   3  -8    0.98    0.23
  16  -3   8    0.16    0.38
 -16  -3  -8    0.22    0.14
  17  -3   8   -0.14    0.47
 -17  -3  -8    0.71    0.27
 -17   3  -8    1.05    0.25
 -14  -4   8   -0.17    0.20
 -14   4   8    0.18    0.18
 -13   4   8    0.07    0.19
 -12  -4   8    1.35    0.40
 -12   4   8    1.01    0.27
 -11  -4   8    0.34    0.32
 -11  -4   8    0.51    0.29
 -11   4   8    0.38    0.23
 -10  -4   8   -0.28    0.26
 -10   4   8   -0.17    0.11
  10   4  -8   -0.02    0.20
 -10   4   8    0.24    0.15
  -9  -4   8    1.76    0.54
  -9  -4   8    0.76    0.29
  -9   4   8    1.02    0.28
  -8  -4   8    0.33    0.33
  -8  -4   8    0.30    0.17
  -8   4   8    0.31    0.15
  -7  -4   8    3.22    0.60
  -7  -4   8    2.23    0.39
  -7   4   8    2.65    0.37
  -6  -4   8   10.49    1.09
  -6  -4   8    9.92    0.85
  -6   4   8   10.13    0.72
  -5  -4   8    0.05    0.27
  -5   4   8    0.27    0.15
  -4  -4   8   -0.02    0.19
  -4   4   8    0.02    0.13
  -3  -4   8    1.46    0.44
  -3   4   8    1.01    0.26
  -2  -4   8    2.61    0.57
  -1  -4   8    0.38    0.41
  -1  -4   8    0.61    0.34
  -1   4   8    1.00    0.24
   0  -4   8    1.16    0.52
   0   4   8    0.86    0.23
   1  -4   8    0.26    0.34
   1   4   8    0.39    0.17
   2  -4   8    2.84    0.78
  -2   4  -8    1.29    0.27
   2   4   8    0.70    0.21
   3   4   8    1.73    0.25
  -3   4  -8    1.48    0.30
   4   4   8    1.19    0.32
  -4   4  -8    1.48    0.42
  -4   4  -8    2.11    0.32
   5  -4   8   37.42    2.97
  -5  -4  -8   40.91    1.64
  -5   4  -8   36.98    1.67
  -5   4  -8   40.47    1.74
   5   4   8   41.18    1.46
   6  -4   8    1.46    0.64
  -6  -4  -8    1.35    0.28
  -6   4  -8    0.94    0.22
  -7  -4  -8   13.21    0.75
   7  -4   8   13.01    1.49
  -7   4  -8   13.18    0.72
  -7   4  -8   11.12    0.88
   8  -4   8    7.55    1.13
  -8  -4  -8    7.52    0.52
  -8   4  -8    7.13    0.70
  -8   4  -8    8.05    0.53
  -9  -4  -8    5.60    0.41
   9  -4   8    5.14    0.96
  -9   4  -8    6.33    0.46
  10  -4   8    2.62    0.81
 -10   4  -8    2.29    0.38
  11  -4   8    2.57    0.67
 -11   4  -8    1.18    0.23
 -11   4  -8    0.74    0.27
  12  -4   8    0.36    0.30
 -12   4  -8    0.41    0.17
 -12   4  -8    0.02    0.16
 -13  -4  -8    0.75    0.24
  13  -4   8    0.73    0.53
 -13   4  -8    0.89    0.28
  14  -4   8    0.55    0.33
 -14   4  -8    0.24    0.13
  -9  -5   8    0.02    0.39
  -9   5   8    0.18    0.21
  -8  -5   8   -0.36    0.36
  -8   5   8    0.07    0.16
   8   5  -8    0.29    0.31
  -7   5   8   -0.28    0.13
   7   5  -8    0.08    0.24
  -6   5   8    0.09    0.17
   6   5  -8   -0.25    0.16
   5   5  -8    0.23    0.22
  -5   5   8    0.23    0.18
   4   5  -8    0.10    0.19
  -4   5   8    0.00    0.20
   3   5  -8    0.54    0.28
  -3   5   8    1.36    0.31
   2   5  -8    3.78    0.63
  -2   5   8    3.46    0.49
  -1   5   8    1.37    0.32
   0   5  -8    1.51    0.42
  -1   5  -8    1.41    0.39
  -2   5  -8    1.45    0.37
  -3   5  -8    0.64    0.28
  -3   5  -8    1.16    0.33
  -4   5  -8    0.44    0.29
  -5  -5  -8    2.35    0.45
  -5   5  -8    2.86    0.51
  -6  -5  -8    0.58    0.28
  -6   5  -8    0.67    0.23
  -6   5  -8    0.39    0.20
  -7  -5  -8    0.29    0.20
  -7   5  -8    0.09    0.13
  -8   5  -8    3.93    0.58
  -8   5  -8    5.01    0.46
  -9   5  -8    2.57    0.34
  -9   5  -8    2.78    0.46
  19   0  -9   -0.11    0.13
 -19   0   9   -0.28    0.15
  18   0  -9    0.10    0.15
  17   0  -9    0.25    0.13
 -17   0   9   -0.19    0.12
 -16   0   9   -0.22    0.10
  16   0  -9    0.16    0.18
  15   0  -9   -0.16    0.13
 -15   0   9   -0.03    0.17
  15   0  -9   -0.15    0.09
 -15   0   9   -0.24    0.13
 -14   0   9    0.03    0.12
  14   0  -9   -0.04    0.12
  14   0  -9   -0.07    0.07
 -14   0   9   -0.08    0.10
 -13   0   9   -0.06    0.12
 -13   0   9   -0.02    0.13
  12   0  -9    0.09    0.09
 -12   0   9   -0.01    0.11
  12   0  -9   -0.06    0.07
 -12   0   9    0.21    0.16
  11   0  -9    0.22    0.11
  11   0  -9    0.01    0.08
 -11   0   9    0.18    0.10
 -10   0   9    4.68    6.14
  10   0  -9    0.44    5.37
  -9   0   9    0.04    0.09
   9   0  -9    0.18    0.10
   9   0  -9    0.12    0.09
  -9   0   9   -0.07    0.08
  -9   0   9    0.27    0.14
  -9   0   9    3.37    5.98
   9   0  -9   -0.08    0.09
   9   0  -9   -1.02    5.40
  -8   0   9    0.54    4.01
   8   0  -9   -0.56    3.42
   8   0  -9   -0.05    0.08
  -8   0   9   -0.03    0.09
   8   0  -9   -0.04    0.05
  -8   0   9   -0.01    0.09
   8   0  -9   -0.12    0.06
  -8   0   9   -0.05    0.10
  -7   0   9   -0.02    0.09
   7   0  -9    0.01    0.07
  -7   0   9   -0.03    0.06
   7   0  -9   -0.12    0.06
   7   0  -9   -3.96    3.09
  -7   0   9    0.47    3.68
   7   0  -9    0.01    0.06
  -7   0   9    0.05    0.09
   6   0  -9    0.23    0.10
  -6   0   9    0.09    0.10
  -6   0   9   -0.21    3.43
   6   0  -9   -2.47    2.45
  -6   0   9   -0.06    0.07
   6   0  -9    0.12    0.08
   5   0  -9    3.31    3.43
  -5   0   9    0.75    3.16
  -4   0   9    0.17    0.10
   4   0  -9    0.05    0.08
  -4   0   9   -0.19    2.69
  -4   0   9    0.01    0.07
   4   0  -9    0.62    2.74
  -4   0   9   -0.05    0.09
   4   0  -9    0.07    0.08
   3   0  -9    0.19    0.08
  -3   0   9    0.48    2.62
   3   0  -9    2.56    2.56
  -3   0   9    0.08    0.06
   2   0  -9    0.06    0.06
   2   0  -9    0.08    0.07
   2   0  -9   -0.01    0.05
  -2   0   9    0.03    0.07
   2   0  -9   -2.62    2.40
  -2   0   9   -1.11    2.25
  -2   0   9    0.02    0.07
  -1   0   9   -0.04    0.06
   1   0  -9    2.40    2.09
  -1   0   9   -0.03    0.04
   1   0  -9    0.00    0.06
  -1   0   9   -0.12    2.47
   1   0  -9    0.06    0.05
   1   0  -9    0.01    0.06
  -1   0   9   -0.02    0.05
   0   0   9    0.50    2.05
   0   0  -9    2.41    2.44
  -1   0  -9    0.00    0.06
  -1   0  -9   -0.03    0.05
   1   0   9    0.00    0.08
   1   0   9   -0.01    0.05
  -1   0  -9   -0.51    2.06
   1   0   9    1.53    2.04
   2   0   9   -0.04    0.05
   2   0   9   -0.05    0.07
  -2   0  -9   -0.17    1.69
  -2   0  -9    0.02    0.05
  -2   0  -9    0.03    0.05
   2   0   9    1.13    1.84
   3   0   9    0.00    0.04
  -3   0  -9   -1.76    1.52
  -3   0  -9   -0.04    0.04
   3   0   9   -0.01    0.07
   3   0   9   -3.63    1.59
  -3   0  -9    0.10    0.07
   4   0   9    0.72    1.83
  -4   0  -9    0.05    0.08
  -4   0  -9    0.26    1.52
  -4   0  -9   -0.02    0.04
   4   0   9   -0.03    0.04
   4   0   9    0.07    0.10
  -5   0  -9    2.90    1.38
   5   0   9    0.03    0.04
   5   0   9   -0.07    0.07
   5   0   9   -3.62    1.76
  -5   0  -9    0.06    0.10
  -6   0  -9   -1.21    1.21
   6   0   9    2.90    2.03
  -7   0  -9    0.73    1.39
   8   0   9    0.10    0.08
  -8   0  -9    0.10    0.09
  -9   0  -9    0.31    0.16
   9   0   9    0.00    0.08
  10   0   9   -0.06    0.11
 -10   0  -9    0.16    0.12
  11   0   9   -0.07    0.08
 -11   0  -9    0.19    0.14
  12   0   9   -0.06    0.14
  13   0   9    0.01    0.17
 -13   0  -9   -0.09    0.15
 -14   0  -9    0.12    0.18
  15   0   9    0.07    0.16
  16   0   9   -0.32    0.18
  17   0   9    0.06    0.15
  18   0   9    0.03    0.20
 -18   0  -9    0.14    0.07
  19   0   9    0.10    0.23
 -19   0  -9    0.04    0.09
  20   0   9   -0.17    0.23
 -20   0  -9   -0.08    0.11
 -20  -1   9    0.03    0.19
 -20   1   9    0.06    0.17
 -19  -1   9    0.47    0.24
 -19   1   9    1.79    0.37
 -18   1   9    0.60    0.23
 -17  -1   9    1.58    0.39
  17  -1  -9    1.54    0.21
  17   1  -9    1.95    0.20
 -17   1   9    1.64    0.35
 -16  -1   9    4.52    0.60
  16  -1  -9    4.76    0.34
 -16   1   9    4.25    0.50
  16   1  -9    5.15    0.33
  15  -1  -9    0.27    0.11
 -15  -1   9   -0.11    0.14
 -15  -1   9    0.53    0.22
 -15   1   9    0.02    0.12
  15   1  -9    0.02    0.07
 -14  -1   9   17.92    1.16
 -14  -1   9   18.41    1.21
  14  -1  -9   18.72    0.75
  14   1  -9   18.64    1.02
 -14   1   9   20.86    1.10
 -14   1   9   19.12    0.99
  14   1  -9   18.91    0.72
 -13  -1   9    0.58    0.25
  13  -1  -9    0.56    0.14
 -13  -1   9    0.39    0.24
 -13   1   9    0.76    0.25
  13   1  -9    0.63    0.17
  13   1  -9    0.50    0.12
 -13   1   9    0.48    0.17
 -12  -1   9    1.03    0.29
 -12  -1   9    0.87    0.28
  12  -1  -9    1.22    0.17
 -12   1   9    1.54    0.27
  12   1  -9    1.31    0.16
 -12   1   9    1.20    0.27
 -11  -1   9    0.24    0.17
  11  -1  -9    0.18    0.09
 -11  -1   9    0.06    0.12
 -11   1   9    0.26    0.12
 -11   1   9    0.37    0.11
 -10  -1   9    7.94    7.72
  10  -1  -9    1.62    8.01
 -10  -1   9    0.19    0.16
 -10  -1   9    0.18    0.14
  10   1  -9    0.36    0.11
 -10   1   9    0.42    0.10
 -10   1   9    0.38    0.15
 -10   1   9    0.35    0.13
  10   1  -9    0.37    0.14
  10   1  -9   -6.72    6.83
   9  -1  -9   -9.39    6.23
  -9  -1   9    4.06    6.26
  -9  -1   9    2.09    0.33
  -9  -1   9    1.84    0.32
  -9  -1   9    1.52    0.33
   9  -1  -9    2.27    0.24
   9   1  -9    2.32    0.21
  -9   1   9    2.28    0.27
  -9   1   9    2.03    0.28
  -9   1   9    2.19    0.19
  -9   1   9    0.14    6.26
   9   1  -9    2.61    6.79
  -8  -1   9    1.91    4.78
  -8  -1   9    7.96    0.61
  -8  -1   9    7.21    0.68
   8  -1  -9    9.02    0.44
   8  -1  -9    0.80    4.78
  -8  -1   9    7.92    0.64
  -8   1   9    2.12    4.91
  -8   1   9    8.06    0.52
  -8   1   9    8.23    0.57
   8   1  -9    0.15    4.75
   8   1  -9    8.25    0.42
  -7  -1   9    1.18    0.25
   7  -1  -9    1.46    0.17
   7  -1  -9    1.04    3.74
  -7  -1   9   -1.72    3.88
  -7  -1   9    1.12    0.30
  -7   1   9    1.25    0.20
  -7   1   9    4.17    4.27
   7   1  -9    6.71    4.49
   7   1  -9    1.32    0.16
  -7   1   9    1.45    0.22
   6  -1  -9    6.70    0.38
  -6  -1   9    6.20    0.53
  -6  -1   9    6.68    0.51
   6  -1  -9   -0.30    4.47
  -6  -1   9    6.53    0.73
  -6  -1   9    9.07    4.20
  -6   1   9    2.39    3.93
  -6   1   9    5.98    0.45
   6   1  -9    8.73    4.99
  -6   1   9    7.06    0.45
   6   1  -9    6.56    0.38
  -5  -1   9   35.45    6.44
  -5  -1   9   36.13    1.46
  -5  -1   9   37.92    1.91
  -5  -1   9   36.81    1.40
   5  -1  -9   31.75    7.34
   5  -1  -9   35.33    1.42
  -5   1   9   37.59    1.29
  -5   1   9   36.23    1.22
  -5   1   9   35.06    7.79
  -4  -1   9    2.27    2.77
  -4  -1   9    1.16    0.21
   4  -1  -9    3.11    3.50
  -4  -1   9    1.47    0.30
  -4  -1   9    0.82    0.20
   4  -1  -9    1.20    0.23
   4  -1  -9    1.49    0.21
  -4   1   9    1.09    0.18
  -4   1   9    0.47    3.17
   4   1  -9    5.74    3.55
  -4   1   9    1.17    0.18
   4   1  -9    1.14    0.21
   3  -1  -9    9.80    0.63
  -3  -1   9   10.82    0.61
  -3  -1   9    5.27    3.09
   3  -1  -9   10.17    0.52
  -3  -1   9   11.07    0.83
   3   1  -9   10.67    0.62
   3   1  -9   12.36    4.37
  -3   1   9   10.75    0.55
  -3   1   9   10.67    0.51
  -3   1   9   17.40    5.23
   3   1  -9   10.98    0.64
   2  -1  -9    1.07    0.16
   2  -1  -9    0.82    0.14
   2  -1  -9   -1.79    2.62
  -2  -1   9   -1.30    1.98
  -2  -1   9    1.01    0.28
  -2  -1   9    1.03    0.18
  -2   1   9    0.97    0.16
   2   1  -9    0.36    3.07
  -2   1   9    5.55    3.61
   2   1  -9    0.92    0.18
  -2   1   9    1.05    0.16
   2   1  -9    1.30    0.21
   1  -1  -9    4.28    0.30
   1  -1  -9    4.47    0.38
   1  -1  -9    4.32    0.34
   1  -1  -9   10.60    3.97
  -1  -1   9    4.71    0.34
  -1  -1   9    4.12    0.37
  -1  -1   9    3.87    0.48
  -1  -1   9    7.59    2.83
  -1   1   9    4.40    0.38
  -1   1   9    8.23    3.89
   1   1  -9    4.05    3.67
   1   1  -9    3.53    0.33
   1   1  -9    4.76    0.38
   0  -1  -9   16.34    0.75
   0  -1   9   16.14    0.63
   0  -1   9   17.26    1.02
   0  -1  -9   15.01    0.73
   0  -1  -9   16.88    0.64
   0  -1  -9   14.84    4.30
   0  -1   9   15.33    0.76
   0  -1   9    8.48    3.17
   0   1  -9   28.89    5.61
   0   1  -9   16.96    0.75
   0   1   9   26.39    6.02
   0   1   9   16.78    0.65
   0   1   9   16.49    0.70
   0   1  -9   16.56    0.73
   1  -1   9   -0.05    0.14
   1  -1   9    0.09    0.09
  -1  -1  -9    0.05    0.09
  -1  -1  -9    0.17    0.07
  -1  -1  -9    2.78    2.85
  -1  -1  -9    0.14    0.09
   1   1   9    0.23    0.08
   1   1   9    1.32    2.70
  -1   1  -9    0.65    2.82
   1   1   9    0.31    0.10
  -1   1  -9    0.21    0.11
  -2  -1  -9    2.36    2.39
  -2  -1  -9    1.62    0.20
   2  -1   9    3.70    2.06
  -2  -1  -9    1.63    0.24
   2   1   9    2.08    3.45
  -2   1  -9    1.39    0.20
   2   1   9    1.55    0.17
  -2   1  -9    4.97    2.74
  -2   1  -9    1.85    0.20
   3  -1   9   24.43    1.38
  -3  -1  -9   24.47    0.80
  -3  -1  -9   25.05    1.11
   3  -1   9   24.55    3.62
  -3  -1  -9   26.23    0.93
   3  -1   9   24.72    0.96
   3   1   9   29.91    6.11
  -3   1  -9   27.25    0.99
  -3   1  -9   25.93    0.86
  -4  -1  -9    9.95    0.49
  -4  -1  -9   10.54    0.42
  -4  -1  -9    9.59    0.66
  -4  -1  -9    5.36    3.13
   4  -1   9    9.28    2.94
   4  -1   9   10.53    0.79
   4  -1   9   10.23    0.55
   4   1   9    7.19    4.18
  -4   1  -9   11.03    0.43
  -4   1  -9   19.54    5.00
  -4   1  -9   10.69    0.56
   5  -1   9    1.96    1.70
   5  -1   9    1.27    0.17
  -5  -1  -9    4.33    2.65
   5  -1   9    1.07    0.27
  -5  -1  -9    1.29    0.17
  -5  -1  -9    1.16    0.12
  -5  -1  -9    1.34    0.26
   5   1   9    0.09    3.92
  -5   1  -9    3.99    3.20
  -5   1  -9    1.28    0.20
  -6  -1  -9    3.07    0.19
  -6  -1  -9   12.57    3.70
   6  -1   9    3.30    0.46
  -6  -1  -9    2.37    4.12
   6  -1   9    6.05    2.06
  -6  -1  -9    3.12    0.41
  -6  -1  -9    3.54    0.25
   6  -1   9    2.71    0.25
  -6   1  -9    3.40    0.32
  -6   1  -9   -0.81    2.60
  -7  -1  -9   10.96    3.78
  -7  -1  -9    7.73    4.68
   7  -1   9   11.55    0.86
   7  -1   9   16.38    2.78
  -7  -1  -9   10.21    0.91
  -7  -1  -9   10.69    0.41
  -7  -1  -9   10.69    0.48
  -7   1  -9   10.92    0.61
  -8  -1  -9   23.78    0.80
  -8  -1  -9   32.00    7.20
  -8  -1  -9   24.00    1.33
  -8  -1  -9   22.93    0.71
   8  -1   9   23.83    1.31
   8   1   9   24.24    1.01
  -8   1  -9   25.39    1.09
  -9  -1  -9    1.28    3.36
  -9  -1  -9    1.82    0.15
  -9  -1  -9    2.14    0.19
   9  -1   9    1.97    0.38
  -9  -1  -9    2.30    4.95
  -9  -1  -9    1.44    0.35
  -9   1  -9    1.90    0.26
  10  -1   9   10.49    0.87
 -10  -1  -9   10.59    0.47
 -10  -1  -9   12.21    0.95
  10   1   9   12.10    0.61
 -10   1  -9   10.76    0.71
 -11  -1  -9    1.36    0.17
 -11  -1  -9    0.98    0.34
  11  -1   9    1.37    0.37
 -11  -1  -9    1.14    0.13
  11   1   9    1.32    0.20
 -12  -1  -9    3.47    0.59
 -12  -1  -9    3.89    0.28
  12  -1   9    4.89    0.60
 -12  -1  -9    3.94    0.25
  12   1   9    3.74    0.31
 -12   1  -9    4.22    0.48
  13  -1   9    0.58    0.30
 -13  -1  -9    0.54    0.12
 -13  -1  -9    1.07    0.18
  13   1   9    0.58    0.12
 -13   1  -9    0.70    0.24
  14  -1   9    2.02    0.39
 -14   1  -9    1.60    0.36
  14   1   9    1.76    0.19
 -15  -1  -9    0.63    0.19
  15  -1   9    0.63    0.32
 -15  -1  -9    0.58    0.17
 -15   1  -9    0.74    0.26
 -16  -1  -9    0.24    0.13
  16  -1   9    0.33    0.30
 -16  -1  -9    0.21    0.11
  16   1   9    0.17    0.08
 -16   1  -9    0.66    0.28
  17  -1   9    1.72    0.50
  17   1   9    2.23    0.37
  17   1   9    1.96    0.17
  18  -1   9    0.77    0.37
 -18  -1  -9    0.17    0.13
  18   1   9    0.11    0.19
 -19  -1  -9    3.20    0.37
  19  -1   9    2.67    0.60
 -19   1  -9    2.87    0.23
  19   1   9    3.71    0.51
 -19  -2   9    0.09    0.25
 -19   2   9    0.20    0.16
 -18  -2   9    0.45    0.28
 -18   2   9    0.75    0.25
 -17  -2   9    1.43    0.41
 -17   2   9    0.81    0.24
 -16  -2   9    0.57    0.27
 -16   2   9    0.95    0.25
 -15  -2   9    2.44    0.47
 -15   2   9    1.74    0.31
 -14  -2   9    2.06    0.41
 -14  -2   9    1.94    0.46
 -14   2   9    1.36    0.26
 -13  -2   9    0.73    0.28
 -13   2   9    1.08    0.22
 -13   2   9    0.74    0.21
 -13   2   9    1.14    0.24
 -12  -2   9    1.63    0.41
  12  -2  -9    1.49    0.11
 -12  -2   9    1.33    0.35
 -12   2   9    1.32    0.27
 -12   2   9    1.26    0.24
 -12   2   9    1.33    0.31
 -11  -2   9    6.02    0.68
  11  -2  -9    5.42    0.39
 -11  -2   9    5.70    0.61
 -11   2   9    5.53    0.48
 -10  -2   9    1.55    0.35
 -10  -2   9    1.65    0.35
  10  -2  -9    1.76    0.17
 -10   2   9    1.44    0.26
 -10   2   9    1.52    0.25
   9  -2  -9    0.29    0.10
  -9  -2   9    0.14    0.20
  -9  -2   9    0.39    0.21
  -9   2   9    0.17    0.12
  -9   2   9    0.14    0.13
   8  -2  -9    0.15    0.08
  -8  -2   9    0.35    0.24
  -8   2   9    0.07    0.10
  -8   2   9   -0.04    0.07
  -7  -2   9   -2.25    5.72
  -7  -2   9    0.57    0.31
   7  -2  -9   -5.84    6.37
  -7  -2   9    0.49    0.22
  -7  -2   9    0.32    0.17
   7  -2  -9    0.04    0.09
  -7   2   9    0.29    0.13
  -7   2   9   -0.05    0.08
   7   2  -9    7.98    9.04
  -7   2   9    0.24    0.11
  -7   2   9   -0.52    7.86
  -6  -2   9    2.97    6.82
  -6  -2   9    8.40    0.65
   6  -2  -9    7.55    0.47
   6  -2  -9    2.22    5.53
  -6  -2   9    7.18    0.68
  -6  -2   9    6.67    0.81
  -6   2   9    8.70    0.51
  -6   2   9    7.85    0.54
  -6   2   9    8.57    8.94
   6   2  -9   14.11    8.95
  -5  -2   9    4.40    0.52
  -5  -2   9   -0.06    4.50
   5  -2  -9    6.45    5.31
   5  -2  -9    4.41    0.43
  -5  -2   9    4.09    0.44
  -5  -2   9    4.45    0.65
  -5   2   9    4.22    0.35
   5   2  -9    1.71    6.06
  -5   2   9    1.63    5.98
  -5   2   9    4.50    0.41
  -4  -2   9   14.57    0.80
   4  -2  -9   11.55    5.54
  -4  -2   9   11.27    1.05
  -4  -2   9    7.22    4.78
   4  -2  -9   13.14    0.69
  -4  -2   9   13.05    0.90
  -4   2   9   12.45    0.83
  -4   2   9    6.63    7.50
   4   2  -9   11.37    6.51
  -4   2   9   12.04    0.60
  -3  -2   9   10.26    0.64
   3  -2  -9    3.74    4.40
  -3  -2   9    2.36    4.82
   3  -2  -9   10.50    0.63
  -3  -2   9   10.95    1.01
   3   2  -9   12.61    6.30
  -3   2   9    8.97    6.42
  -3   2   9   10.61    0.54
  -2  -2   9   11.55    1.02
   2  -2  -9   14.31    5.66
  -2  -2   9    5.89    4.69
  -2  -2   9   10.69    0.78
  -2  -2   9   10.21    0.77
   2  -2  -9   11.02    0.68
   2   2  -9   14.98    7.05
   2   2  -9   11.05    0.67
  -2   2   9    6.42    6.19
   2   2  -9   11.69    0.69
  -2   2   9   11.51    0.56
  -1  -2   9   13.23    5.56
   1  -2  -9   12.72    5.13
  -1  -2   9   11.51    1.04
  -1  -2   9   10.11    0.57
  -1  -2   9    9.47    0.75
   1  -2  -9   10.04    0.67
   1   2  -9   10.56    0.67
  -1   2   9   10.29    0.52
   1   2  -9   10.49    0.65
   1   2  -9   12.53    6.67
   0  -2   9    4.07    0.47
   0  -2   9   -3.41    3.61
   0  -2   9    4.39    0.65
   0  -2  -9    4.19    0.36
   0  -2  -9    4.52    0.44
   0  -2  -9   -1.43    4.73
   0  -2  -9    4.15    0.43
   0   2   9   27.26    8.70
   0   2  -9    7.10    4.93
   0   2  -9    4.30    0.40
   0   2   9    4.09    0.30
   0   2  -9    4.40    0.39
  -1  -2  -9    0.12    0.12
   1  -2   9   -3.31    3.67
   1  -2   9    0.17    0.23
  -1  -2  -9   -0.62    4.00
  -1  -2  -9   -0.04    0.08
   1  -2   9    0.07    0.10
  -1   2  -9    0.05    0.08
   1   2   9    0.03    0.05
   1   2   9   -1.93    5.16
  -1   2  -9   -0.04    0.06
  -1   2  -9    2.65    5.81
  -2  -2  -9    1.96    0.28
   2  -2   9    2.02    0.33
  -2  -2  -9   -0.03    3.65
   2  -2   9    8.54    4.37
   2  -2   9    2.35    0.48
  -2  -2  -9    1.96    0.34
  -2  -2  -9    1.79    0.23
  -2   2  -9    7.93    5.22
   2   2   9    7.44    5.87
   2   2   9    2.02    0.18
  -2   2  -9    2.15    0.27
  -3  -2  -9    1.32    0.28
   3  -2   9    1.12    0.25
  -3  -2  -9    1.48    0.23
  -3  -2  -9    1.19    0.19
  -3  -2  -9    2.25    4.21
   3  -2   9    1.65    0.41
   3  -2   9   -3.63    3.28
  -3   2  -9    1.30    0.20
   3   2   9    6.52    6.84
  -3   2  -9    9.45    5.57
   3   2   9    1.36    0.15
  -3   2  -9    1.55    0.21
  -4  -2  -9    0.77    0.31
   4  -2   9    3.69    3.48
   4  -2   9    0.29    0.28
   4  -2   9    0.61    0.21
  -4  -2  -9   -8.39    4.57
  -4   2  -9    0.57    0.15
  -4   2  -9    2.59    4.88
  -5  -2  -9   11.84    0.62
  -5  -2  -9   10.56    0.67
  -5  -2  -9   11.14    0.86
   5  -2   9   10.97    1.02
  -5  -2  -9   21.97    9.08
   5  -2   9   14.52    6.02
   5  -2   9   11.70    0.75
  -5   2  -9   12.06    0.58
  -5   2  -9   12.36    0.64
  -5   2  -9   17.62    8.04
   6  -2   9   -0.06    4.76
  -6  -2  -9    4.49    7.71
  -6  -2  -9    0.85    0.29
   6  -2   9    1.47    0.44
  -6  -2  -9    5.03    8.18
  -6  -2  -9    0.88    0.18
  -6   2  -9    7.51    7.05
  -6   2  -9    0.98    0.19
  -7  -2  -9    0.00    0.06
   7  -2   9   -2.54    4.21
  -7  -2  -9    9.48    8.03
   7  -2   9  -14.68    6.77
  -7  -2  -9    4.45    7.33
   7  -2   9    0.12    0.17
  -7  -2  -9    0.03    0.06
  -7   2  -9    0.01    0.07
  -8  -2  -9    0.10    0.08
  -8  -2  -9   -0.04    0.13
  -8  -2  -9    0.06    0.07
   8  -2   9   -0.05    0.16
  -8   2  -9    0.06    0.10
   8   2   9   -0.01    0.11
  -9  -2  -9    0.06    0.08
   9  -2   9    0.11    0.21
  -9  -2  -9    0.06    0.08
   9   2   9    0.12    0.13
 -10  -2  -9    1.01    0.19
 -10  -2  -9    0.65    0.17
  10  -2   9    1.11    0.44
 -10   2  -9    0.66    0.17
  10   2   9    0.74    0.27
  11  -2   9   -0.18    0.18
 -11  -2  -9    0.00    0.11
 -11  -2  -9    0.19    0.13
 -11   2  -9    0.07    0.14
  11   2   9    0.10    0.16
 -12  -2  -9    0.41    0.14
 -12   2  -9    0.70    0.20
 -13  -2  -9    0.06    0.12
 -13  -2  -9    0.02    0.14
  13  -2   9   -0.32    0.20
  13   2   9    0.16    0.14
 -14  -2  -9    0.47    0.21
 -14  -2  -9    0.25    0.14
  14  -2   9    0.03    0.36
  14   2   9    0.51    0.22
 -14   2  -9    0.12    0.19
 -15  -2  -9   -0.09    0.12
 -15  -2  -9   -0.04    0.13
  15  -2   9    0.18    0.32
  15   2   9   -0.23    0.13
 -15   2  -9   -0.22    0.17
 -16  -2  -9    0.18    0.14
  16  -2   9    0.46    0.42
  16   2   9   -0.16    0.17
 -16   2  -9    0.25    0.12
 -16   2  -9    1.02    0.35
  17  -2   9   -0.09    0.34
 -17  -2  -9    0.28    0.13
  17   2   9    0.13    0.13
  18  -2   9    0.91    0.42
 -18  -2  -9    0.04    0.17
  18   2   9    0.43    0.15
 -18   2  -9    0.26    0.12
 -17  -3   9    1.96    0.48
 -17   3   9    1.12    0.30
 -16  -3   9    0.33    0.25
 -16   3   9    0.29    0.16
 -15  -3   9    0.04    0.19
 -14  -3   9    0.25    0.29
 -14  -3   9    0.19    0.19
 -14   3   9    0.24    0.13
 -13  -3   9    0.04    0.23
 -13  -3   9    0.26    0.19
 -13   3   9   -0.14    0.14
 -13   3   9   -0.05    0.10
 -12  -3   9    0.50    0.29
 -12  -3   9    0.14    0.21
 -12   3   9    0.00    0.11
 -12   3   9   -0.01    0.12
 -11  -3   9    0.74    0.31
 -11  -3   9    1.59    0.40
 -11   3   9    0.77    0.27
 -11   3   9    0.66    0.20
 -10  -3   9    1.13    0.36
 -10  -3   9    1.36    0.38
 -10   3   9    0.92    0.24
 -10   3   9    1.09    0.27
  -9  -3   9   12.90    0.96
  -9  -3   9   14.38    1.25
  -9   3   9   13.33    0.83
  -9   3   9   14.01    0.92
  -8  -3   9    1.94    0.40
  -8  -3   9    1.37    0.45
  -8   3   9    2.07    0.33
  -8   3   9    2.55    0.21
  -8   3   9    2.82    0.34
  -7  -3   9   27.08    1.37
  -7  -3   9   26.57    1.64
  -7   3   9   25.90    1.14
  -7   3   9   28.51    0.95
  -7   3   9   25.88    1.22
  -6  -3   9    1.00    0.39
  -6   3   9    1.66    0.27
  -5  -3   9    3.67    0.56
  -5  -3   9    3.79    0.45
  -5   3   9    3.33    0.35
  -4  -3   9    0.09    0.12
  -4  -3   9    0.14    0.18
  -4   3   9    0.07    0.08
  -3  -3   9    0.17    0.20
  -3  -3   9    0.72    0.19
  -2  -3   9    0.15    0.11
  -2  -3   9   -0.14    0.14
  -2   3   9    0.11    0.09
  -1  -3   9   -0.05    0.22
  -1  -3   9   -0.18    0.13
  -1   3   9   -0.05    0.07
   0  -3   9    0.55    0.36
   0  -3   9    0.83    0.27
   0   3  -9    0.82    0.27
   0   3   9    0.84    0.18
   0   3  -9    0.73    0.29
   1  -3   9    0.09    0.24
  -1   3  -9    0.20    0.13
  -1   3  -9   -0.04    0.10
   1   3   9    0.18    0.10
   2  -3   9    7.87    1.00
   2  -3   9    8.53    0.80
  -2   3  -9    7.27    0.55
  -2   3  -9    7.56    0.62
   3  -3   9    6.39    0.90
   3  -3   9    6.12    0.76
  -3  -3  -9    7.69    0.58
   3   3   9    6.15    0.41
  -3   3  -9    5.36    0.51
  -3   3  -9    6.55    0.50
  -4  -3  -9   13.38    0.78
   4  -3   9   13.00    1.31
  -4   3  -9   13.51    0.79
   4   3   9   14.68    0.63
  -4   3  -9   13.86    0.75
   5  -3   9    0.85    0.43
  -5  -3  -9    1.13    0.25
  -5  -3  -9    0.47    0.17
  -5   3  -9    0.64    0.17
  -6  -3  -9   -0.03    0.14
  -6  -3  -9    0.34    0.14
   6  -3   9   -0.22    0.25
   6   3   9    0.59    0.19
  -6   3  -9    0.12    0.13
  -6   3  -9    0.13    0.13
   6   3   9   -0.18    0.20
   7  -3   9    0.24    0.28
   8  -3   9    0.42    0.34
  -9  -3  -9    0.49    0.13
   9  -3   9    0.34    0.36
  -9  -3  -9    0.60    0.25
   9   3   9    0.95    0.31
  -9   3  -9    0.31    0.15
 -10  -3  -9    0.02    0.09
  10  -3   9    0.02    0.26
 -10  -3  -9    0.14    0.17
 -10   3  -9    0.06    0.09
  10   3   9   -0.25    0.14
 -11  -3  -9   -0.06    0.09
 -11  -3  -9    0.12    0.19
  11  -3   9   -0.12    0.21
 -11   3  -9    0.15    0.09
  11   3   9    0.02    0.19
  12  -3   9    2.04    0.59
 -12  -3  -9    1.35    0.28
 -12   3  -9    1.34    0.24
  12   3   9    1.40    0.36
  13  -3   9    3.42    0.71
 -13  -3  -9    3.41    0.47
 -13   3  -9    3.21    0.39
  13   3   9    4.06    0.55
 -14  -3  -9    1.20    0.31
  14  -3   9    1.03    0.57
 -14   3  -9    1.68    0.34
 -14   3  -9    1.97    0.32
 -15  -3  -9    0.52    0.23
 -15   3  -9    0.31    0.18
 -15   3  -9   -0.41    0.21
  16  -3   9   -0.21    0.36
 -16  -3  -9    0.34    0.17
 -16   3  -9    0.28    0.17
 -14  -4   9    0.29    0.28
 -14   4   9    0.62    0.23
 -13  -4   9    0.61    0.29
 -12  -4   9    3.65    0.60
 -12   4   9    2.78    0.41
 -11  -4   9    0.66    0.29
 -11  -4   9    0.29    0.38
 -11   4   9    0.92    0.24
 -10  -4   9    6.85    0.76
 -10  -4   9    6.70    0.94
 -10   4   9    6.83    0.60
  -9  -4   9    0.83    0.31
  -9  -4   9    0.66    0.37
  -9   4   9    1.00    0.28
  -8  -4   9    0.85    0.43
  -8  -4   9    1.35    0.33
  -8   4   9    1.37    0.29
  -7  -4   9    0.25    0.19
  -7  -4   9    0.16    0.27
  -6  -4   9    0.34    0.27
  -6  -4   9   -0.07    0.12
  -6   4   9    0.17    0.15
  -5  -4   9    2.30    0.56
  -5  -4   9    2.44    0.40
  -5   4   9    3.15    0.41
  -4   4   9    0.21    0.14
  -3  -4   9    0.78    0.37
  -3   4   9    1.22    0.26
  -2  -4   9    1.08    0.43
  -2  -4   9    1.05    0.70
  -2   4   9    1.30    0.25
  -1  -4   9    0.29    0.38
  -1  -4   9    1.05    0.39
   0  -4   9    0.89    0.39
   0  -4   9    0.89    0.55
   0   4   9    1.09    0.23
   1  -4   9    0.75    0.49
   1   4   9    1.20    0.23
  -1   4  -9    0.68    0.32
   2  -4   9    1.78    0.67
  -2   4  -9    1.65    0.33
   2   4   9    1.54    0.28
   3  -4   9    1.15    0.56
   3   4   9    1.17    0.21
  -3   4  -9    1.17    0.26
  -4  -4  -9    2.87    0.40
   4  -4   9    1.79    0.68
  -4   4  -9    2.08    0.49
   4   4   9    2.38    0.30
  -4   4  -9    1.88    0.31
   5  -4   9    1.00    0.47
  -5  -4  -9    1.29    0.30
  -5   4  -9    1.62    0.25
   5   4   9    1.27    0.25
   6  -4   9   25.05    2.09
  -6  -4  -9   23.17    1.11
  -6   4  -9   22.95    1.06
   7  -4   9    0.06    0.25
  -7   4  -9    0.84    0.21
   8  -4   9    5.58    1.03
  -8  -4  -9    4.60    0.41
  -9  -4  -9    0.83    0.21
   9  -4   9    0.28    0.47
  -9   4  -9    1.19    0.33
  -9   4  -9    1.05    0.20
  10  -4   9    3.89    0.92
 -10   4  -9    4.66    0.56
 -10   4  -9    5.04    0.42
  11  -4   9    1.49    0.63
 -11   4  -9    0.83    0.26
  12  -4   9    1.38    0.64
 -13   4  -9    0.25    0.14
  -9  -5   9    0.50    0.49
  -9   5   9    0.13    0.16
  -8  -5   9    0.36    0.38
   8   5  -9    1.34    0.57
  -7  -5   9   -0.31    0.42
  -7   5   9    0.16    0.15
   7   5  -9   -0.03    0.21
  -6  -5   9    0.77    0.50
   6   5  -9    0.53    0.36
  -6   5   9    0.44    0.20
  -5   5   9   -0.04    0.14
   5   5  -9   -0.04    0.22
  -4   5   9    0.27    0.20
   4   5  -9    0.52    0.29
  -3   5   9    2.12    0.37
  -2   5   9    3.63    0.45
   1   5  -9    0.89    0.33
  -1   5   9    0.89    0.26
   0   5  -9    0.28    0.17
  -1   5  -9    0.11    0.18
  -1   5  -9    0.42    0.26
  -2   5  -9    0.12    0.20
  -2   5  -9    0.45    0.24
  -3   5  -9    1.54    0.44
  -3   5  -9    0.87    0.29
  -4   5  -9    1.24    0.33
  -5  -5  -9    0.50    0.22
  -5   5  -9    0.65    0.27
  -6  -5  -9    0.05    0.20
  -6   5  -9    0.82    0.23
  -6   5  -9    0.29    0.16
  -7  -5  -9    2.77    0.45
  -7   5  -9    3.45    0.38
  -7   5  -9    3.62    0.51
  -8  -5  -9    0.12    0.18
  -8   5  -9    0.23    0.21
 -20   0  10    9.19    0.95
  20   0 -10    9.42    0.71
 -19   0  10    1.66    0.39
  19   0 -10    1.25    0.29
  18   0 -10   36.90    1.46
  18   0 -10   37.40    1.55
  17   0 -10    6.70    0.53
 -17   0  10    5.95    0.66
  17   0 -10    5.25    0.52
  16   0 -10    0.76    0.25
 -16   0  10    0.48    0.23
  16   0 -10    0.16    0.18
 -16   0  10    0.23    0.21
  15   0 -10    2.48    0.35
  15   0 -10    2.72    0.36
 -15   0  10    1.94    0.41
 -15   0  10    2.90    0.43
  14   0 -10    7.66    0.58
 -14   0  10    7.31    0.67
 -14   0  10    7.03    0.68
  14   0 -10    6.27    0.52
  14   0 -10    6.95    0.54
 -13   0  10   -0.21    0.10
  13   0 -10    0.14    0.11
  13   0 -10   -0.09    0.10
 -13   0  10   -0.10    0.09
  13   0 -10   -0.07    0.10
  12   0 -10    3.75    0.40
  12   0 -10    3.11    0.36
 -12   0  10    3.56    0.43
 -12   0  10    3.99    0.48
  12   0 -10    3.98    0.39
  11   0 -10    4.01    0.40
 -11   0  10    4.85    0.48
  11   0 -10    4.08    0.40
  11   0 -10    4.30    0.40
 -11   0  10    4.69    0.50
 -11   0  10    4.29    0.35
 -10   0  10    0.21    0.18
 -10   0  10    0.19    0.15
  10   0 -10    0.11    0.12
  10   0 -10    0.46    0.17
  10   0 -10    0.44    0.17
  -9   0  10   40.50    1.49
  -9   0  10   41.49    1.60
   9   0 -10   38.19    1.41
  -9   0  10   42.21    1.64
   9   0 -10   36.00   10.49
  -9   0  10   44.58   11.48
   9   0 -10   39.35    1.40
  -8   0  10   40.24    1.52
  -8   0  10   37.02    1.43
   8   0 -10   41.69    8.21
  -8   0  10   27.88    7.84
  -8   0  10   38.30    1.50
   8   0 -10   39.10    1.38
   8   0 -10   38.04    1.34
  -7   0  10   99.14    2.88
  -7   0  10   97.32    2.87
   7   0 -10  101.86   10.94
  -7   0  10  103.04   11.73
   7   0 -10  101.25    2.78
   7   0 -10   95.67    2.73
  -6   0  10    7.30    4.23
  -6   0  10    7.84    0.57
  -6   0  10    8.06    0.55
   6   0 -10    8.88    3.91
   6   0 -10    7.67    0.48
   6   0 -10    7.49    0.48
  -6   0  10    7.62    0.52
   5   0 -10   -5.82    3.28
  -5   0  10    0.56    0.18
  -5   0  10    5.13    3.36
   5   0 -10    0.41    0.13
  -5   0  10    0.44    0.14
   4   0 -10    2.76    3.20
   4   0 -10    1.42    0.20
  -4   0  10    1.43    0.23
  -4   0  10    5.42    3.56
   4   0 -10    1.69    0.25
  -4   0  10    1.86    0.27
  -4   0  10    1.79    0.23
   3   0 -10   15.03    0.70
  -3   0  10   15.99    0.76
  -3   0  10   17.84    5.21
   3   0 -10   16.78    0.73
   3   0 -10   15.31    0.67
   3   0 -10   18.85    5.11
  -2   0  10    0.90    0.17
  -2   0  10   -1.04    2.67
  -2   0  10    1.18    0.19
  -2   0  10    0.92    0.20
   2   0 -10    0.00    2.55
   2   0 -10    1.17    0.18
   2   0 -10    0.72    0.15
   2   0 -10    0.99    0.17
  -1   0  10   32.34    5.60
   1   0 -10   43.29    6.51
   1   0 -10   35.58    1.25
  -1   0  10   37.53    1.23
  -1   0  10   38.64    1.25
  -1   0  10   37.33    1.36
   1   0 -10   39.19    1.28
   1   0 -10   37.90    1.24
   0   0  10    0.18    0.11
   0   0  10    0.17    0.12
   0   0  10    0.09    0.06
   0   0  10   -2.61    2.27
   0   0 -10    0.21    0.09
   0   0 -10    0.46    0.12
   0   0 -10    4.39    2.45
   0   0 -10    0.28    0.12
  -1   0 -10  118.56    3.12
   1   0  10  120.16    2.92
  -1   0 -10  113.53    3.19
   1   0  10  120.84    3.31
  -1   0 -10  110.53    8.87
   1   0  10  126.61    3.11
  -2   0 -10   10.87    0.52
   2   0  10   17.36    3.98
  -2   0 -10   10.36    3.24
  -2   0 -10    9.79    0.56
   3   0  10   85.43    7.21
  -3   0 -10   85.04   10.45
   3   0  10   80.10    2.45
  -3   0 -10   79.47    2.11
  -3   0 -10   81.86    2.37
   3   0  10   76.25    2.11
   4   0  10  119.09    8.51
  -4   0 -10  115.23    7.60
  -4   0 -10  118.35    2.84
  -4   0 -10  115.46    3.18
   4   0  10  108.40    2.85
   4   0  10  111.18    3.22
  -5   0 -10   12.36    2.81
   5   0  10    7.86    2.98
  -5   0 -10   10.61    0.66
   5   0  10    9.78    0.64
   5   0  10   10.01    0.42
  -6   0 -10    0.92    0.19
   6   0  10    5.91    2.41
   6   0  10    1.12    0.23
  -6   0 -10    0.02    1.59
   6   0  10    1.10    0.12
   7   0  10    5.63    0.49
   7   0  10    5.09    0.23
  -7   0 -10    4.95    1.94
  -7   0 -10    5.73    0.49
   8   0  10    0.34    0.17
  -8   0 -10    0.58    0.26
   8   0  10    0.43    0.06
  -9   0 -10    1.42    0.29
   9   0  10    0.93    0.24
  10   0  10    3.41    0.43
 -10   0 -10    3.70    0.47
 -11   0 -10    0.07    0.13
  11   0  10    0.15    0.15
 -12   0 -10  208.94    5.94
  12   0  10  197.38    5.65
  13   0  10    0.40    0.27
 -13   0 -10    0.12    0.23
 -14   0 -10   80.74    3.07
  14   0  10   77.80    3.03
 -15   0 -10    3.64    0.59
  15   0  10    4.74    0.58
  16   0  10    6.10    0.66
 -16   0 -10    5.22    0.67
  17   0  10    2.11    0.46
  18   0  10    0.43    0.23
  19   0  10    0.24    0.26
 -19   0 -10    0.16    0.10
  19  -1 -10    0.30    0.29
 -19  -1  10    0.57    0.31
 -19   1  10    0.28    0.20
 -18  -1  10    3.03    0.72
  18  -1 -10    3.73    0.51
 -18   1  10    2.67    0.44
 -17  -1  10    3.39    0.53
  17  -1 -10    2.42    0.25
 -17   1  10    1.87    0.38
 -16  -1  10    0.32    0.24
  16  -1 -10    0.44    0.13
 -16   1  10    0.83    0.24
 -15  -1  10   36.44    1.97
  15  -1 -10   40.76    1.28
 -15  -1  10   38.59    1.92
 -15   1  10   38.31    1.63
 -14  -1  10    4.46    0.57
  14  -1 -10    4.28    0.32
 -14  -1  10    4.43    0.56
 -14   1  10    4.08    0.46
  14   1 -10    3.02    0.41
 -14   1  10    4.23    0.48
 -13  -1  10    2.22    0.40
 -13  -1  10    2.45    0.42
  13  -1 -10    2.36    0.25
 -13   1  10    2.36    0.33
  13   1 -10    1.88    0.38
 -13   1  10    2.51    0.37
  12  -1 -10    2.55    0.25
 -12  -1  10    3.57    0.48
 -12  -1  10    3.19    0.45
 -12   1  10    3.10    0.45
  12   1 -10    3.46    0.33
 -11  -1  10    0.14    0.16
  11  -1 -10    0.22    0.10
 -11  -1  10    0.36    0.17
 -11   1  10    0.67    0.20
 -11   1  10    0.24    0.09
  11   1 -10    0.15    0.08
 -11   1  10    0.16    0.13
  10  -1 -10    1.44    0.18
 -10  -1  10    0.90    0.28
 -10  -1  10    1.14    0.29
 -10  -1  10    0.91    0.28
 -10   1  10    1.16    0.17
  10   1 -10    1.34    0.17
 -10   1  10    1.19    0.24
 -10   1  10    1.15    0.25
   9  -1 -10   -8.21    6.88
  -9  -1  10   10.37    7.14
  -9   1  10   -4.54    6.48
   9   1 -10   -9.38    7.01
  -8  -1  10    4.12    0.45
  -8  -1  10    4.41    6.41
   8  -1 -10   12.24    7.36
  -8  -1  10    4.22    0.59
  -8  -1  10    3.57    0.44
   8  -1 -10    3.60    0.28
   8   1 -10    2.06   11.36
  -8   1  10    3.65    0.35
  -8   1  10    3.61    0.38
   8   1 -10    3.86    0.29
  -8   1  10   10.53    6.69
  -7  -1  10    9.89    0.74
  -7  -1  10   21.18    6.76
   7  -1 -10    9.15    0.67
  -7  -1  10    9.68    0.70
   7  -1 -10   11.23    5.86
   7  -1 -10    9.75    0.49
  -7  -1  10    9.25    0.78
   7   1 -10   18.65    7.58
  -7   1  10    9.35    0.56
  -7   1  10    9.08    0.60
  -7   1  10    2.52    4.99
   7   1 -10    9.52    0.48
  -6  -1  10    6.07    0.63
  -6  -1  10    5.93    0.52
  -6  -1  10    0.71    4.20
   6  -1 -10    1.42    4.18
   6  -1 -10    5.42    0.49
   6  -1 -10    5.47    0.36
  -6   1  10    5.14    4.54
  -6   1  10    4.98    0.43
  -6   1  10    5.16    0.40
   6   1 -10    5.79    0.48
   6   1 -10   11.20    5.79
   6   1 -10    5.30    0.35
   5  -1 -10    0.10    0.10
  -5  -1  10    0.01    0.09
   5  -1 -10    0.11    0.07
  -5  -1  10    0.09    0.15
  -5  -1  10    0.17    0.11
   5  -1 -10   -3.25    3.63
  -5  -1  10   -2.19    3.80
   5   1 -10    0.17    0.12
   5   1 -10    1.85    4.47
  -5   1  10    0.10    0.06
  -5   1  10   -0.19    4.00
  -4  -1  10   62.68    2.03
  -4  -1  10   58.41    2.34
   4  -1 -10   59.85    8.88
   4  -1 -10   63.98    2.07
  -4  -1  10   61.22    8.21
  -4  -1  10   62.79    2.10
   4  -1 -10   61.90    1.82
   4   1 -10   60.43    9.24
   4   1 -10   62.20    2.04
  -4   1  10   65.62    1.99
  -4   1  10   67.30    9.17
  -4   1  10   62.92    1.89
   3  -1 -10   10.40    0.54
  -3  -1  10   10.90    0.68
  -3  -1  10   11.23    0.64
   3  -1 -10    6.55    4.05
   3  -1 -10   10.57    0.65
  -3  -1  10    4.14    3.48
  -3  -1  10   10.30    0.82
   3   1 -10   10.07    0.61
   3   1 -10    7.38    4.19
  -3   1  10   10.11    0.53
   3   1 -10   10.97    0.64
  -3   1  10   10.21    0.56
  -3   1  10   10.98    5.25
   2  -1 -10    3.93    0.38
  -2  -1  10    3.49    0.32
  -2  -1  10    2.01    3.01
  -2  -1  10    3.19    0.35
   2  -1 -10    3.61    0.31
   2  -1 -10    3.62    0.29
  -2  -1  10    3.62    0.48
   2  -1 -10    6.32    3.74
   2   1 -10    3.94    3.52
  -2   1  10    3.69    0.30
  -2   1  10    3.59    3.56
   2   1 -10    2.96    0.32
  -2   1  10    3.40    0.30
   1  -1 -10   20.33    5.81
   1  -1 -10   21.67    0.91
   1  -1 -10   19.87    0.87
  -1  -1  10   20.12    0.96
  -1  -1  10   20.72    4.46
  -1  -1  10   19.44    0.81
   1   1 -10   19.76    0.88
   1   1 -10   20.24    0.91
   1   1 -10   24.80    5.84
  -1   1  10   20.56    0.82
  -1   1  10   26.46    6.81
  -1   1  10   20.69    0.80
   0  -1  10   46.33    1.37
   0  -1  10   46.63    1.77
   0  -1 -10   45.06    1.35
   0  -1 -10   48.47    1.54
   0  -1 -10   43.07    7.05
   0  -1  10   36.27    5.68
   0  -1 -10   44.31    1.56
   0  -1  10   45.61    1.87
   0   1 -10   43.68    1.46
   0   1 -10   50.05    7.26
   0   1  10   47.93    1.42
   0   1  10   51.37    9.19
   0   1 -10   44.74    1.52
   0   1  10   46.58    1.45
  -1  -1 -10   27.16    1.18
   1  -1  10   35.31    5.59
   1  -1  10   31.06    1.48
  -1  -1 -10   31.52    1.00
  -1  -1 -10   32.44    1.14
  -1  -1 -10   31.49    6.45
   1  -1  10   30.67    1.18
   1   1  10   31.66    7.39
  -1   1 -10   30.55    1.15
   1   1  10   33.99    1.12
   1   1  10   33.19    1.04
  -1   1 -10   26.96    6.20
   2  -1  10    0.14    0.08
   2  -1  10   -1.72    2.25
  -2  -1 -10    0.00    0.08
  -2  -1 -10    4.34    2.69
   2  -1  10    0.05    0.18
  -2   1 -10    0.03    0.07
   2   1  10   -3.75    3.93
  -2   1 -10    0.22    0.12
  -2   1 -10    3.16    2.80
   3  -1  10   16.09    0.76
  -3  -1 -10   15.86    0.72
   3  -1  10   15.27    0.99
  -3  -1 -10   12.04    4.17
  -3  -1 -10   16.22    0.60
  -3  -1 -10   16.14    0.88
   3  -1  10   25.60    4.27
   3   1  10    9.68    5.98
  -3   1 -10   16.99    0.76
  -3   1 -10   12.24    4.27
  -3   1 -10   16.37    0.66
  -4  -1 -10    0.51    3.10
   4  -1  10    3.23    2.48
  -4  -1 -10    3.41    0.40
   4  -1  10    3.59    0.32
  -4  -1 -10    3.75    0.24
  -4  -1 -10    3.86    0.32
   4  -1  10    3.63    0.48
  -4   1 -10    3.84    0.34
  -4   1 -10    3.55    0.25
   4   1  10   -3.10    3.93
  -4   1 -10    2.03    3.67
  -5  -1 -10   11.29    0.78
   5  -1  10   10.43    0.83
  -5  -1 -10   18.57    4.04
  -5  -1 -10   11.85    0.58
   5  -1  10    4.70    2.59
   5  -1  10   10.34    0.55
  -5  -1 -10   11.16    0.45
  -5   1 -10   12.48    4.12
   5   1  10    7.90    4.73
  -5   1 -10   10.64    0.61
  -5   1 -10   11.42    0.43
  -6  -1 -10   13.89    0.50
   6  -1  10   12.58    0.94
   6  -1  10   12.27    0.60
  -6  -1 -10   14.57    0.92
  -6  -1 -10   22.54    4.54
   6  -1  10   13.06    3.71
  -6   1 -10   17.12    5.16
  -6   1 -10   14.92    0.74
  -7  -1 -10    6.53    5.91
  -7  -1 -10    4.54    0.31
   7  -1  10    4.91    0.32
   7  -1  10    4.73    2.50
   7  -1  10    4.95    0.60
  -7  -1 -10    4.66    0.25
  -7  -1 -10    3.85    3.81
  -7  -1 -10    4.65    0.52
  -7   1 -10    8.65    3.69
  -7   1 -10    4.99    0.41
  -8  -1 -10    1.15    0.16
  -8  -1 -10    1.13    0.12
  -8  -1 -10   -0.65    3.73
  -8  -1 -10    5.35    5.41
  -8  -1 -10    1.19    0.31
   8  -1  10    1.13    0.34
  -8   1 -10    1.35    0.23
  -9  -1 -10   24.85    0.76
  -9  -1 -10   27.16    1.47
   9  -1  10   26.25    1.45
  -9  -1 -10   24.54    0.85
   9   1  10   25.63    1.04
 -10  -1 -10    0.02    0.06
  10  -1  10    0.06    0.16
 -10   1 -10    0.03    0.10
 -11  -1 -10   30.92    1.15
 -11  -1 -10   33.93    0.97
 -11  -1 -10   31.65    1.73
  11  -1  10   35.32    1.75
  11   1  10   32.02    1.15
 -11   1 -10   34.31    1.48
 -12  -1 -10    9.33    0.91
 -12  -1 -10    9.51    0.46
  12  -1  10    8.97    0.87
 -12  -1 -10    9.95    0.49
  12   1  10    8.90    0.48
 -12   1 -10    9.34    0.74
 -13  -1 -10    0.12    0.07
 -13  -1 -10    0.06    0.08
 -13  -1 -10    0.21    0.25
 -13   1 -10    0.73    0.28
  13   1  10    0.18    0.07
  14  -1  10    2.83    0.51
 -14  -1 -10    2.80    0.25
 -14  -1 -10    2.76    0.24
 -14   1 -10    1.60    0.40
  14   1  10    2.31    0.20
  15  -1  10    5.97    0.77
 -15  -1 -10    7.25    0.44
 -15  -1 -10    7.71    0.44
 -15   1 -10    7.40    0.75
  15   1  10    6.68    0.32
  16  -1  10    1.08    0.42
 -16  -1 -10    1.88    0.24
 -16  -1 -10    1.47    0.22
 -16   1 -10    1.96    0.44
  16   1  10    1.61    0.13
  17  -1  10    0.83    0.39
 -17  -1 -10    1.30    0.38
  17   1  10    1.66    0.33
 -17   1 -10    1.33    0.36
  18  -1  10    0.08    0.27
 -18  -1 -10   -0.07    0.12
  18   1  10   -0.13    0.14
  19  -1  10    0.96    0.40
 -19  -1 -10    0.83    0.23
  19   1  10    0.55    0.32
 -18  -2  10    0.07    0.17
 -18   2  10   -0.08    0.11
 -17  -2  10    1.33    0.39
 -16  -2  10   -0.25    0.14
 -16   2  10   -0.13    0.11
 -15  -2  10   -0.31    0.24
 -15  -2  10   -0.25    0.17
 -15   2  10    0.11    0.11
 -14  -2  10   -0.12    0.21
 -14  -2  10    0.06    0.16
 -14   2  10    0.05    0.11
 -13  -2  10    0.36    0.23
  13  -2 -10    0.39    0.09
 -13   2  10    0.09    0.17
 -13   2  10    0.42    0.17
 -12  -2  10    2.15    0.44
 -12  -2  10    1.99    0.41
 -12   2  10    1.66    0.30
 -12   2  10    1.55    0.29
 -11  -2  10    0.29    0.15
 -11  -2  10   -0.18    0.15
  11  -2 -10    0.17    0.09
 -11   2  10    0.02    0.10
  10  -2 -10    0.63    0.13
 -10  -2  10    0.92    0.27
 -10   2  10    0.61    0.20
  -9  -2  10    2.18    0.41
   9  -2 -10    1.88    0.22
  -9  -2  10    1.97    0.35
  -9  -2  10    2.64    0.48
  -9   2  10    2.76    0.34
  -9   2  10    2.91    0.31
  -8  -2  10    0.30    0.22
  -8  -2  10    0.52    0.20
  -8  -2  10    0.19    0.13
   8  -2 -10    0.26    0.12
  -8   2  10    0.14    0.10
  -8   2  10    0.16    0.11
  -7  -2  10   -0.02    0.09
   7  -2 -10    0.12    0.10
  -7  -2  10    0.14    0.16
  -7   2  10    0.02    0.09
  -7   2  10   -0.03    0.07
  -6  -2  10   14.89    0.90
   6  -2 -10   14.17    0.69
  -6  -2  10   13.53    1.15
  -6  -2  10   20.88    7.77
  -6  -2  10   15.13    1.21
   6  -2 -10   27.22    9.31
  -6   2  10   15.77    9.25
   6   2 -10   27.57   10.69
  -6   2  10   14.19    0.71
  -6   2  10   14.59    0.80
   5  -2 -10    0.66    0.18
  -5  -2  10   -4.97    5.25
  -5  -2  10    0.51    0.25
   5  -2 -10    3.61    5.86
  -5   2  10    0.87    0.18
  -5   2  10    2.31    7.43
  -4  -2  10    1.74    0.45
   4  -2 -10    1.91    0.27
  -4  -2  10    2.50    0.31
   4  -2 -10    9.34    6.46
  -4  -2  10    0.83    5.34
  -4   2  10    5.72    9.54
  -4   2  10    2.15    0.28
   4   2 -10    1.49    7.63
  -4   2  10    2.32    0.26
  -3  -2  10    4.39    4.61
   3  -2 -10   -2.92    4.40
  -3   2  10  -13.10   11.16
   2  -2 -10    2.05    4.17
  -2  -2  10    4.38    0.51
  -2  -2  10    4.98    0.40
  -2  -2  10    2.40    4.05
  -2  -2  10    4.49    0.67
   2  -2 -10    4.13    0.41
  -2   2  10    4.48    0.33
   2   2 -10    2.03    6.16
   2   2 -10    4.61    0.45
   2   2 -10    4.35    0.42
  -2   2  10   -3.14    6.39
   1  -2 -10    0.61    0.19
  -1  -2  10    0.20    0.10
  -1  -2  10    0.06    0.19
  -1  -2  10    0.13    0.14
   1  -2 -10    3.52    4.17
   1  -2 -10    0.17    0.14
  -1  -2  10   -1.22    3.44
   1   2 -10    2.10    5.72
  -1   2  10    0.35    0.11
   1   2 -10    0.12    0.14
   1   2 -10   -0.02    0.10
  -1   2  10   -0.50    6.14
   0  -2 -10    0.32    0.13
   0  -2  10    3.58    5.18
   0  -2  10    0.55    0.22
   0  -2 -10    0.39    0.17
   0  -2 -10    0.60    0.21
   0  -2  10    0.56    0.31
   0  -2 -10    2.32    3.76
   0   2 -10    0.61    0.17
   0   2  10    3.05    6.10
   0   2 -10   -6.26    6.18
  -1  -2 -10    2.40    0.33
  -1  -2 -10    2.30    0.26
   1  -2  10    2.52    0.36
  -1  -2 -10    1.79    0.31
   1  -2  10    1.71    0.45
   1  -2  10    2.69    3.88
  -1  -2 -10   -2.90    3.92
   1   2  10   -7.72    6.17
  -1   2 -10    2.76    0.30
   1   2  10    1.94    0.20
  -1   2 -10    2.42    0.29
  -1   2 -10    3.37    5.07
  -2  -2 -10   -5.47    4.49
  -2   2 -10   -3.66    5.07
   2   2  10    5.01    7.09
   3  -2  10    1.25    0.39
   3  -2  10    8.59    4.52
  -3  -2 -10    0.58    4.55
  -3  -2 -10    0.96    0.28
  -3  -2 -10    0.95    0.18
  -3  -2 -10    1.18    0.20
   3  -2  10    0.82    0.25
  -3   2 -10    0.94    0.19
  -3   2 -10    1.43    4.99
   3   2  10    1.25    0.15
  -3   2 -10    1.26    0.21
   3   2  10    3.07    6.37
   4  -2  10    0.85    4.75
   4  -2  10    0.59    0.31
  -4  -2 -10    0.70    0.16
  -4  -2 -10    0.76    0.27
  -4  -2 -10    0.75    0.18
  -4  -2 -10    8.92    5.64
   4  -2  10    0.71    0.19
  -4   2 -10    0.57    0.15
   4   2  10    2.01    8.66
  -4   2 -10   -8.52    6.72
  -4   2 -10    0.56    0.14
   5  -2  10    3.32    4.80
  -5  -2 -10    4.25    6.76
  -5  -2 -10    4.76    8.60
  -5   2 -10    4.79    6.67
   6  -2  10   12.60    1.15
   6  -2  10   12.91    0.78
  -6  -2 -10   10.60    0.90
  -6  -2 -10    8.27    7.25
  -6  -2 -10   13.84    0.66
  -6  -2 -10   15.17    9.13
   6  -2  10   28.81    8.35
  -6   2 -10   21.34    8.47
  -6   2 -10   13.39    0.62
  -6   2 -10   14.37    0.73
  -7  -2 -10    1.19    0.30
  -7  -2 -10    1.21    0.19
   7  -2  10    1.24    0.46
  -7  -2 -10    1.10    0.17
  -7   2 -10    1.18    0.19
  -8  -2 -10   18.80    1.29
  -8  -2 -10   18.80    0.91
  -8  -2 -10   18.94    0.78
   8  -2  10   21.07    1.47
  -8  -2 -10   17.44    0.88
   8   2  10   20.50    1.13
  -8   2 -10   20.36    0.94
  -9  -2 -10    4.72    0.42
  -9  -2 -10    4.83    0.39
  -9  -2 -10    4.07    0.62
   9   2  10    4.99    0.55
 -10  -2 -10    2.44    0.29
  10  -2  10    3.05    0.60
 -10  -2 -10    2.26    0.31
  10   2  10    3.49    0.44
 -10   2 -10    2.36    0.33
 -11  -2 -10   -0.05    0.08
 -11  -2 -10   -0.10    0.09
  11  -2  10    0.12    0.25
 -11   2 -10   -0.22    0.09
 -12  -2 -10    0.48    0.20
 -12  -2 -10    0.96    0.23
  12  -2  10    0.75    0.44
  12   2  10    1.03    0.27
 -12   2 -10    1.35    0.26
  13  -2  10    0.92    0.49
 -13  -2 -10    0.91    0.20
 -13  -2 -10    0.42    0.20
 -13   2 -10    0.64    0.25
  13   2  10    0.57    0.22
  14  -2  10    1.46    0.48
  14   2  10    0.70    0.21
 -14   2 -10    0.09    0.17
  15  -2  10    0.99    0.49
 -15  -2 -10    0.82    0.24
 -15   2 -10    0.68    0.33
  15   2  10    1.24    0.25
 -16  -2 -10    2.43    0.34
  16  -2  10    2.05    0.58
  16   2  10    1.50    0.30
 -16   2 -10    2.72    0.46
 -17  -2 -10    1.26    0.29
  17  -2  10    1.25    0.48
 -17   2 -10    1.22    0.21
  17   2  10    1.25    0.23
 -17   2 -10    0.98    0.37
 -18  -2 -10   -0.18    0.09
 -18   2 -10    0.12    0.11
  18   2  10    0.00    0.11
 -16  -3  10    3.66    0.59
 -16   3  10    3.36    0.44
 -15  -3  10    0.36    0.24
 -14  -3  10   -0.02    0.16
 -14  -3  10   -0.19    0.34
 -14   3  10    0.22    0.16
 -13  -3  10    1.72    0.41
 -13   3  10    2.10    0.34
 -12  -3  10    3.68    0.53
 -12   3  10    2.87    0.39
 -11  -3  10    0.47    0.29
 -11  -3  10    0.76    0.31
 -11   3  10    0.88    0.23
 -11   3  10    0.46    0.16
 -10  -3  10    3.22    0.52
 -10  -3  10    2.29    0.48
 -10   3  10    2.00    0.32
 -10   3  10    1.89    0.30
  -9  -3  10    7.24    0.70
  -9  -3  10    5.96    0.80
  -9   3  10    6.31    0.53
  -9   3  10    6.65    0.57
  -8  -3  10   20.21    1.45
  -8  -3  10   21.06    1.25
  -8   3  10   19.94    1.22
  -8   3  10   19.36    0.96
  -8   3  10   19.36    0.72
  -7  -3  10   11.04    1.21
  -7  -3  10   10.80    0.83
  -7  -3  10   10.74    1.00
  -7   3  10   10.37    0.66
  -7   3  10   11.46    0.77
  -6  -3  10    8.29    1.04
  -6  -3  10    7.99    0.68
  -6  -3  10    7.96    0.88
  -6   3  10    8.36    0.66
  -6   3  10    7.30    0.54
  -5  -3  10   -0.03    0.16
  -5  -3  10    0.05    0.10
  -5  -3  10   -0.21    0.24
  -5   3  10    0.13    0.09
  -4  -3  10    0.00    0.27
  -4  -3  10    0.30    0.23
  -4  -3  10    0.26    0.13
  -4   3  10    0.21    0.11
  -3  -3  10    2.25    0.31
   3  -3 -10    1.99    0.35
  -3  -3  10    1.51    0.51
  -3  -3  10    1.59    0.41
  -3   3  10    1.91    0.26
  -2  -3  10    1.93    0.56
   2  -3 -10    2.24    0.37
  -2  -3  10    1.85    0.41
  -2   3  10    1.71    0.25
  -1  -3  10    0.69    0.36
  -1  -3  10    0.15    0.20
   1  -3 -10   -0.03    0.13
  -1   3  10    0.16    0.11
   1   3 -10    0.28    0.15
   0  -3  10    4.23    0.58
   0  -3 -10    4.45    0.53
   0  -3  10    3.34    0.73
   0   3 -10    4.09    0.45
   0   3  10    4.18    0.36
   0   3 -10    4.50    0.51
  -1  -3 -10    0.09    0.12
   1  -3  10    0.09    0.18
  -1   3 -10    0.03    0.11
  -1   3 -10    0.27    0.14
   2  -3  10    7.97    0.77
  -2  -3 -10    8.39    0.65
   2  -3  10    6.64    0.95
   2   3  10    7.45    0.45
  -2   3 -10    6.98    0.58
  -3  -3 -10    6.50    0.55
   3  -3  10    7.08    1.01
   3  -3  10    6.62    0.70
  -3   3 -10    6.64    0.55
   3   3  10    6.40    0.41
  -3   3 -10    7.38    0.60
  -4  -3 -10   35.40    1.40
   4  -3  10   35.38    1.72
   4  -3  10   34.11    2.23
   4   3  10   30.12    1.10
  -4   3 -10   35.27    1.42
  -4   3 -10   36.00    1.38
   5  -3  10    1.66    0.57
  -5  -3 -10    1.12    0.24
  -5  -3 -10    0.26    0.22
  -5   3 -10    0.68    0.18
   5   3  10    0.85    0.14
  -6  -3 -10    1.12    0.22
  -6  -3 -10    0.95    0.26
   6  -3  10    1.01    0.49
  -6   3 -10    0.80    0.24
   6   3  10    1.14    0.33
  -6   3 -10    1.08    0.21
  -7  -3 -10    0.09    0.09
  -7   3 -10    0.18    0.11
   7   3  10   -0.01    0.20
  -7   3 -10    0.13    0.09
  -8  -3 -10    0.22    0.11
  -8  -3 -10    0.15    0.14
   8  -3  10    0.42    0.28
   9  -3  10    0.20    0.27
  -9  -3 -10   -0.01    0.16
  -9   3 -10    0.23    0.12
  10  -3  10    1.13    0.52
 -10  -3 -10    0.58    0.15
  10   3  10    0.97    0.29
 -10   3 -10    0.44    0.18
 -11  -3 -10    1.67    0.33
  11  -3  10    2.27    0.62
 -11   3 -10    2.15    0.28
  12  -3  10    0.33    0.41
 -12  -3 -10    0.13    0.26
 -12   3 -10   -0.09    0.12
  12   3  10   -0.01    0.19
 -13  -3 -10    3.82    0.46
  13   3  10    3.19    0.51
 -13   3 -10    3.36    0.38
 -14  -3 -10   -0.01    0.12
  14  -3  10   -0.22    0.33
 -14   3 -10    0.54    0.25
 -15  -3 -10    1.26    0.32
  15  -3  10    1.36    0.55
 -15   3 -10    0.97    0.27
 -15   3 -10    1.14    0.35
  16  -3  10    0.59    0.44
 -16  -3 -10    0.24    0.20
 -16   3 -10    0.39    0.18
 -13  -4  10    0.50    0.31
 -12  -4  10    3.13    0.57
 -12   4  10    3.35    0.45
 -11  -4  10   14.29    1.14
 -11   4  10   13.61    0.89
 -10  -4  10    1.36    0.39
 -10  -4  10    0.43    0.43
 -10   4  10    1.25    0.32
  -9  -4  10    3.28    0.67
  -9  -4  10    2.51    0.47
  -9   4  10    1.84    0.35
  -8  -4  10    0.27    0.27
  -8   4  10   -0.23    0.13
  -8   4  10   -0.26    0.12
  -7  -4  10   -0.11    0.29
  -7   4  10    0.67    0.24
  -6  -4  10    0.67    0.30
  -6   4  10    0.82    0.26
  -5  -4  10   -0.14    0.22
  -5  -4  10    0.06    0.14
  -5   4  10    0.90    0.24
  -4  -4  10    5.00    0.76
  -4   4  10    3.66    0.42
  -3  -4  10    0.80    0.46
  -3  -4  10    0.62    0.32
  -2  -4  10    0.93    0.38
  -2  -4  10    0.76    0.48
  -2   4  10    1.55    0.29
  -1  -4  10    4.11    0.68
  -1  -4  10    4.93    0.90
  -1   4  10    5.21    0.49
   0  -4  10    4.57    0.95
   0  -4  10    6.52    0.81
   0   4 -10    5.23    0.56
   0   4  10    5.01    0.46
   1  -4  10    0.83    0.38
   1  -4  10    0.49    0.45
  -1   4 -10    0.72    0.24
   1   4  10    0.67    0.20
   2  -4  10    0.63    0.49
  -2   4 -10    1.18    0.26
   2   4  10    1.56    0.23
   3  -4  10    0.07    0.28
  -3  -4 -10    0.28    0.20
   3   4  10    0.28    0.12
  -3   4 -10    0.05    0.11
  -4  -4 -10    2.71    0.37
   4  -4  10    1.79    0.71
   4   4  10    2.31    0.33
   5  -4  10    3.83    0.87
  -5  -4 -10    3.72    0.45
  -5   4 -10    4.71    0.46
   6  -4  10    4.97    0.89
  -6   4 -10    3.47    0.40
   7  -4  10    6.66    1.09
  -7  -4 -10    5.82    0.49
  -7   4 -10    5.92    0.49
  -8  -4 -10    0.01    0.13
   8  -4  10    0.72    0.39
  -8   4 -10    0.10    0.12
   9  -4  10    1.28    0.62
  -9  -4 -10    1.14    0.25
  -9   4 -10    0.91    0.22
  10  -4  10    2.37    0.78
 -10   4 -10    2.91    0.34
 -11  -4 -10    0.16    0.12
 -11   4 -10    0.17    0.17
 -11   4 -10   -0.10    0.17
  12  -4  10    0.48    0.34
 -12   4 -10    0.28    0.19
  13  -4  10    0.28    0.32
 -13   4 -10    0.14    0.17
  -8  -5  10   -0.44    0.38
   8   5 -10   -0.52    0.25
  -7  -5  10    0.96    0.45
  -7   5  10    0.98    0.31
   6   5 -10   -0.49    0.21
  -6   5  10    0.20    0.18
  -5  -5  10    0.03    0.25
  -5   5  10    0.10    0.20
   5   5 -10    0.09    0.25
   4   5 -10    0.17    0.30
  -4   5  10    1.10    0.33
  -3   5  10    0.34    0.22
   3   5 -10    0.16    0.24
   2   5 -10    0.30    0.20
  -2   5  10    0.33    0.18
   1   5 -10    1.05    0.30
   1   5 -10    0.26    0.31
   0   5 -10    0.29    0.24
   0   5 -10    0.36    0.26
  -1   5 -10    0.49    0.24
  -1   5 -10    0.31    0.18
  -2   5 -10   -0.01    0.14
  -2   5 -10    0.04    0.22
  -3  -5 -10   -0.18    0.21
  -3   5 -10    0.20    0.16
  -3   5 -10   -0.11    0.18
  -4  -5 -10    0.54    0.27
  -4   5 -10    0.63    0.30
  -4   5 -10    1.19    0.27
  -5   5 -10   -0.04    0.22
  -5   5 -10    0.31    0.16
  -6  -5 -10    0.80    0.29
  -6   5 -10    0.65    0.28
  -6   5 -10    1.01    0.27
  -7  -5 -10    2.12    0.41
   7  -5  10    1.38    0.73
  -7   5 -10    2.48    0.36
  -7   5 -10    2.52    0.42
  -8   5 -10   -0.15    0.16
  -8   5 -10    0.26    0.20
  19   0 -11    0.06    0.18
 -19   0  11   -0.09    0.20
  19   0 -11   -0.30    0.13
  18   0 -11    0.13    0.15
  18   0 -11   -0.30    0.12
 -18   0  11   -0.40    0.19
 -17   0  11    0.24    0.17
  17   0 -11    0.03    0.15
  16   0 -11   -0.13    0.13
 -16   0  11   -0.13    0.15
 -15   0  11   -0.09    0.19
 -15   0  11    0.12    0.17
  15   0 -11   -0.13    0.11
  15   0 -11   -0.02    0.12
  14   0 -11    0.10    0.11
 -14   0  11    0.19    0.19
  14   0 -11    0.04    0.13
 -14   0  11    0.01    0.15
  14   0 -11    0.26    0.14
  13   0 -11   -0.17    0.08
  13   0 -11    0.03    0.10
 -13   0  11   -0.07    0.10
 -13   0  11   -0.09    0.14
 -12   0  11   -0.09    0.11
  12   0 -11    0.05    0.11
 -12   0  11    0.13    0.13
 -12   0  11    0.10    0.15
 -11   0  11    0.11    0.12
 -11   0  11    0.21    0.14
  11   0 -11    0.25    0.14
 -11   0  11    0.23    0.14
  10   0 -11   -0.05    0.08
 -10   0  11    0.01    0.12
  10   0 -11    0.00    0.11
  -9   0  11   11.34    7.00
   9   0 -11    1.32    6.64
   8   0 -11    3.44    5.91
  -8   0  11    4.43    6.57
   7   0 -11    0.91    3.96
  -7   0  11    0.15    4.17
   6   0 -11    0.00    0.07
  -6   0  11   -1.33    3.92
  -6   0  11    0.07    0.07
  -6   0  11   -0.16    0.08
   6   0 -11   -0.07    0.06
   6   0 -11    3.16    3.58
  -5   0  11    0.39    3.45
   5   0 -11    2.47    3.27
  -4   0  11    4.29    3.98
   4   0 -11    1.09    3.30
   3   0 -11   -0.06    0.05
  -3   0  11   -0.07    0.07
   3   0 -11    0.49    2.92
  -3   0  11   -0.01    0.06
  -3   0  11    0.03    0.09
  -3   0  11   -0.70    3.84
   3   0 -11    0.02    0.06
   3   0 -11   -0.04    0.06
  -2   0  11   -0.06    0.05
  -2   0  11   -0.05    0.06
   2   0 -11   -0.79    2.92
   2   0 -11    0.24    0.10
   2   0 -11    0.07    0.08
  -2   0  11   -0.03    0.08
  -1   0  11    2.72    2.80
   1   0 -11    5.72    3.23
   0   0 -11    0.08    0.08
   0   0  11    0.00    0.06
   0   0  11    0.08    0.11
   0   0  11   -2.84    2.39
   0   0  11    0.03    0.07
   0   0 -11   -0.06    0.05
   0   0 -11    0.00    0.06
   1   0  11    0.00    0.09
   1   0  11    0.06    0.04
  -1   0 -11   -0.05    0.07
  -1   0 -11    0.05    0.06
  -1   0 -11   -1.90    2.37
   1   0  11    0.01    0.06
   1   0  11    2.56    2.35
   2   0  11    0.09    0.10
  -2   0 -11    0.04    0.09
  -2   0 -11    1.84    2.15
   2   0  11   -0.01    0.03
   2   0  11   -1.89    2.48
  -3   0 -11   -2.26    1.98
   3   0  11    0.40    0.16
   3   0  11    0.01    0.05
   3   0  11    2.60    2.39
  -4   0 -11   -0.47    1.92
   4   0  11    0.03    0.05
  -4   0 -11    0.06    0.04
   4   0  11   -0.05    0.08
   4   0  11   -1.42    2.73
   5   0  11    1.93    2.27
  -5   0 -11    1.34    1.89
  -6   0 -11    1.59    1.83
   6   0  11   -0.02    0.03
   6   0  11   -1.76    2.93
   7   0  11   -0.01    0.04
   7   0  11    0.11    0.11
  -7   0 -11   -2.51    2.15
  -7   0 -11   -0.18    0.09
   7   0  11   -6.59    3.47
  -8   0 -11    0.09    0.09
   8   0  11    0.08    0.04
   9   0  11    0.04    0.09
  -9   0 -11    0.01    0.09
  10   0  11   -0.02    0.14
 -10   0 -11   -0.08    0.13
 -11   0 -11   -0.03    0.12
  12   0  11   -0.16    0.16
 -12   0 -11   -0.03    0.13
 -13   0 -11    0.26    0.19
  13   0  11    0.05    0.14
  14   0  11   -0.02    0.12
 -14   0 -11   -0.16    0.15
 -15   0 -11    0.91    0.33
  16   0  11    0.02    0.19
 -16   0 -11    0.17    0.24
  17   0  11   -0.12    0.19
  18   0  11    0.16    0.23
  19  -1 -11    0.36    0.24
 -19  -1  11    1.22    0.37
 -19   1  11    0.29    0.21
 -18  -1  11    0.07    0.22
  18  -1 -11   -0.02    0.22
 -18   1  11   -0.11    0.17
 -17  -1  11    0.13    0.18
  17  -1 -11   -0.07    0.16
  17  -1 -11   -0.05    0.10
 -17   1  11   -0.14    0.15
  17   1 -11    0.08    0.09
 -16  -1  11    1.50    0.42
  16  -1 -11    0.68    0.17
  16  -1 -11    1.44    0.31
 -16   1  11    1.52    0.33
  16   1 -11    1.00    0.19
  15  -1 -11    9.31    0.78
 -15  -1  11    8.87    0.85
  15  -1 -11    8.65    0.49
  15   1 -11    8.30    0.49
 -15   1  11    8.23    0.72
  14  -1 -11    9.15    0.51
 -14  -1  11   10.76    0.90
 -14  -1  11   10.01    0.89
  14  -1 -11    9.20    0.77
  14   1 -11    9.63    0.51
 -14   1  11    9.09    0.73
 -14   1  11    8.49    0.70
  13  -1 -11    0.28    0.13
  13  -1 -11    0.46    0.23
 -13  -1  11    0.49    0.22
 -13  -1  11    0.61    0.23
 -13   1  11    0.74    0.24
 -13   1  11    0.18    0.14
  13   1 -11    0.55    0.14
  12  -1 -11    0.20    0.11
 -12  -1  11    0.48    0.24
 -12  -1  11    0.36    0.26
  12  -1 -11    0.10    0.15
  12   1 -11    0.34    0.13
 -12   1  11    0.38    0.13
 -12   1  11    0.24    0.18
 -12   1  11    0.75    0.29
  11  -1 -11    0.19    0.17
  11  -1 -11    0.43    0.14
 -11  -1  11    0.15    0.20
 -11  -1  11    0.38    0.34
 -11  -1  11    0.15    0.19
 -11   1  11    0.38    0.19
 -11   1  11    0.57    0.15
  11   1 -11    0.57    0.15
 -10  -1  11    8.40    0.72
  10  -1 -11    8.63    0.48
 -10  -1  11    9.82    0.82
 -10  -1  11    8.15    0.72
  10  -1 -11    8.64    0.69
  10   1 -11    8.78    0.48
 -10   1  11    8.47    0.48
 -10   1  11    8.81    0.65
 -10   1  11    8.64    0.60
  -9  -1  11    1.37    0.35
  -9  -1  11    0.91    0.31
   9  -1 -11    1.36    0.18
  -9  -1  11    1.33    0.30
   9  -1 -11    1.02    0.26
   9   1 -11    1.50    0.20
  -9   1  11    1.30    0.19
  -9   1  11    1.41    0.23
  -9   1  11    1.57    0.27
  -8  -1  11    0.07    0.19
   8  -1 -11    0.34    0.12
   8  -1 -11   -1.30   10.84
  -8  -1  11    0.38    0.20
  -8  -1  11    0.34    0.18
  -8  -1  11   -1.68    7.40
   8  -1 -11    0.29    0.15
   8   1 -11    1.67    8.20
  -8   1  11    2.51    6.91
   8   1 -11    0.44    0.13
  -8   1  11    0.56    0.16
   8   1 -11    0.21    0.13
  -8   1  11    0.62    0.17
  -7  -1  11    0.08    0.11
   7  -1 -11    0.06    0.09
   7  -1 -11   -4.24    6.67
   7  -1 -11    0.15    0.11
  -7  -1  11    1.76    6.33
  -7  -1  11    0.17    0.14
  -7   1  11    3.20    6.16
  -7   1  11    0.17    0.12
   7   1 -11    0.08    0.07
   7   1 -11    0.26    0.14
   7   1 -11   -5.13    6.82
  -7   1  11   -0.02    0.07
  -6  -1  11    5.61    0.51
  -6  -1  11    4.86    0.57
   6  -1 -11    4.70    0.46
  -6  -1  11    5.18    0.51
  -6  -1  11    4.04    5.06
   6  -1 -11    5.89    0.39
   6  -1 -11   11.90    5.71
   6   1 -11    5.16    0.36
   6   1 -11   12.67    5.91
   6   1 -11    4.91    0.52
  -6   1  11   -2.06    5.01
  -6   1  11    5.25    0.42
   5  -1 -11   -1.47    4.22
  -5  -1  11   -2.25    4.37
   5   1 -11    6.00    4.54
  -5   1  11   -4.45    4.67
   4  -1 -11   16.37    0.87
   4  -1 -11    4.50    5.05
  -4  -1  11   19.25    1.17
   4  -1 -11   17.52    0.76
  -4  -1  11   17.79    0.94
  -4  -1  11   17.84    0.88
  -4  -1  11   25.06    6.57
   4   1 -11   13.29    6.57
  -4   1  11   17.36    6.61
  -4   1  11   17.56    0.81
  -4   1  11   18.59    0.86
   4   1 -11   17.70    0.87
  -3  -1  11    3.40    3.56
   3  -1 -11   -7.35    3.58
   3   1 -11    0.17    4.16
  -3   1  11   -6.34    4.11
   2  -1 -11    0.40    3.13
  -2  -1  11    1.42    0.24
  -2  -1  11    1.48    0.21
   2  -1 -11    1.45    0.20
   2  -1 -11    1.57    0.24
  -2  -1  11    0.13    3.53
  -2  -1  11    1.53    0.34
   2  -1 -11    1.58    0.22
   2   1 -11    1.55    0.27
   2   1 -11    1.73    4.25
  -2   1  11    1.56    0.24
   2   1 -11    1.23    0.22
  -2   1  11   -1.96    3.77
  -2   1  11    1.37    0.21
  -1  -1  11   53.87    7.99
   1  -1 -11   59.66    1.75
  -1  -1  11   58.23    1.92
   1  -1 -11   56.95    1.84
   1  -1 -11   56.98    1.83
  -1  -1  11   57.20    2.23
  -1  -1  11   60.54    1.76
   1   1 -11   56.84    1.88
  -1   1  11   51.31    8.90
   1   1 -11   57.42    1.86
  -1   1  11   57.58    1.77
   1   1 -11   48.31    8.04
  -1   1  11   58.33    1.76
   0  -1 -11   16.01    0.82
   0  -1 -11   18.32    0.82
   0  -1  11   18.28    0.89
   0  -1 -11   15.94    0.67
   0  -1 -11   21.01    4.99
   0  -1  11   17.83    1.12
   0  -1  11   16.98    0.67
   0  -1  11   15.77    4.57
   0   1  11   19.21    5.39
   0   1  11   18.78    0.76
   0   1  11   18.31    0.76
   0   1 -11   17.57    0.81
   0   1 -11   16.77    0.81
   0   1 -11   14.08    4.59
  -1  -1 -11   28.63    1.18
   1  -1  11   27.99    1.14
  -1  -1 -11   29.67    1.10
   1  -1  11   19.40    5.22
   1  -1  11   29.35    1.49
  -1  -1 -11   28.12    0.95
  -1  -1 -11   23.45    5.57
  -1   1 -11   27.89    1.09
  -1   1 -11   16.09    5.07
   1   1  11   29.47    0.98
   1   1  11   28.55    1.02
   1   1  11   24.50    6.50
   2  -1  11    0.17    0.09
   2  -1  11   -1.33    2.49
  -2  -1 -11    0.05    0.06
  -2  -1 -11    0.18    3.23
   2  -1  11    0.23    0.18
  -2  -1 -11    0.17    0.11
   2   1  11    0.17    0.07
   2   1  11   -0.52    3.89
  -2   1 -11    0.03    0.08
   2   1  11    0.07    0.08
  -2   1 -11    1.43    3.19
  -3  -1 -11    0.66    0.14
   3  -1  11    0.42    0.14
  -3  -1 -11    1.91    3.09
   3  -1  11    0.33    0.20
  -3  -1 -11    0.60    0.11
   3  -1  11   -5.67    2.71
  -3  -1 -11    0.49    0.18
   3   1  11    1.47    4.57
  -3   1 -11    1.91    2.63
   3   1  11    0.62    0.13
  -3   1 -11    0.59    0.15
   4  -1  11    7.95    0.73
   4  -1  11    3.52    2.99
  -4  -1 -11    7.44    0.45
  -4  -1 -11    7.89    0.38
  -4  -1 -11    7.67    3.48
   4  -1  11    6.95    0.47
  -4   1 -11    8.31    0.54
   4   1  11    9.83    5.26
  -4   1 -11    8.20    0.43
   4   1  11    7.59    0.43
  -5  -1 -11    1.92    0.23
   5  -1  11    1.83    0.37
   5  -1  11    1.92    0.23
   5  -1  11    3.06    2.50
  -5  -1 -11    1.81    0.17
  -5  -1 -11    1.58    0.30
  -5  -1 -11   -3.97    2.86
   5   1  11   -0.48    4.37
  -5   1 -11    2.00    0.26
  -5   1 -11    2.04    3.94
  -5   1 -11    1.49    0.17
  -6  -1 -11    0.02    0.08
  -6  -1 -11    0.02    0.05
   6  -1  11    0.11    0.15
   6  -1  11    0.03    0.06
   6  -1  11   -4.66    2.71
   6   1  11    5.15    6.92
  -6   1 -11   -2.87    4.50
  -6   1 -11    0.06    0.04
  -6   1 -11    0.09    0.10
   7  -1  11    1.08    0.18
   7  -1  11    1.00    0.37
  -7  -1 -11    7.27    4.09
  -7  -1 -11    0.85    0.34
   7  -1  11    2.03    2.59
  -7  -1 -11    1.24    0.13
  -7  -1 -11   -6.38    5.85
  -7   1 -11   -4.48    3.56
  -7   1 -11    1.15    0.24
  -8  -1 -11   15.37    6.28
  -8  -1 -11   18.79    4.91
  -8  -1 -11    6.09    0.30
  -8  -1 -11    7.73    0.72
   8  -1  11    7.23    0.73
  -8  -1 -11    6.41    0.38
  -8   1 -11    6.40    0.52
  -9  -1 -11   11.67    0.54
  -9  -1 -11   12.73    0.47
   9  -1  11   12.83    1.03
  -9  -1 -11   12.52    0.97
  -9   1 -11   13.26    0.80
   9   1  11   13.00    0.71
  10  -1  11   31.97    1.70
 -10  -1 -11   31.00    1.68
 -10  -1 -11   32.44    0.94
  10   1  11   30.95    1.20
 -10   1 -11   30.69    1.38
 -11  -1 -11    9.41    0.39
 -11  -1 -11    8.60    0.88
 -11  -1 -11    9.24    0.46
  11   1  11    8.33    0.50
 -12  -1 -11   24.54    0.87
 -12  -1 -11   24.61    1.56
  12  -1  11   25.57    1.57
 -12   1 -11   25.90    1.35
  12   1  11   24.78    0.91
 -13  -1 -11    1.85    0.21
  13  -1  11    1.47    0.49
 -13  -1 -11    1.75    0.43
  13   1  11    1.68    0.18
 -13   1 -11    1.25    0.38
 -14  -1 -11    0.80    0.34
 -14  -1 -11    0.88    0.15
  14   1  11    1.11    0.12
 -14   1 -11    0.70    0.29
 -15  -1 -11    0.09    0.10
 -15  -1 -11    0.09    0.08
  15  -1  11   -0.04    0.23
  15   1  11    0.03    0.04
 -15   1 -11    0.30    0.19
 -16  -1 -11    0.63    0.17
 -16  -1 -11    0.67    0.16
  16  -1  11   -0.11    0.25
 -16   1 -11    0.36    0.26
 -17  -1 -11    1.53    0.22
  17  -1  11    0.87    0.43
 -17   1 -11    1.35    0.39
  18  -1  11    0.18    0.31
 -18  -1 -11    0.20    0.11
 -18  -2  11    0.09    0.21
 -18   2  11    0.01    0.14
 -17  -2  11    0.47    0.27
 -17   2  11    0.12    0.17
 -16  -2  11    0.00    0.15
 -16   2  11    0.06    0.16
 -15  -2  11    2.47    0.45
 -15   2  11    2.05    0.36
 -14  -2  11    4.83    0.61
 -14   2  11    4.83    0.52
  13  -2 -11    0.13    0.07
 -13  -2  11    0.08    0.16
 -13   2  11   -0.08    0.14
 -13   2  11    0.04    0.08
 -13   2  11   -0.06    0.11
 -12  -2  11    1.33    0.35
  12  -2 -11    1.33    0.18
 -12  -2  11    1.54    0.43
 -12   2  11    1.80    0.31
 -12   2  11    1.35    0.29
  11  -2 -11    0.07    0.08
 -11  -2  11    0.18    0.13
 -11  -2  11    0.36    0.18
 -11   2  11   -0.16    0.10
 -10  -2  11    1.62    0.38
  10  -2 -11    1.56    0.21
 -10  -2  11    1.76    0.47
 -10  -2  11    2.32    0.39
 -10   2  11    1.83    0.31
 -10   2  11    1.58    0.27
  -9  -2  11   13.48    1.18
  -9  -2  11   12.41    0.89
  -9  -2  11   13.06    1.05
  -9   2  11   11.94    0.76
  -9   2  11   13.19    0.72
  -8  -2  11    0.19    0.20
  -8  -2  11    0.15    0.13
  -8  -2  11    0.31    0.19
  -8   2  11   -0.05    0.08
  -8   2  11    0.04    0.10
  -7  -2  11    2.37    0.45
  -7  -2  11    1.26    0.45
   7  -2 -11    1.27    0.20
  -7  -2  11    1.06    0.34
  -7   2  11    1.28    0.24
  -6  -2  11   -0.07    0.10
  -6  -2  11   -0.11    0.23
  -6  -2  11    0.11    0.16
   6  -2 -11    0.04    0.09
  -6   2  11    0.00    0.06
  -6   2  11    0.13    0.09
  -5  -2  11    4.40    0.68
  -5  -2  11    4.42    0.46
   5  -2 -11    4.80    0.41
  -5  -2  11    4.39    0.54
  -5  -2  11    5.33    6.73
   5  -2 -11    3.21    6.61
   5   2 -11    6.49    9.12
  -5   2  11    4.62    0.42
  -5   2  11    4.60    0.36
   4  -2 -11    7.25    6.21
   4  -2 -11    1.46    0.26
  -4  -2  11    2.46    0.51
  -4  -2  11    1.08    0.29
  -4  -2  11    1.62    0.27
  -4  -2  11    1.66    5.91
   4   2 -11   -0.34    7.75
  -4   2  11    1.66    0.21
  -4   2  11   -0.41    9.07
   3  -2 -11    4.35    0.41
  -3  -2  11    3.56    0.37
  -3  -2  11    3.36    0.45
   3  -2 -11    3.43    0.43
  -3  -2  11    8.90    5.54
   3  -2 -11   -7.47    6.02
  -3  -2  11    3.85    0.65
  -3   2  11    4.10    0.33
   3   2 -11    4.02    0.43
  -3   2  11    1.67    9.74
  -3   2  11    3.75    0.37
   3   2 -11    9.99    8.21
  -2  -2  11    4.76    0.40
   2  -2 -11   -0.76    6.92
   2  -2 -11    3.87    0.44
  -2  -2  11    4.12    0.54
   2  -2 -11    5.03    0.47
  -2  -2  11    3.72    0.64
  -2  -2  11    8.29    5.53
   2   2 -11    4.16    0.43
  -2   2  11   -3.96    8.94
   2   2 -11   -1.79    6.78
  -2   2  11    4.39    0.41
  -2   2  11    4.44    0.33
   2   2 -11    4.07    0.43
  -1  -2  11   13.10    1.17
   1  -2 -11   13.26    0.82
  -1  -2  11   13.19    0.68
  -1  -2  11   12.36    7.36
  -1  -2  11   13.97    0.92
   1  -2 -11   16.95    6.90
   1  -2 -11   13.48    0.82
  -1   2  11    7.85   10.35
   1   2 -11   12.97    0.79
   1   2 -11   13.97    0.81
  -1   2  11   14.18    0.63
   1   2 -11   23.94    9.11
   0  -2  11   -0.15    0.19
   0  -2 -11   -0.14    0.08
   0  -2  11   -0.08    0.11
   0  -2  11   -6.29    5.19
   0  -2 -11    0.08    0.11
   0  -2 -11   -0.82    6.27
   0  -2 -11    0.02    0.08
   0   2  11    0.01    0.07
   0   2  11  -10.25    7.38
   0   2 -11   -1.37    7.24
   0   2 -11   -0.03    0.07
  -1  -2 -11    2.46    6.33
  -1  -2 -11    2.53    0.34
   1  -2  11    3.38    0.57
  -1  -2 -11    2.72    0.39
  -1  -2 -11    2.57    0.29
   1  -2  11    0.52    4.39
   1  -2  11    2.44    0.38
  -1   2 -11    2.62    0.32
   1   2  11    2.65    0.25
   1   2  11   -1.47    8.33
  -1   2 -11    2.79    0.33
  -1   2 -11   10.14    7.62
  -2  -2 -11    2.22    6.68
   2  -2  11    1.73    5.17
  -2   2 -11    9.03    7.81
   2   2  11   -1.16    7.86
  -3  -2 -11    8.95    0.55
  -3  -2 -11   13.58    6.79
   3  -2  11    1.49    5.30
  -3  -2 -11    9.93    0.80
   3  -2  11    9.44    0.72
   3  -2  11    8.35    0.93
  -3  -2 -11    9.26    0.60
  -3   2 -11    9.11    0.59
  -3   2 -11    9.16    8.37
   3   2  11    9.54    0.47
  -3   2 -11    9.30    0.58
   3   2  11   10.15    8.80
  -4  -2 -11    4.82    0.40
   4  -2  11   15.58    5.60
   4  -2  11    4.02    0.45
  -4  -2 -11    4.73    0.37
   4  -2  11    4.77    0.69
  -4  -2 -11   12.85    7.06
  -4  -2 -11    4.64    0.57
  -4   2 -11   -0.53    7.86
  -4   2 -11    3.93    0.37
  -4   2 -11    3.94    0.38
   4   2  11   -3.39   10.88
  -5  -2 -11    0.32    0.15
   5  -2  11    5.55    4.90
  -5  -2 -11    0.22    0.09
   5  -2  11    0.70    0.33
   5  -2  11    0.31    0.15
  -5  -2 -11   -3.61    5.58
  -5   2 -11   -4.21    6.74
  -5   2 -11    0.25    0.13
   6  -2  11    3.93    0.43
  -6  -2 -11    4.36    0.57
   6  -2  11    4.56    0.72
  -6  -2 -11    3.89    0.33
  -6   2 -11    4.20    0.38
  -6   2 -11    3.83    0.33
  -7  -2 -11   12.14    1.01
  -7  -2 -11   12.25    0.62
  -7  -2 -11   12.48    0.65
  -7   2 -11   12.28    0.59
  -7   2 -11   12.14    0.70
  -8  -2 -11   15.69    1.18
   8  -2  11   17.89    1.42
  -8  -2 -11   15.43    0.71
  -8  -2 -11   16.06    0.77
   8   2  11   15.38    0.99
  -8   2 -11   15.77    0.84
  -9  -2 -11    1.26    0.22
  -9  -2 -11    1.27    0.34
   9  -2  11    0.80    0.47
  -9  -2 -11    0.96    0.22
   9   2  11    0.75    0.30
  -9   2 -11    1.13    0.22
 -10  -2 -11    2.44    0.29
 -10  -2 -11    2.04    0.46
  10  -2  11    1.64    0.55
 -10  -2 -11    2.17    0.30
  10   2  11    1.74    0.34
 -10   2 -11    1.84    0.29
  11  -2  11    0.16    0.21
 -11  -2 -11   -0.04    0.10
  11   2  11    0.10    0.15
 -11   2 -11    0.09    0.11
 -12  -2 -11    0.09    0.09
 -12  -2 -11   -0.16    0.10
  12  -2  11   -0.02    0.21
 -12   2 -11   -0.19    0.10
  13  -2  11    0.47    0.43
 -13  -2 -11    1.27    0.23
  13   2  11    1.13    0.27
 -13   2 -11    1.14    0.30
 -14  -2 -11    1.40    0.27
  14  -2  11    1.71    0.49
  14   2  11    0.76    0.23
  15  -2  11    0.42    0.38
 -15  -2 -11    0.09    0.13
 -15   2 -11    0.31    0.25
  16  -2  11    0.33    0.42
 -16  -2 -11   -0.02    0.11
 -16   2 -11    0.19    0.24
  16   2  11    0.06    0.14
 -17  -2 -11    0.78    0.25
  17  -2  11    0.80    0.44
 -17   2 -11    0.42    0.32
  17   2  11    0.79    0.21
 -17   2 -11    1.13    0.19
 -16  -3  11   -0.34    0.18
 -16   3  11    0.00    0.11
 -15  -3  11   -0.01    0.14
 -14  -3  11    0.75    0.46
 -14  -3  11    0.07    0.24
 -14   3  11    0.19    0.12
 -13  -3  11   -0.20    0.20
 -13   3  11   -0.15    0.10
 -12  -3  11    0.22    0.23
 -12  -3  11    0.52    0.25
 -12   3  11    0.17    0.15
 -11  -3  11    0.53    0.29
 -11  -3  11   -0.09    0.15
 -11   3  11    0.00    0.15
 -11   3  11   -0.18    0.09
 -10  -3  11    0.46    0.26
 -10  -3  11   -0.10    0.15
 -10   3  11    0.03    0.11
  -9  -3  11   -0.21    0.23
  -9  -3  11   -0.06    0.16
  -9   3  11    0.13    0.13
  -9   3  11    0.08    0.11
  -8  -3  11   14.22    1.43
  -8  -3  11   14.18    1.36
  -8  -3  11   14.44    1.24
  -8   3  11   14.01    0.87
  -8   3  11   13.10    0.78
  -7  -3  11    5.60    0.95
  -7  -3  11    6.40    0.65
  -7  -3  11    6.05    0.78
  -7   3  11    6.33    0.52
  -6  -3  11    0.62    0.43
  -6  -3  11    0.28    0.19
   6  -3 -11    0.11    0.19
  -6  -3  11    0.28    0.22
  -6   3  11    0.16    0.12
  -5  -3  11    0.49    0.35
  -5  -3  11    0.45    0.16
  -5  -3  11    0.48    0.29
   5  -3 -11    0.53    0.22
  -5   3  11    0.63    0.22
  -4  -3  11    3.59    0.40
  -4  -3  11    3.48    0.59
   4  -3 -11    3.42    0.42
  -4  -3  11    2.43    0.62
  -4   3  11    2.61    0.32
  -3  -3  11    0.35    0.18
   3  -3 -11    0.46    0.22
  -3  -3  11    0.11    0.20
  -3  -3  11    0.47    0.35
  -3   3  11    0.70    0.18
  -2  -3  11    0.87    0.40
  -2  -3  11    0.53    0.19
   2  -3 -11    1.36    0.30
  -2  -3  11    0.71    0.32
   2   3 -11    0.74    0.26
  -2   3  11    1.03    0.20
  -1  -3  11    3.74    0.75
  -1  -3  11    3.86    0.59
   1  -3 -11    3.61    0.48
  -1   3  11    3.94    0.35
   1   3 -11    3.20    0.43
   0  -3 -11    0.62    0.25
   0  -3  11    0.44    0.27
   0  -3 -11    0.33    0.19
   0  -3  11    0.17    0.30
   0   3  11    0.68    0.17
   0   3 -11    0.37    0.19
   0   3 -11    1.09    0.31
   1  -3  11    0.36    0.30
   1  -3  11    0.01    0.17
  -1   3 -11    0.06    0.13
  -1   3 -11   -0.02    0.11
  -2  -3 -11   12.64    1.01
   2  -3  11   11.63    1.28
   2  -3  11   11.34    0.99
  -2  -3 -11   11.79    0.79
  -2   3 -11   10.89    0.76
  -2   3 -11   11.06    0.73
   2   3  11   11.51    0.59
   3  -3  11   43.08    2.00
   3  -3  11   40.33    2.54
  -3  -3 -11   43.74    2.07
  -3  -3 -11   43.13    1.67
  -3   3 -11   39.38    1.62
  -3   3 -11   42.22    1.59
   3   3  11   40.48    1.32
   4  -3  11   10.63    0.90
   4  -3  11   10.62    1.23
  -4  -3 -11   10.94    0.71
  -4   3 -11    9.92    0.66
  -4   3 -11   10.95    0.73
  -5  -3 -11   -0.06    0.11
  -5  -3 -11    0.10    0.14
   5  -3  11    0.47    0.30
  -5   3 -11    0.05    0.09
  -6  -3 -11    0.25    0.16
   6  -3  11   -0.04    0.27
  -6  -3 -11    0.32    0.14
  -6   3 -11    0.32    0.14
  -6   3 -11    0.24    0.13
   7  -3  11    2.76    0.72
  -7  -3 -11    3.34    0.35
  -7  -3 -11    2.86    0.55
   7   3  11    3.66    0.59
  -7   3 -11    3.77    0.40
  -7   3 -11    3.83    0.38
  -8  -3 -11    0.07    0.10
  -8  -3 -11    0.14    0.14
   8  -3  11    0.42    0.29
  -8   3 -11    0.24    0.11
   8   3  11    0.27    0.16
   9  -3  11    0.53    0.33
  -9  -3 -11    0.14    0.17
  -9   3 -11    0.05    0.12
  -9   3 -11   -0.16    0.08
   9   3  11    0.01    0.18
 -10  -3 -11    0.13    0.10
 -10   3 -11    0.10    0.12
  10   3  11   -0.10    0.21
  11  -3  11    0.04    0.29
  11   3  11   -0.26    0.17
 -11   3 -11    0.10    0.15
 -12  -3 -11    0.23    0.15
 -12   3 -11    0.00    0.12
  12   3  11    0.21    0.25
  13  -3  11    0.29    0.34
 -13  -3 -11    0.50    0.20
 -13   3 -11    1.15    0.27
 -14  -3 -11    0.13    0.13
  14  -3  11   -0.01    0.39
 -14   3 -11    0.11    0.21
  15  -3  11    0.31    0.37
 -15   3 -11    0.27    0.24
 -15   3 -11    0.16    0.14
 -16   3 -11    0.28    0.14
 -13  -4  11    0.89    0.34
 -12  -4  11    2.86    0.54
 -12   4  11    3.19    0.46
 -11  -4  11    0.63    0.39
 -11  -4  11    0.11    0.33
 -11   4  11    0.78    0.27
 -10  -4  11    2.69    0.51
 -10  -4  11    3.64    0.77
 -10   4  11    3.50    0.44
  -9  -4  11    0.80    0.33
  -9   4  11    0.70    0.25
  -8  -4  11   -0.30    0.20
  -8  -4  11   -0.11    0.14
  -8   4  11    0.36    0.16
  -8   4  11    0.40    0.17
  -7  -4  11    1.27    0.49
  -7  -4  11    1.92    0.41
  -7   4  11    2.82    0.43
  -7   4  11    2.08    0.34
  -6  -4  11    0.98    0.28
  -6  -4  11    0.93    0.43
  -6   4  11    1.09    0.27
  -5  -4  11    9.17    0.78
  -5  -4  11    8.73    1.03
  -5   4  11    9.26    0.69
  -4  -4  11    4.13    0.69
  -4  -4  11    2.30    0.79
  -4   4  11    3.78    0.42
  -3  -4  11    1.60    0.47
  -3   4  11    1.36    0.27
  -2  -4  11    0.38    0.30
  -2  -4  11   -0.65    0.35
   2   4 -11    0.06    0.14
  -1  -4  11    5.82    1.04
  -1  -4  11    5.64    0.80
   1   4 -11    6.10    0.62
  -1   4  11    5.55    0.49
   0  -4  11    5.74    0.99
   0  -4  11    4.25    0.65
   0   4 -11    4.04    0.50
   1  -4  11    1.13    0.53
  -1   4 -11    1.54    0.30
   1   4  11    0.82    0.20
   2  -4  11    1.85    0.60
  -2  -4 -11    0.53    0.24
  -2   4 -11    0.78    0.25
   2   4  11    0.75    0.21
  -3  -4 -11    0.05    0.16
   3  -4  11    0.12    0.32
  -3   4 -11   -0.15    0.13
   4  -4  11    1.38    0.61
  -4   4 -11    0.90    0.26
  -5  -4 -11    7.18    0.64
   5  -4  11    7.76    1.18
  -5   4 -11    6.58    0.56
  -6  -4 -11   12.64    0.81
   6  -4  11   11.12    1.48
  -6   4 -11   12.73    0.79
  -7  -4 -11    3.35    0.39
   7  -4  11    3.63    0.76
  -7   4 -11    3.63    0.40
   8  -4  11    2.96    0.74
  -8   4 -11    3.14    0.35
  -9  -4 -11    0.50    0.17
  -9   4 -11    0.33    0.16
  10  -4  11    0.05    0.29
 -10  -4 -11    0.17    0.10
 -10   4 -11    0.05    0.13
 -11  -4 -11    0.04    0.13
  11  -4  11    0.30    0.43
 -11   4 -11    0.05    0.17
  12  -4  11   -0.65    0.32
 -12   4 -11   -0.28    0.16
 -12   4 -11    0.18    0.21
  -7  -5  11    1.33    0.52
   7   5 -11    0.93    0.45
  -7   5  11    0.71    0.26
  -6  -5  11    0.07    0.33
  -6   5  11    0.20    0.17
  -5  -5  11    0.57    0.43
  -5   5  11    1.48    0.33
  -4  -5  11    0.46    0.33
  -4   5  11    0.12    0.17
   2   5 -11    0.14    0.21
   1   5 -11    0.33    0.24
   0   5 -11    0.46    0.28
  -2  -5 -11    0.14    0.23
  -3  -5 -11    0.09    0.20
   3  -5  11   -0.44    0.31
  -3   5 -11    0.55    0.21
  -4  -5 -11    0.25    0.21
   4  -5  11    0.60    0.46
  -4   5 -11    0.10    0.22
  -4   5 -11    0.15    0.19
   5  -5  11    0.45    0.47
  -5  -5 -11    0.71    0.27
  -5   5 -11    0.80    0.28
   6  -5  11    0.93    0.58
  -6  -5 -11    1.05    0.32
  -6   5 -11    1.01    0.35
  -7   5 -11    1.37    0.32
  -7   5 -11    2.21    0.44
  19   0 -12    7.30    0.58
 -19   0  12    8.45    0.87
  19   0 -12    7.80    0.63
  18   0 -12    0.97    0.28
 -18   0  12    0.84    0.40
  18   0 -12    0.92    0.28
 -17   0  12   42.63    2.13
  17   0 -12   43.97    1.70
  17   0 -12   46.15    1.69
 -16   0  12    8.60    0.82
  16   0 -12    7.50    0.59
  16   0 -12    7.55    0.57
 -15   0  12    1.35    0.35
  14   0 -12    0.12    0.11
  14   0 -12    0.14    0.13
 -14   0  12    0.41    0.16
 -14   0  12    0.17    0.18
 -13   0  12    1.91    0.35
 -13   0  12    1.54    0.38
  13   0 -12    1.34    0.24
  13   0 -12    1.35    0.26
  12   0 -12    0.67    0.19
 -12   0  12    0.44    0.22
  12   0 -12    0.84    0.21
 -11   0  12    0.23    0.20
  11   0 -12    0.72    0.18
 -11   0  12    0.85    0.28
  11   0 -12    0.54    0.20
 -10   0  12    0.36    0.18
 -10   0  12    0.76    0.24
  10   0 -12    0.55    0.19
 -10   0  12    0.48    0.19
  -9   0  12    0.95    0.26
   9   0 -12    0.90    0.18
   9   0 -12    0.88    0.20
  -9   0  12    0.78    0.21
   8   0 -12   29.92    1.19
  -8   0  12   31.17    1.43
   8   0 -12   35.01    9.79
  -8   0  12   29.35    9.98
  -8   0  12   31.39    1.56
   8   0 -12   31.56    1.22
  -8   0  12   31.34    1.35
  -7   0  12    5.70    0.53
  -7   0  12    4.82    0.50
   7   0 -12    5.60    0.44
  -7   0  12    7.33    6.97
   7   0 -12    8.44    6.22
  -7   0  12    5.33    0.50
   7   0 -12    5.31    0.42
  -6   0  12   53.82    1.85
   6   0 -12   50.59    1.69
   6   0 -12   47.28   10.83
  -6   0  12   64.61   13.03
  -6   0  12   51.06    1.86
  -6   0  12   51.62    1.87
   6   0 -12   51.55    1.69
   5   0 -12    5.83    0.45
  -5   0  12    6.27    0.52
   5   0 -12    6.33    3.88
  -5   0  12    6.45    0.49
   5   0 -12    5.90    0.45
  -5   0  12    6.05    0.52
  -4   0  12    3.54    0.40
   4   0 -12    3.87    0.34
   4   0 -12    3.14    0.31
  -4   0  12    4.31    0.41
   4   0 -12    1.96    3.35
  -4   0  12    3.98    0.45
  -4   0  12    0.30    4.18
   3   0 -12    0.22    0.11
  -3   0  12    0.03    0.11
   3   0 -12    0.42    0.13
   3   0 -12   -5.72    5.68
   3   0 -12    0.26    0.10
  -3   0  12    5.91    3.61
  -3   0  12    0.12    0.12
   2   0 -12   11.21    0.59
  -2   0  12   11.71    0.65
  -2   0  12   10.18    4.41
  -2   0  12   11.90    0.65
   2   0 -12   11.13    0.62
   2   0 -12   16.68    5.07
   2   0 -12   11.22    0.59
  -2   0  12   11.79    0.75
  -1   0  12   15.57    5.32
   1   0 -12   15.19    0.70
  -1   0  12   15.04    0.85
   1   0 -12   15.02    0.70
  -1   0  12   15.80    0.70
   1   0 -12   14.80    0.75
   1   0 -12   15.11    5.03
  -1   0  12   14.60    0.73
   0   0  12   47.76    1.52
   0   0 -12   48.01    1.53
   0   0  12   49.54    7.95
   0   0  12   46.93    1.71
   0   0 -12   40.81    7.16
   0   0 -12   43.50    1.50
   0   0 -12   45.74    1.61
   0   0  12   46.65    1.41
   1   0  12   19.73    0.82
   1   0  12   20.18    1.00
   1   0  12   12.01    3.95
  -1   0 -12   19.40    0.89
  -1   0 -12   19.17    0.83
  -1   0 -12   22.15    6.00
   2   0  12   28.35    1.25
   2   0  12   26.82    1.00
  -2   0 -12   28.15    1.16
  -2   0 -12   27.44    5.21
   2   0  12   27.05    5.80
  -2   0 -12   27.47    1.00
  -3   0 -12   30.76    1.04
  -3   0 -12   19.25    4.25
   3   0  12   35.51    5.44
  -3   0 -12   29.87    1.22
   3   0  12   27.91    1.27
   3   0  12   27.80    0.99
  -4   0 -12   18.41    3.82
  -4   0 -12   15.07    0.94
   4   0  12   14.21    0.61
   4   0  12   15.41    0.88
  -4   0 -12   14.93    0.62
   4   0  12   16.70    4.71
   5   0  12    6.25    3.25
   5   0  12    4.51    0.47
  -5   0 -12    4.77    0.45
  -5   0 -12    4.81    0.30
   5   0  12    4.02    0.28
  -5   0 -12    2.86    2.16
  -6   0 -12   -5.91    2.79
   6   0  12   -8.54    4.28
   6   0  12    0.00    0.14
  -6   0 -12    0.16    0.06
  -6   0 -12   -0.02    0.10
   7   0  12    4.74    0.50
   7   0  12    4.18    0.25
  -7   0 -12    6.05    3.10
   7   0  12   10.20    4.49
  -7   0 -12    3.93    0.44
   8   0  12   12.82    0.46
   8   0  12   13.15    0.88
  -8   0 -12   14.20    1.07
  -9   0 -12    1.76    0.33
   9   0  12    1.24    0.10
   9   0  12    1.05    0.27
  10   0  12    1.04    0.32
  11   0  12   35.82    1.69
 -11   0 -12   35.12    1.73
 -12   0 -12    2.03    0.38
  12   0  12    2.29    0.43
  13   0  12    5.28    0.61
 -13   0 -12    5.30    0.65
 -14   0 -12    2.94    0.48
  14   0  12    2.10    0.45
  15   0  12   -0.21    0.18
 -15   0 -12   -0.17    0.20
  16   0  12    0.96    0.36
 -16   0 -12    1.93    0.48
 -17   0 -12    1.69    0.52
  18   0  12    0.80    0.32
 -18  -1  12   -0.03    0.19
  18  -1 -12    0.26    0.20
 -18   1  12    0.20    0.14
  17  -1 -12    0.21    0.11
 -17  -1  12    0.06    0.18
  17  -1 -12    0.56    0.38
 -17   1  12    0.27    0.19
 -16  -1  12    1.73    0.42
  16  -1 -12    0.98    0.32
  16  -1 -12    1.46    0.22
  16   1 -12    1.33    0.21
  15  -1 -12    0.74    0.17
 -15  -1  12   -0.14    0.19
 -15  -1  12    0.73    0.26
  15  -1 -12    0.32    0.21
 -15   1  12    0.32    0.17
 -15   1  12    0.42    0.21
  15   1 -12    0.26    0.14
  14  -1 -12    2.75    0.28
 -14  -1  12    2.57    0.50
  14  -1 -12    3.31    0.43
 -14  -1  12    3.82    0.54
 -14   1  12    2.69    0.43
  14   1 -12    3.13    0.30
  13  -1 -12    0.60    0.17
  13  -1 -12    0.70    0.24
 -13  -1  12    1.47    0.36
 -13  -1  12    1.63    0.36
 -13   1  12    1.47    0.31
  13   1 -12    1.08    0.19
 -13   1  12    0.98    0.27
 -12  -1  12    0.85    0.35
 -12  -1  12    1.47    0.35
  12  -1 -12    1.26    0.20
  12  -1 -12    0.86    0.26
 -12   1  12    1.38    0.22
 -12   1  12    1.40    0.38
 -12   1  12    1.00    0.26
  12   1 -12    1.22    0.21
  11  -1 -12    0.19    0.10
  11  -1 -12   -0.02    0.12
 -11  -1  12    0.16    0.20
 -11  -1  12   -0.06    0.12
 -11  -1  12   -0.09    0.11
 -11   1  12    0.34    0.17
 -11   1  12    0.16    0.12
  11   1 -12    0.33    0.12
 -11   1  12   -0.10    0.12
 -10  -1  12    0.55    0.24
  10  -1 -12    0.60    0.15
 -10  -1  12    0.21    0.21
  10  -1 -12    0.09    0.19
 -10  -1  12    0.49    0.23
  10   1 -12    0.52    0.15
  10   1 -12    0.59    0.23
 -10   1  12    0.75    0.23
 -10   1  12    0.91    0.18
 -10   1  12    0.57    0.21
  -9  -1  12    0.13    0.13
   9  -1 -12    0.24    0.15
  -9  -1  12   -0.04    0.10
   9  -1 -12    0.16    0.10
  -9  -1  12   -0.06    0.17
  -9   1  12    0.12    0.12
  -9   1  12    0.04    0.09
  -9   1  12    0.04    0.10
   9   1 -12    0.14    0.12
   9   1 -12    0.05    0.09
   8  -1 -12    7.55    0.61
   8  -1 -12    7.69    0.48
  -8  -1  12    7.12    0.62
  -8  -1  12    6.52    0.63
  -8   1  12    7.12    0.57
   8   1 -12    7.15    0.44
   8   1 -12    7.58    0.69
   7  -1 -12    6.78    7.07
  -7  -1  12    0.98    6.86
  -7   1  12    1.87    7.18
   7   1 -12    3.33    8.18
  -6  -1  12    0.33    0.18
  -6  -1  12    0.07    0.08
   6  -1 -12    0.24    0.11
   6  -1 -12   -0.05    0.08
   6  -1 -12   -5.82    6.77
  -6  -1  12    2.52    6.99
   6   1 -12    0.10    0.10
  -6   1  12    0.04    0.09
   6   1 -12   -5.93    8.13
  -6   1  12    7.06    6.52
  -6   1  12    0.15    0.11
   5  -1 -12   31.71    1.38
   5  -1 -12   38.40   10.89
  -5  -1  12   34.85    1.49
   5  -1 -12   35.81    1.25
  -5  -1  12   38.56    1.81
  -5  -1  12   35.21    1.43
  -5  -1  12   40.22   11.15
  -5   1  12   34.87    1.34
   5   1 -12   54.97   13.44
  -5   1  12   19.78   11.96
   5   1 -12   35.42    1.39
  -5   1  12   35.36    1.33
   4  -1 -12    4.06    0.35
  -4  -1  12    4.02    0.53
  -4  -1  12    4.36    0.42
  -4  -1  12    3.48    0.40
  -4  -1  12    5.15    4.77
   4  -1 -12    3.36    0.38
   4  -1 -12   10.56    5.06
   4   1 -12    8.32    5.02
   4   1 -12    3.66    0.38
  -4   1  12   -1.49    4.45
  -4   1  12    3.56    0.36
  -3  -1  12   12.68    0.77
   3  -1 -12   12.00    0.72
   3  -1 -12   18.29    6.36
  -3  -1  12   12.61    0.96
   3  -1 -12   12.54    0.66
  -3  -1  12   12.71    5.20
   3   1 -12   19.04    6.45
  -3   1  12   12.86    0.70
  -3   1  12   11.95    5.60
   3   1 -12   11.83    0.71
   3   1 -12   11.53    0.70
  -3   1  12   12.25    0.69
   2  -1 -12    1.89    0.21
   2  -1 -12    1.00    3.65
  -2  -1  12    1.64    0.27
   2  -1 -12    1.84    0.24
   2  -1 -12    1.87    0.26
  -2  -1  12    2.87    3.54
  -2  -1  12    2.23    0.25
  -2  -1  12    1.86    0.39
  -2   1  12    1.61    0.23
  -2   1  12    8.60    4.42
   2   1 -12    9.70    4.36
   2   1 -12    1.64    0.26
   1  -1 -12    3.54    0.35
   1  -1 -12    6.22    3.65
  -1  -1  12    4.02    0.50
  -1  -1  12   -3.10    3.82
   1  -1 -12    3.23    0.34
  -1  -1  12    3.05    0.29
  -1  -1  12    3.32    0.37
   1  -1 -12    3.74    0.30
   1   1 -12    3.52    0.36
  -1   1  12    3.31    5.10
  -1   1  12    3.66    0.32
   1   1 -12    0.62    4.03
  -1   1  12    3.34    0.32
   0  -1  12    9.00    3.94
   0  -1  12   15.68    0.83
   0  -1 -12   16.72    0.85
   0  -1 -12   15.58    0.67
   0  -1  12   16.75    1.09
   0  -1 -12   12.03    4.93
   0  -1 -12   15.61    0.78
   0   1  12   16.40    0.70
   0   1 -12   12.64    4.75
   0   1  12   16.40    0.75
   0   1  12   16.75    5.31
   0   1 -12   16.17    0.80
   1  -1  12   11.44    0.92
   1  -1  12   12.21    4.69
  -1  -1 -12   11.81    0.55
  -1  -1 -12   12.52    0.72
   1  -1  12   11.86    0.69
  -1  -1 -12   13.56    0.69
  -1  -1 -12    5.98    4.28
  -1   1 -12    6.80    4.36
   1   1  12   12.57    0.62
   1   1  12    6.59    4.94
  -2  -1 -12   -0.98    3.01
  -2  -1 -12   -0.01    0.07
   2  -1  12    1.25    3.11
  -2   1 -12    0.18    0.08
   2   1  12   -2.99    4.18
  -2   1 -12    3.98    3.47
  -3  -1 -12    1.74    3.11
   3  -1  12   -0.87    2.97
   3  -1  12    0.47    0.25
  -3   1 -12   -4.61    3.16
  -3   1 -12    0.47    0.21
   4  -1  12    6.78    0.49
   4  -1  12    7.38    0.74
   4  -1  12    4.62    3.60
  -4  -1 -12    6.86    0.66
  -4  -1 -12    7.47    0.38
  -4  -1 -12    7.13    0.46
  -4  -1 -12    5.46    3.39
  -4   1 -12   13.24    4.71
   4   1  12    2.84    4.54
   4   1  12    6.66    0.41
  -4   1 -12    7.35    0.52
  -4   1 -12    6.58    0.41
  -5  -1 -12    1.08    0.14
  -5  -1 -12    0.65    0.24
   5  -1  12    0.96    0.19
   5  -1  12    4.34    4.22
  -5  -1 -12    0.84    0.17
  -5  -1 -12   -6.65    3.93
   5  -1  12    0.95    0.34
  -5   1 -12    0.97    0.21
  -5   1 -12    1.03    0.15
   5   1  12    1.18    0.16
   5   1  12    2.48    6.31
  -5   1 -12    0.86    4.69
  -6  -1 -12    6.77    0.35
  -6  -1 -12    6.92    0.78
   6  -1  12   17.68    5.64
   6  -1  12    6.65    0.71
  -6  -1 -12    8.08    4.58
   6  -1  12    7.16    0.46
  -6   1 -12    8.49    5.59
  -6   1 -12    7.28    0.36
   6   1  12    7.04    0.40
  -6   1 -12    7.01    0.53
   6   1  12    4.21    7.69
  -7  -1 -12    0.61    0.10
  -7  -1 -12    0.48    0.21
   7  -1  12    0.87    0.34
   7  -1  12    0.29    0.12
  -7   1 -12    0.45    0.17
   8  -1  12   31.16    1.01
  -8  -1 -12   31.54    1.61
  -8  -1 -12   29.91    0.92
   8  -1  12   29.40    1.64
  -8   1 -12   32.10    1.36
   8   1  12   30.81    1.00
  -9  -1 -12   16.61    0.68
  -9  -1 -12   16.61    0.59
  -9  -1 -12   17.54    1.18
   9   1  12   17.36    0.65
   9   1  12   15.92    0.89
  10  -1  12    3.62    0.59
 -10  -1 -12    3.66    0.29
 -10  -1 -12    3.69    0.23
 -10  -1 -12    3.30    0.56
  10   1  12    3.92    0.37
 -10   1 -12    4.26    0.46
  11  -1  12   30.15    1.74
 -11  -1 -12   31.52    1.05
 -11  -1 -12   31.51    0.94
 -11  -1 -12   33.81    1.79
 -11   1 -12   30.40    1.47
  11   1  12   32.22    1.18
 -12  -1 -12    3.00    0.26
 -12  -1 -12    2.90    0.54
 -12  -1 -12    2.52    0.21
  12  -1  12    2.68    0.51
 -12   1 -12    3.19    0.45
  12   1  12    2.77    0.26
  12   1  12    2.88    0.21
  13  -1  12    0.16    0.24
 -13  -1 -12    0.23    0.27
 -13  -1 -12    0.14    0.09
 -13  -1 -12    0.24    0.09
  13   1  12    0.25    0.07
 -13   1 -12    0.04    0.17
 -14  -1 -12    1.36    0.20
  14  -1  12    1.87    0.50
 -14  -1 -12    1.23    0.44
 -14  -1 -12    1.52    0.18
  14   1  12    1.59    0.13
 -14   1 -12    2.06    0.38
  14   1  12    1.48    0.12
 -15  -1 -12    0.10    0.20
 -15  -1 -12    0.14    0.09
 -15   1 -12    0.17    0.25
  16  -1  12    0.62    0.40
 -16   1 -12    0.97    0.41
  16   1  12    0.54    0.28
 -17  -1 -12    4.39    0.37
  17  -1  12    3.05    0.79
 -17   1 -12    4.23    0.61
  17   1  12    4.98    0.61
 -18  -1 -12    0.31    0.17
  18  -1  12    0.32    0.38
 -18  -1 -12    0.03    0.17
  18   1  12    0.88    0.31
 -18   1 -12    0.32    0.31
 -17  -2  12    0.31    0.25
 -17   2  12    0.41    0.19
 -16  -2  12    0.10    0.20
 -16   2  12   -0.04    0.16
 -15  -2  12   -0.02    0.23
 -15  -2  12   -0.09    0.21
 -15   2  12   -0.08    0.11
 -14  -2  12    0.32    0.25
 -14  -2  12   -0.10    0.18
 -14   2  12   -0.32    0.15
 -14   2  12    0.20    0.15
  13  -2 -12    0.27    0.12
 -13  -2  12    0.22    0.19
 -13  -2  12    0.24    0.26
 -13   2  12    0.28    0.18
 -13   2  12    0.11    0.10
 -13   2  12    0.23    0.17
 -12  -2  12    0.04    0.19
 -12  -2  12   -0.17    0.21
  12  -2 -12    0.01    0.08
 -12   2  12    0.19    0.15
 -12   2  12   -0.02    0.13
 -11  -2  12   -0.02    0.16
 -11   2  12   -0.11    0.10
  10  -2 -12    0.46    0.12
 -10  -2  12    0.17    0.21
 -10  -2  12    0.23    0.22
 -10  -2  12    0.22    0.20
 -10   2  12    0.16    0.13
  -9  -2  12    0.13    0.27
  -9  -2  12    0.01    0.11
  -9  -2  12    0.32    0.15
  -9   2  12   -0.03    0.09
  -9   2  12    0.05    0.12
  -8  -2  12   -0.06    0.11
   8  -2 -12    0.04    0.09
  -8   2  12   -0.06    0.09
  -8   2  12   -0.12    0.07
  -7  -2  12    2.04    0.35
  -7  -2  12    2.78    0.57
   7  -2 -12    2.17    0.27
  -7  -2  12    1.46    0.35
  -7   2  12    1.51    0.27
  -7   2  12    1.81    0.28
  -6  -2  12    0.88    0.30
   6  -2 -12    0.08    0.11
  -6  -2  12    0.27    0.16
  -6  -2  12    0.39    0.28
  -6   2  12    0.32    0.12
   6   2 -12    0.30    0.16
  -5  -2  12    0.06    0.10
   5  -2 -12    0.15    0.15
   5  -2 -12    0.08    0.11
  -5  -2  12   -0.14    0.21
  -5  -2  12   -0.06    0.12
  -5   2  12    0.07    0.08
   5   2 -12    0.12    0.12
  -5   2  12    0.50    0.17
  -4  -2  12   -0.09    0.13
  -4  -2  12    0.16    0.11
   4  -2 -12    0.00    0.10
  -4  -2  12    0.59    0.28
  -4   2  12    0.12    0.10
  -4   2  12    0.02    0.09
  -3  -2  12    0.63    0.34
  -3  -2  12    0.40    0.25
  -3  -2  12    9.01    6.52
   3  -2 -12    0.20    0.14
   3  -2 -12    4.39    6.46
   3  -2 -12    0.18    0.15
   3   2 -12   -8.78    9.38
   3   2 -12    0.21    0.16
  -3   2  12   -5.12   10.43
  -2  -2  12    2.39    0.57
   2  -2 -12    1.25    0.26
   2  -2 -12    2.25    0.34
   2  -2 -12    0.19    6.58
  -2  -2  12    1.46    0.24
  -2  -2  12    1.50    0.33
  -2  -2  12    0.71    6.18
   2   2 -12    1.50    0.27
   2   2 -12   -6.99    7.92
  -2   2  12    7.71    9.36
  -2   2  12    2.09    0.26
  -2   2  12    1.13    0.23
   2   2 -12    2.03    0.32
  -1  -2  12    6.10    0.82
   1  -2 -12    6.58    0.58
   1  -2 -12    7.65    0.63
  -1  -2  12    6.78    0.67
  -1  -2  12    5.94    6.06
  -1  -2  12    6.27    0.45
   1  -2 -12   -6.32    6.10
  -1   2  12   15.57   11.01
   1   2 -12    3.14    7.54
  -1   2  12    6.69    0.44
   1   2 -12    8.20    0.61
  -1   2  12    6.21    0.49
   0  -2  12   18.42    1.08
   0  -2  12   16.26    7.00
   0  -2 -12   17.34    8.06
   0  -2  12   16.47    1.36
   0  -2 -12   17.93    0.97
   0   2 -12   16.75    0.90
   0   2 -12    3.19    8.99
   0   2 -12   16.99    1.03
   0   2  12   51.12   15.10
   0   2  12   17.10    0.73
   1  -2  12    3.52    0.44
   1  -2  12    1.82    4.71
  -1  -2 -12    3.87    0.40
  -1  -2 -12    6.76    6.08
  -1  -2 -12    2.98    0.31
  -1  -2 -12    3.60    0.44
   1  -2  12    4.20    0.68
  -1   2 -12    3.61    0.38
  -1   2 -12    4.11    0.40
   1   2  12    3.27    0.29
  -1   2 -12   11.38    7.47
   1   2  12   16.71   10.67
  -2  -2 -12   -1.86    5.58
   2  -2  12    0.23    0.15
   2  -2  12   -0.19    0.17
  -2  -2 -12    0.18    0.12
   2  -2  12   -4.65    4.61
  -2  -2 -12   -0.08    0.10
   2   2  12    0.12    0.08
  -2   2 -12    0.10    0.10
  -2   2 -12    4.60    7.85
   2   2  12   -8.97    8.61
  -3  -2 -12    0.18    0.11
   3  -2  12    0.13    0.09
   3  -2  12    0.03    0.19
  -3  -2 -12    4.29    6.55
   3  -2  12   -0.32    4.76
   3   2  12   -4.05    8.58
  -3   2 -12    0.06    0.09
   3   2  12    0.07    0.07
  -3   2 -12   -0.01    0.11
  -4  -2 -12    8.01    0.51
  -4  -2 -12    8.21    0.76
   4  -2  12    7.68    0.79
  -4  -2 -12    8.65    0.56
  -4   2 -12    8.09    0.54
  -4   2 -12    7.92    0.56
  -5  -2 -12    0.08    0.10
   5  -2  12   -0.06    0.12
  -5  -2 -12    0.37    0.19
   5  -2  12    0.10    0.23
  -5  -2 -12    0.20    0.09
  -5   2 -12    0.14    0.08
  -5   2 -12    0.04    0.09
   6  -2  12    6.41    0.85
  -6  -2 -12    5.68    0.68
   6  -2  12    6.37    0.56
  -6  -2 -12    5.68    0.43
  -6   2 -12    6.40    0.49
  -6   2 -12    6.16    0.43
  -7  -2 -12    5.90    0.45
  -7  -2 -12    6.01    0.43
   7  -2  12    6.71    0.91
  -7  -2 -12    6.43    0.76
   7  -2  12    6.28    0.53
  -7   2 -12    5.82    0.58
  -7   2 -12    6.05    0.42
  -8  -2 -12    5.26    0.40
  -8  -2 -12    4.81    0.66
  -8  -2 -12    4.98    0.41
   8  -2  12    5.42    0.80
  -8   2 -12    5.28    0.36
  -9  -2 -12    0.02    0.09
  -9  -2 -12    0.28    0.21
   9  -2  12   -0.16    0.18
   9   2  12   -0.02    0.14
  -9   2 -12   -0.17    0.08
 -10  -2 -12    7.64    0.52
  10  -2  12    8.35    1.03
 -10  -2 -12    6.15    0.80
 -10  -2 -12    7.63    0.65
 -10   2 -12    7.34    0.59
 -11  -2 -12    0.17    0.25
 -11  -2 -12    0.00    0.10
  11  -2  12    0.08    0.21
 -11  -2 -12    0.10    0.09
 -11   2 -12   -0.17    0.08
  11   2  12   -0.01    0.13
 -12  -2 -12    0.18    0.12
  12  -2  12   -0.25    0.19
 -12  -2 -12    0.25    0.13
 -12   2 -12    0.01    0.13
  12   2  12    0.08    0.17
 -13  -2 -12    0.31    0.16
  13  -2  12    0.61    0.40
  13   2  12    0.84    0.24
 -13   2 -12    0.55    0.20
 -14  -2 -12    1.02    0.23
 -14   2 -12    0.90    0.34
  15  -2  12    2.21    0.67
 -15  -2 -12    2.60    0.34
 -15   2 -12    1.92    0.47
  16  -2  12    0.47    0.38
  16   2  12   -0.10    0.10
 -16   2 -12   -0.11    0.26
  17  -2  12    1.22    0.59
  17   2  12    1.82    0.27
 -17   2 -12    1.82    0.46
 -15  -3  12    0.33    0.21
 -14  -3  12    0.23    0.25
 -14  -3  12    0.10    0.35
 -14   3  12    0.28    0.15
 -13  -3  12    0.81    0.31
 -13   3  12    0.30    0.13
 -12  -3  12    1.62    0.50
 -12  -3  12    1.45    0.56
 -12   3  12    2.07    0.35
 -11  -3  12    0.46    0.33
 -11  -3  12    0.23    0.18
 -11   3  12    0.47    0.17
 -10  -3  12    2.17    0.46
 -10   3  12    1.10    0.27
 -10   3  12    1.74    0.30
  -9  -3  12    2.46    0.56
  -9   3  12    3.00    0.38
  -9   3  12    2.63    0.45
  -8  -3  12   17.26    1.55
  -8  -3  12   17.72    1.38
   8  -3 -12   16.97    0.92
  -8  -3  12   20.02    1.24
  -8   3  12   18.71    0.96
  -8   3  12   18.81    1.03
   7  -3 -12    8.22    0.64
  -7  -3  12    7.70    1.04
  -7  -3  12    8.14    0.91
  -7   3  12    7.01    0.61
  -7   3  12    7.37    0.57
  -6  -3  12   11.05    0.83
  -6  -3  12   11.30    1.07
   6  -3 -12   12.05    0.78
  -6  -3  12   12.00    1.33
  -6   3  12   10.81    0.77
  -6   3  12   11.78    0.71
   5  -3 -12    2.94    0.41
  -5  -3  12    2.31    0.52
  -5  -3  12    2.22    0.37
  -5  -3  12    2.00    0.65
  -5   3  12    2.71    0.38
  -5   3  12    2.64    0.33
  -4  -3  12    1.30    0.40
  -4  -3  12    1.77    0.31
   4  -3 -12    1.69    0.34
  -4  -3  12    2.01    0.61
   4   3 -12    1.55    0.32
  -4   3  12    1.40    0.30
  -3  -3  12    0.31    0.19
  -3  -3  12    0.18    0.26
  -3  -3  12    0.04    0.28
   3   3 -12    0.44    0.23
  -3   3  12    0.40    0.15
  -2  -3  12    1.27    0.57
  -2  -3  12    1.54    0.39
   2  -3 -12    0.83    0.32
  -2  -3  12    0.93    0.22
  -2   3  12    1.48    0.24
   2   3 -12    0.97    0.25
   1  -3 -12    4.76    0.56
   1  -3 -12    4.21    0.52
  -1  -3  12    5.45    0.69
  -1  -3  12    4.84    0.81
   1   3 -12    5.07    0.53
  -1   3  12    5.09    0.40
   0  -3 -12    5.53    0.53
   0  -3  12    5.69    0.91
   0  -3  12    4.91    0.69
   0   3 -12    5.24    0.53
   0   3  12    5.24    0.40
   0   3 -12    5.73    0.88
   1  -3  12    0.95    0.48
  -1  -3 -12    0.41    0.21
   1  -3  12    0.68    0.30
  -1  -3 -12    0.81    0.23
  -1   3 -12    1.03    0.27
   1   3  12    0.87    0.17
  -1   3 -12    0.80    0.24
  -2  -3 -12    5.73    0.55
  -2  -3 -12    6.84    0.73
   2  -3  12    5.43    0.90
   2  -3  12    5.53    0.68
  -2   3 -12    5.60    0.52
   2   3  12    5.85    0.40
  -2   3 -12    6.34    0.59
  -3  -3 -12   70.16    2.84
   3  -3  12   67.53    2.72
  -3  -3 -12   67.57    2.63
   3  -3  12   68.07    3.50
  -3   3 -12   68.54    2.37
  -3   3 -12   72.61    2.35
  -4  -3 -12    6.63    0.56
   4  -3  12    7.00    1.02
   4  -3  12    6.67    0.72
  -4  -3 -12    6.88    0.79
  -4   3 -12    6.48    0.52
   4   3  12    6.37    0.40
  -4   3 -12    5.90    0.53
   5  -3  12    5.64    0.94
   5  -3  12    7.79    0.75
  -5  -3 -12    6.90    0.55
  -5  -3 -12    6.77    0.57
  -5  -3 -12    7.24    0.82
  -5   3 -12    6.21    0.52
  -6  -3 -12    4.48    0.48
  -6  -3 -12    4.66    0.44
   6  -3  12    3.59    0.79
  -6   3 -12    5.02    0.45
  -7  -3 -12    0.13    0.23
   7  -3  12    0.11    0.25
  -7  -3 -12   -0.14    0.10
  -7   3 -12    0.04    0.11
  -7   3 -12    0.14    0.12
   7   3  12    0.43    0.24
  -8  -3 -12    0.05    0.12
  -8  -3 -12    0.40    0.16
  -8   3 -12    0.21    0.11
   8   3  12    0.37    0.25
   9  -3  12    0.34    0.29
   9   3  12   -0.29    0.19
  -9   3 -12    0.14    0.12
  10  -3  12    0.57    0.40
 -10   3 -12    1.15    0.24
  10   3  12    0.54    0.24
  11  -3  12    0.72    0.41
 -11   3 -12    0.34    0.18
  11   3  12    0.62    0.32
  12  -3  12    2.60    0.67
  12   3  12    0.20    0.28
  13  -3  12    0.49    0.36
 -13   3 -12    0.18    0.17
  14  -3  12    5.03    0.96
 -14  -3 -12    4.17    0.51
 -14   3 -12    4.59    0.50
 -15   3 -12    0.00    0.27
 -12  -4  12    0.75    0.35
 -12   4  12    1.21    0.32
 -11  -4  12    3.16    0.61
 -11   4  12    3.15    0.45
 -10  -4  12   12.16    1.36
 -10  -4  12   13.47    1.07
 -10   4  12   13.63    0.89
  -9  -4  12    2.23    0.47
  -9  -4  12    2.99    0.67
  -9   4  12    2.71    0.41
  -8  -4  12    0.26    0.21
  -8  -4  12    0.13    0.28
  -8   4  12    0.06    0.16
  -8   4  12   -0.21    0.18
  -7  -4  12   -0.55    0.26
  -7  -4  12    0.08    0.18
  -7   4  12   -0.01    0.18
  -7   4  12   -0.01    0.11
  -6  -4  12    0.15    0.17
  -6  -4  12    0.52    0.37
  -6   4  12    0.44    0.26
  -6   4  12    0.16    0.15
  -5  -4  12    7.01    0.88
  -5  -4  12    5.76    1.09
  -5  -4  12    5.40    0.66
  -5   4  12    6.56    0.57
  -4  -4  12    0.38    0.38
  -4  -4  12    0.47    0.35
  -4   4  12    0.42    0.17
  -3  -4  12    1.48    0.53
  -3  -4  12    1.52    0.67
   3   4 -12    2.04    0.39
  -3   4  12    2.24    0.32
  -2  -4  12    0.38    0.27
  -2  -4  12    0.71    0.45
  -2   4  12    0.32    0.16
   2   4 -12    0.11    0.17
  -1  -4  12    3.31    0.61
  -1  -4  12    3.19    0.87
   1   4 -12    3.42    0.48
  -1   4  12    3.46    0.38
   0  -4  12    1.09    0.48
   0  -4 -12    1.01    0.39
   0  -4  12    0.76    0.45
   0   4 -12    0.46    0.24
   0   4  12    0.51    0.17
   1  -4  12   11.97    1.13
   1  -4  12   11.59    1.41
  -1  -4 -12   10.93    0.90
  -1   4 -12   11.04    0.82
   1   4  12   11.52    0.67
  -2  -4 -12   -0.03    0.15
   2  -4  12    0.47    0.28
   2  -4  12   -0.15    0.32
  -2   4 -12   -0.01    0.11
  -3  -4 -12    1.44    0.34
  -3   4 -12    0.88    0.26
  -4  -4 -12    1.77    0.33
   4  -4  12    2.72    0.78
  -4   4 -12    1.62    0.31
   5  -4  12    1.17    0.61
  -5  -4 -12   -0.05    0.12
  -5   4 -12    0.20    0.14
  -6  -4 -12   10.58    0.72
  -6   4 -12    9.74    0.69
   7  -4  12   -0.16    0.42
  -7  -4 -12    0.60    0.20
  -7   4 -12    0.53    0.20
  -8  -4 -12    8.56    0.60
   8  -4  12    8.70    1.31
  -8   4 -12    7.94    0.61
   9  -4  12    0.74    0.50
  -9  -4 -12    0.68    0.20
  -9   4 -12    1.04    0.23
 -10  -4 -12   -0.23    0.12
  10  -4  12   -0.06    0.32
 -10   4 -12    0.40    0.21
  11  -4  12    0.09    0.41
 -11   4 -12    0.86    0.24
  12  -4  12   -0.20    0.39
 -12   4 -12    0.22    0.19
  -6  -5  12    0.15    0.38
  -6   5  12   -0.24    0.22
  -5  -5  12    0.49    0.34
  -4  -5  12    1.03    0.47
  -3  -5  12    0.55    0.41
   3   5 -12    0.83    0.25
   2   5 -12    1.42    0.38
   1   5 -12    0.11    0.21
   0   5 -12    0.05    0.20
  -1  -5 -12    1.24    0.34
   1  -5  12    1.99    0.81
   2  -5  12   -0.24    0.33
  -2   5 -12   -0.12    0.15
   3  -5  12    0.48    0.46
  -3  -5 -12    0.48    0.32
  -3   5 -12    0.15    0.20
   4  -5  12    0.31    0.49
  -4   5 -12    0.19    0.28
  -5  -5 -12   -0.23    0.18
   5  -5  12    0.02    0.34
  18   0 -13   -0.01    0.14
  18   0 -13   -0.11    0.13
  17   0 -13    0.36    0.22
 -17   0  13    0.52    0.27
  16   0 -13    0.19    0.16
  16   0 -13   -0.14    0.16
 -15   0  13    0.30    0.28
  15   0 -13    0.12    0.13
 -15   0  13   -0.12    0.13
 -14   0  13   -0.07    0.19
 -14   0  13    0.50    0.27
  14   0 -13    0.28    0.15
 -13   0  13    0.20    0.17
 -13   0  13    0.04    0.14
  13   0 -13    0.33    0.17
 -13   0  13    0.01    0.15
  12   0 -13    0.07    0.12
  12   0 -13   -0.02    0.07
 -12   0  13   -0.13    0.11
  11   0 -13    0.01    0.09
 -11   0  13    0.00    0.15
 -11   0  13   -0.03    0.15
 -11   0  13    0.06    0.13
  11   0 -13    0.18    0.11
  10   0 -13    0.03    0.09
  10   0 -13   -0.02    0.09
 -10   0  13   -0.03    0.11
 -10   0  13    0.00    0.10
 -10   0  13    0.03    0.13
  -9   0  13   -0.08    0.10
   9   0 -13   -0.12    0.07
  -9   0  13    0.10    0.13
   9   0 -13    0.03    0.07
  -8   0  13    0.03    0.10
   8   0 -13    0.07    0.09
  -8   0  13   -0.07    0.09
   8   0 -13    0.10    0.09
  -8   0  13    0.00    0.12
   7   0 -13   -0.05    0.07
   7   0 -13    0.18    0.11
  -7   0  13   -6.74    6.37
  -7   0  13    0.41    0.18
   7   0 -13   -3.15    5.59
  -6   0  13    6.74    5.75
  -5   0  13    1.85    5.95
   5   0 -13    3.35    4.98
   4   0 -13   -3.29    3.12
  -4   0  13    0.08    0.08
  -4   0  13    2.09    4.06
  -4   0  13   -0.02    0.09
   4   0 -13    0.06    0.08
  -4   0  13    0.07    0.09
   3   0 -13   -1.93    3.54
  -3   0  13   -1.02    3.63
  -3   0  13   -0.02    0.08
   3   0 -13    0.12    0.08
   3   0 -13    0.03    0.09
  -3   0  13   -0.02    0.10
   2   0 -13   -0.04    0.06
  -2   0  13   -0.10    0.09
   2   0 -13   -1.63    3.27
   2   0 -13    0.06    0.08
  -2   0  13   -2.00    3.53
  -2   0  13   -0.04    0.06
  -1   0  13    1.11    3.66
   1   0 -13    0.66    2.89
   0   0 -13    0.89    2.81
   0   0 -13    0.04    0.06
   0   0  13   -5.87    3.56
   0   0  13   -0.08    0.08
   0   0  13    0.01    0.07
   0   0 -13    0.04    0.08
   1   0  13   -1.94    3.17
   1   0  13    0.04    0.08
   1   0  13    0.08    0.13
  -1   0 -13    0.17    0.10
  -1   0 -13    1.16    2.43
   2   0  13   -0.13    0.07
   2   0  13   -0.08    0.06
  -2   0 -13    0.04    2.70
  -2   0 -13    0.04    0.06
   2   0  13    7.46    4.11
  -2   0 -13    0.02    0.09
   3   0  13   -0.09    0.08
  -3   0 -13    1.26    2.36
  -3   0 -13    0.02    0.08
  -3   0 -13   -0.01    0.07
   3   0  13   -2.86    2.96
   3   0  13    0.03    0.06
   4   0  13    4.98    4.20
  -4   0 -13    4.16    3.48
   5   0  13    0.02    0.06
   5   0  13   -0.07    0.09
   5   0  13   -0.29    3.93
  -5   0 -13   -3.11    3.38
  -5   0 -13    0.09    0.12
  -5   0 -13    0.00    0.05
   6   0  13   -5.49    4.92
   6   0  13   -0.02    0.10
   6   0  13   -0.03    0.05
  -7   0 -13   -0.05    0.04
   7   0  13    0.14    0.14
   7   0  13   -0.07    0.05
   8   0  13   -0.05    0.05
  -8   0 -13    0.08    0.10
   8   0  13   -0.03    0.11
   9   0  13    0.21    0.15
  -9   0 -13    0.37    0.17
 -10   0 -13   -0.09    0.13
  10   0  13   -0.25    0.16
  11   0  13    0.14    0.17
 -11   0 -13   -0.16    0.12
 -12   0 -13   -0.13    0.17
  12   0  13    0.13    0.18
  13   0  13    0.02    0.19
 -13   0 -13   -0.06    0.16
  14   0  13    0.15    0.23
 -14   0 -13    0.00    0.21
 -15   0 -13    0.24    0.26
  16   0  13    0.21    0.19
 -16   0 -13    0.10    0.23
 -17   0 -13    0.28    0.27
  17   0  13    1.32    0.42
  18   0  13    0.94    0.34
 -18  -1  13    1.83    0.44
 -18   1  13    2.19    0.41
  18   1 -13    1.69    0.34
  17  -1 -13   -0.30    0.15
 -17  -1  13    0.26    0.21
  17   1 -13   -0.17    0.09
 -17   1  13   -0.10    0.12
  17   1 -13    0.07    0.18
  16  -1 -13    0.52    0.16
 -16  -1  13    0.59    0.27
  16  -1 -13    0.36    0.23
  16   1 -13    0.49    0.16
 -16   1  13    1.46    0.34
  15  -1 -13    0.34    0.24
 -15  -1  13    0.59    0.29
 -15  -1  13    0.16    0.23
  15  -1 -13    0.91    0.18
 -15   1  13    0.37    0.20
  15   1 -13    0.52    0.24
 -15   1  13    0.68    0.31
  15   1 -13    0.54    0.17
  14  -1 -13    0.53    0.26
 -14  -1  13    0.23    0.17
  14  -1 -13    0.48    0.15
 -14  -1  13    0.41    0.24
  14   1 -13    0.47    0.16
 -14   1  13    0.23    0.18
 -14   1  13    0.11    0.17
  14   1 -13    0.48    0.21
 -13  -1  13    5.59    0.67
 -13  -1  13    5.42    0.66
  13  -1 -13    5.17    0.40
  13  -1 -13    5.02    0.56
  13   1 -13    5.79    0.57
  13   1 -13    5.67    0.41
 -13   1  13    5.22    0.59
 -13   1  13    4.93    0.34
 -13   1  13    5.04    0.54
  12  -1 -13    0.47    0.15
 -12  -1  13    0.37    0.22
 -12  -1  13    0.20    0.20
 -12  -1  13    0.32    0.20
  12   1 -13    0.43    0.14
 -12   1  13    0.63    0.23
 -12   1  13    0.41    0.18
 -11  -1  13    0.65    0.26
  11  -1 -13    0.74    0.24
  11  -1 -13    0.65    0.16
 -11  -1  13    0.71    0.26
 -11  -1  13    0.50    0.25
 -11   1  13    0.66    0.21
  11   1 -13    0.86    0.26
 -11   1  13    0.64    0.21
  11   1 -13    0.65    0.15
 -11   1  13    0.23    0.17
 -10  -1  13    3.97    0.64
 -10  -1  13    2.81    0.45
  10  -1 -13    3.21    0.46
  10  -1 -13    3.09    0.30
 -10  -1  13    3.41    0.55
  10   1 -13    3.52    0.42
 -10   1  13    3.79    0.35
 -10   1  13    4.11    0.45
  10   1 -13    3.90    0.35
 -10   1  13    2.70    0.38
  -9  -1  13    0.21    0.17
   9  -1 -13    0.18    0.16
   9  -1 -13    0.06    0.09
  -9   1  13    0.10    0.10
  -9   1  13    0.09    0.10
  -9   1  13    0.03    0.10
   9   1 -13    0.18    0.16
   9   1 -13    0.04    0.10
  -8  -1  13    0.19    0.14
  -8  -1  13    0.06    0.13
   8  -1 -13    0.24    0.11
   8   1 -13    0.15    0.11
  -8   1  13   -0.08    0.09
  -8   1  13    0.58    0.20
  -8   1  13    0.11    0.10
   7  -1 -13    0.55    0.21
  -7  -1  13    0.47    0.21
  -7  -1  13    0.52    0.23
   7  -1 -13    0.70    0.16
  -7  -1  13    0.39    0.26
   7   1 -13    0.29    0.14
  -7   1  13    0.45    0.18
   7   1 -13    0.48    0.20
  -7   1  13    0.54    0.15
  -7   1  13    0.33    0.18
  -6  -1  13    2.67    7.40
  -6  -1  13    0.18    0.13
  -6  -1  13    0.28    0.16
   6  -1 -13    0.27    0.16
  -6  -1  13    0.07    0.21
   6  -1 -13    0.42    0.14
   6  -1 -13  -12.51    8.26
   6   1 -13  -13.70    7.29
  -6   1  13    0.21    0.13
  -6   1  13    0.23    0.14
   5  -1 -13    1.67    0.24
  -5  -1  13    1.46    0.28
  -5  -1  13    1.51    0.40
   5  -1 -13    1.99    0.30
   5  -1 -13    1.18    6.73
  -5  -1  13    9.35    6.68
  -5  -1  13    2.15    0.33
  -5   1  13    1.44    7.24
   5   1 -13    1.71    0.28
  -5   1  13    1.68    0.27
  -5   1  13    1.82    0.30
   5   1 -13    0.45    6.97
   4  -1 -13    0.63    0.18
  -4  -1  13    0.45    0.23
  -4  -1  13    0.59    0.18
  -4  -1  13   -1.35    5.94
   4  -1 -13    0.57    0.19
  -4  -1  13    0.62    0.19
   4  -1 -13   -1.65    5.96
   4   1 -13    0.46    0.19
   4   1 -13    9.77    7.37
  -4   1  13    0.74    6.47
  -4   1  13    0.79    0.18
  -4   1  13    0.57    0.16
  -3  -1  13    0.75    0.22
   3  -1 -13    0.62    0.17
   3  -1 -13    0.83    0.20
  -3  -1  13    1.15    0.42
  -3  -1  13    1.15    0.23
  -3  -1  13   -3.10    6.07
   3  -1 -13   -2.70    6.01
  -3   1  13    0.79    0.20
  -3   1  13    0.55    0.16
   3   1 -13    0.84    0.20
   3   1 -13    5.71    6.58
   3   1 -13    1.04    0.32
  -3   1  13   16.38    7.38
  -2  -1  13    1.35    0.37
  -2  -1  13    2.06    0.26
   2  -1 -13    5.53    6.30
   2  -1 -13    1.59    0.24
   2  -1 -13    1.62    0.26
  -2  -1  13    1.89    0.30
   2  -1 -13    1.63    0.27
  -2  -1  13    8.28    5.50
   2   1 -13    0.91    6.44
  -2   1  13    1.75    0.25
  -2   1  13    4.04    6.32
   2   1 -13    1.66    0.26
  -2   1  13    2.24    0.28
   2   1 -13    1.74    0.27
   1  -1 -13    3.42    0.36
  -1  -1  13    3.01    0.37
   1  -1 -13    3.13    0.34
  -1  -1  13    2.72    0.47
  -1  -1  13    5.57    4.15
   1  -1 -13    3.08    0.28
  -1  -1  13    3.42    0.30
   1  -1 -13    1.59    4.27
   1   1 -13    2.59    0.33
  -1   1  13    3.14    0.32
   1   1 -13    3.01    0.34
   1   1 -13    6.49    4.32
  -1   1  13    0.90    4.74
  -1   1  13    3.34    0.33
   0  -1  13   17.92    5.58
   0  -1  13   20.85    1.00
   0  -1  13   19.66    0.74
   0  -1 -13   20.51    0.81
   0  -1  13   18.59    1.22
   0  -1 -13   20.51    0.93
   0  -1 -13   18.17    5.93
   0   1  13   14.64    6.23
   0   1 -13   20.98    0.96
   0   1 -13   19.65    0.94
   0   1  13   21.16    0.90
   0   1  13   21.81    0.87
   0   1 -13   24.02    6.61
  -1  -1 -13   14.87    0.77
  -1  -1 -13   19.96    6.71
   1  -1  13   15.75    1.14
   1  -1  13   17.63    6.71
  -1  -1 -13   15.73    0.68
  -1  -1 -13   17.24    0.91
   1  -1  13   16.26    0.87
  -1   1 -13   10.49    6.95
   1   1  13   16.72    0.75
   1   1  13   20.67    8.52
   1   1  13   16.23    0.69
  -2  -1 -13    5.40    0.41
   2  -1  13    4.02    0.39
  -2  -1 -13    5.02    0.46
  -2  -1 -13   -8.50    4.90
  -2  -1 -13    5.17    0.34
   2  -1  13    4.64    0.58
   2  -1  13    3.51    4.63
  -2   1 -13    7.26    4.78
   2   1  13   10.40    6.50
  -2   1 -13    4.96    0.41
  -2   1 -13    4.68    0.42
   2   1  13    4.48    0.35
   3  -1  13    0.54    0.17
   3  -1  13    0.84    0.29
  -3  -1 -13    0.69    0.18
  -3  -1 -13    2.87    5.07
  -3  -1 -13    0.73    0.20
   3  -1  13   -0.09    4.34
  -3   1 -13    0.46    0.14
   3   1  13    0.72    0.15
   3   1  13    3.90    6.95
  -3   1 -13    0.44    0.16
  -3   1 -13  -10.40    4.71
   4  -1  13    2.66    4.57
   4  -1  13    2.96    0.50
  -4  -1 -13    3.26    0.32
   4  -1  13    2.93    0.31
  -4  -1 -13   -0.64    4.86
   4   1  13    2.74    0.26
   4   1  13    5.97    7.66
  -4   1 -13    2.34    0.25
  -4   1 -13    2.88    0.33
  -4   1 -13    4.29    5.23
  -5  -1 -13    7.47    5.35
  -5  -1 -13    0.27    0.09
  -5  -1 -13    0.19    0.11
   5  -1  13    0.23    0.11
   5  -1  13    0.37    0.24
  -5  -1 -13    0.14    0.17
   5  -1  13   -5.72    3.77
  -5   1 -13  -11.20    4.85
  -5   1 -13    0.24    0.10
   5   1  13   14.00    6.93
   5   1  13    0.15    0.08
  -5   1 -13    0.19    0.12
   6  -1  13    5.05    0.41
  -6  -1 -13    4.98    0.55
  -6  -1 -13    4.41    0.29
   6  -1  13    4.77    0.74
  -6   1 -13    4.84    0.32
   6   1  13    4.58    0.49
  -7  -1 -13    0.95    0.27
   7  -1  13    0.51    0.18
  -7  -1 -13    0.67    0.12
   7  -1  13    0.60    0.33
   7   1  13    0.53    0.13
  -7   1 -13    0.50    0.12
  -7   1 -13    0.49    0.17
  -8  -1 -13    6.35    0.34
  -8  -1 -13    5.80    0.67
   8  -1  13    7.06    0.42
   8  -1  13    7.24    0.80
   8   1  13    5.96    0.36
  -8   1 -13    6.75    0.57
   9  -1  13   14.90    1.18
  -9  -1 -13   14.88    1.10
  -9  -1 -13   15.28    0.56
   9   1  13   15.51    0.61
  -9   1 -13   14.92    0.90
  10  -1  13    8.75    0.91
 -10  -1 -13    8.58    0.47
 -10  -1 -13    7.61    0.80
 -10  -1 -13    8.04    0.38
 -10   1 -13    8.34    0.68
  10   1  13    8.18    0.55
  10   1  13    7.96    0.40
  11  -1  13   28.30    1.74
 -11  -1 -13   29.83    1.03
 -11  -1 -13   29.82    1.75
 -11  -1 -13   30.36    0.94
  11   1  13   31.32    1.14
 -11   1 -13   30.05    1.51
  11   1  13   28.67    0.91
 -12  -1 -13    2.28    0.19
 -12  -1 -13    1.35    0.50
 -12  -1 -13    2.54    0.25
  12  -1  13    2.81    0.56
  12   1  13    2.41    0.18
 -12   1 -13    2.08    0.38
  12   1  13    2.15    0.24
 -13  -1 -13    5.85    0.49
 -13  -1 -13    6.09    0.35
  13  -1  13    7.69    0.89
 -13  -1 -13    5.87    0.78
  13   1  13    6.82    0.32
 -13   1 -13    6.66    0.69
  13   1  13    5.85    0.32
  14  -1  13    0.26    0.31
 -14  -1 -13    0.49    0.13
 -14  -1 -13    0.96    0.34
 -14  -1 -13    0.75    0.16
 -14   1 -13    0.32    0.25
 -15  -1 -13    0.86    0.38
  15  -1  13    0.35    0.35
 -15  -1 -13    0.43    0.14
  15   1  13    0.81    0.29
 -15   1 -13    0.42    0.26
 -16  -1 -13   -0.12    0.10
 -16  -1 -13    0.00    0.09
  16  -1  13    0.54    0.29
 -16   1 -13   -0.46    0.20
  16   1  13   -0.14    0.13
 -17  -1 -13    5.89    0.44
  17  -1  13    5.01    0.84
 -17   1 -13    8.27    0.87
  17   1  13    6.29    0.75
  17  -2 -13    0.21    0.22
 -17   2  13    0.22    0.18
 -16  -2  13    0.03    0.22
 -16   2  13    0.33    0.18
 -15  -2  13    0.02    0.31
 -15  -2  13    0.18    0.23
 -15   2  13    0.57    0.21
 -14  -2  13    1.29    0.34
 -13  -2  13    4.33    0.65
 -13  -2  13    4.57    0.61
 -13   2  13    4.57    0.51
 -12  -2  13    0.46    0.23
  12  -2 -13    0.35    0.12
 -12  -2  13    0.41    0.27
 -12   2  13    0.55    0.22
 -12   2  13    0.80    0.24
  11  -2 -13    0.15    0.12
 -11  -2  13    0.23    0.18
 -11  -2  13   -0.04    0.20
 -11  -2  13    0.29    0.27
 -11   2  13    0.44    0.25
  10  -2 -13    4.54    0.38
 -10  -2  13    4.11    0.55
 -10  -2  13    4.21    0.60
 -10  -2  13    3.26    0.66
 -10   2  13    4.58    0.48
 -10   2  13    4.53    0.46
  -9  -2  13    2.22    0.42
  -9  -2  13    2.36    0.58
  -9  -2  13    1.81    0.41
   9  -2 -13    2.21    0.39
   9  -2 -13    1.81    0.25
  -9   2  13    2.54    0.36
  -9   2  13    1.87    0.31
  -8  -2  13    0.34    0.17
   8  -2 -13    0.12    0.09
  -8  -2  13   -0.25    0.24
   8  -2 -13    0.12    0.18
  -8   2  13    0.18    0.12
   8   2 -13    0.31    0.16
  -8   2  13    0.21    0.14
  -7  -2  13    1.10    0.34
  -7  -2  13    1.44    0.31
  -7  -2  13    1.33    0.43
   7  -2 -13    1.18    0.31
   7  -2 -13    0.97    0.21
  -7   2  13    0.89    0.22
   7   2 -13    1.19    0.27
  -6  -2  13    0.42    0.29
   6  -2 -13   -0.13    0.13
  -6  -2  13    0.08    0.14
  -6  -2  13    0.12    0.17
  -6   2  13    0.20    0.10
  -6   2  13   -0.04    0.10
   6   2 -13    0.03    0.11
  -5  -2  13   -0.11    0.12
   5  -2 -13    0.07    0.12
  -5  -2  13    0.00    0.10
  -5  -2  13    0.18    0.23
   5  -2 -13    0.18    0.10
  -5   2  13    0.04    0.08
  -5   2  13   -0.11    0.08
   5   2 -13   -0.08    0.09
   4  -2 -13   13.93    0.93
   4  -2 -13   15.50    0.86
  -4  -2  13   15.13    0.87
  -4  -2  13   14.88    1.04
  -4  -2  13   14.82    1.29
   4   2 -13   16.00    0.94
  -4   2  13   15.01    0.83
  -4   2  13   15.59    0.80
   3  -2 -13    8.48    0.63
  -3  -2  13    9.92    1.08
  -3  -2  13    9.19    0.63
  -3  -2  13   11.59    0.90
   3  -2 -13   10.09    0.74
  -3   2  13    9.47    0.56
   3   2 -13   10.40    0.72
  -3   2  13    9.94    0.65
  -2  -2  13    8.76    0.99
   2  -2 -13    7.78    0.77
  -2  -2  13    9.31    0.60
  -2  -2  13    9.69    0.80
   2   2 -13    9.32    0.67
  -2   2  13    9.96    0.58
  -2   2  13    9.22    0.63
   1  -2 -13    1.33    0.27
  -1  -2  13    1.15    0.19
   1  -2 -13    1.12    0.32
  -1  -2  13    1.18    0.35
  -1  -2  13    1.36    0.44
  -1   2  13    1.64    0.26
  -1   2  13    1.42    0.22
   1   2 -13    1.58    0.28
   0  -2  13   -0.24    0.16
   0  -2 -13   -0.17    0.11
   0  -2  13    0.04    0.15
   0   2 -13    0.06    0.10
   0   2  13   -0.04    0.08
   0   2  13   -0.07    0.06
   0   2 -13    0.02    0.11
  -1  -2 -13   28.91    1.17
   1  -2  13   26.64    1.38
  -1  -2 -13   28.42    1.25
  -1  -2 -13   29.47    1.44
  -1   2 -13   29.49    1.25
   1   2  13   29.44    1.06
  -1   2 -13   28.88    1.26
   1   2  13   26.61    1.18
   2  -2  13   -0.07    0.15
   2  -2  13   -0.07    0.14
  -2  -2 -13   -0.09    0.14
  -2  -2 -13   -0.13    0.10
  -2  -2 -13    0.10    0.11
  -2   2 -13    0.14    0.11
   2   2  13    0.10    0.11
  -2   2 -13    0.00    0.08
  -3  -2 -13    1.07    0.22
   3  -2  13    1.30    0.49
   3  -2  13    1.45    0.30
  -3  -2 -13    0.56    0.27
  -3  -2 -13    0.72    0.21
  -3   2 -13    1.32    0.23
  -3   2 -13    0.68    0.19
   4  -2  13   12.12    1.18
  -4  -2 -13   11.21    0.67
   4  -2  13   10.96    0.80
  -4  -2 -13   12.15    0.94
  -4  -2 -13   11.29    0.63
  -4   2 -13   11.75    0.68
  -4   2 -13   11.46    0.72
  -5  -2 -13    0.47    0.17
   5  -2  13    0.60    0.32
  -5  -2 -13    0.51    0.26
   5  -2  13    0.43    0.19
  -5  -2 -13    0.68    0.16
  -5   2 -13    0.65    0.15
  -5   2 -13    0.40    0.17
  -6  -2 -13   23.51    1.47
  -6  -2 -13   23.49    0.99
   6  -2  13   23.30    1.16
   6  -2  13   22.39    1.66
  -6   2 -13   23.87    0.98
  -6   2 -13   21.73    1.06
   7  -2  13    4.11    0.45
  -7  -2 -13    3.98    0.60
  -7  -2 -13    5.02    0.41
  -7  -2 -13    5.03    0.40
   7  -2  13    4.99    0.81
  -7   2 -13    4.71    0.37
  -7   2 -13    4.76    0.46
  -8  -2 -13   30.22    1.19
   8  -2  13   29.04    1.93
  -8  -2 -13   30.56    1.17
  -8  -2 -13   30.30    1.82
  -8   2 -13   30.77    1.33
  -8   2 -13   31.68    1.13
  -9  -2 -13   18.94    0.88
   9  -2  13   20.67    1.62
  -9  -2 -13   20.64    1.44
  -9   2 -13   20.36    0.80
   9   2  13   17.61    1.12
  -9   2 -13   19.02    1.01
  10  -2  13    4.29    0.75
 -10  -2 -13    4.20    0.65
 -10  -2 -13    4.04    0.37
  10   2  13    3.89    0.50
 -10   2 -13    3.89    0.44
 -11  -2 -13    2.97    0.34
 -11  -2 -13    3.27    0.59
  11  -2  13    2.44    0.60
 -11   2 -13    3.27    0.40
 -12  -2 -13    1.01    0.26
  12   2  13    1.13    0.33
 -12   2 -13    1.06    0.28
 -13  -2 -13    0.54    0.17
  13  -2  13    0.08    0.23
  13   2  13    0.30    0.14
  15  -2  13    0.01    0.34
 -15  -2 -13    0.17    0.10
  15   2  13    0.06    0.14
 -15   2 -13    0.21    0.21
  16  -2  13    0.54    0.39
 -16  -2 -13    0.23    0.13
 -16   2 -13   -0.23    0.25
  16   2  13   -0.16    0.12
 -15  -3  13   -0.19    0.19
 -14  -3  13    0.01    0.45
 -14  -3  13    0.16    0.21
 -13  -3  13    0.12    0.37
 -13  -3  13    0.39    0.29
 -13   3  13    0.50    0.23
 -12  -3  13    0.21    0.26
 -12  -3  13   -0.22    0.28
 -12   3  13    0.18    0.13
 -12   3  13    0.07    0.16
 -11  -3  13   -0.14    0.18
 -11  -3  13   -0.37    0.23
 -11   3  13    0.04    0.12
 -10  -3  13    0.24    0.20
 -10  -3  13    0.01    0.27
 -10   3  13    0.76    0.22
 -10   3  13    0.74    0.24
  -9  -3  13    0.43    0.20
   9  -3 -13    0.42    0.19
  -9  -3  13    0.39    0.45
  -9  -3  13    0.49    0.27
  -9   3  13    0.42    0.17
  -9   3  13    0.16    0.11
  -8  -3  13    0.37    0.28
  -8  -3  13   -0.06    0.27
   8  -3 -13    0.14    0.15
  -8  -3  13    0.03    0.14
  -8   3  13    0.06    0.13
  -8   3  13    0.06    0.12
   7  -3 -13    5.58    0.57
  -7  -3  13    7.21    0.84
  -7  -3  13    8.33    1.16
  -7  -3  13    6.97    0.70
  -7   3  13    6.19    0.51
  -7   3  13    6.45    0.59
  -6  -3  13    0.18    0.19
  -6  -3  13    0.03    0.20
  -6  -3  13   -0.04    0.31
  -6   3  13    0.19    0.16
  -6   3  13    0.12    0.11
  -5  -3  13    0.26    0.40
   5  -3 -13    0.60    0.25
  -5  -3  13    0.80    0.26
  -5   3  13    0.42    0.20
   5   3 -13    0.79    0.28
  -5   3  13    0.63    0.19
  -4  -3  13    0.79    0.25
   4  -3 -13    1.01    0.35
  -4  -3  13    0.46    0.48
  -4  -3  13    0.90    0.38
  -4   3  13    0.79    0.28
   4   3 -13    1.57    0.35
  -4   3  13    0.79    0.19
  -3  -3  13    0.44    0.18
   3  -3 -13    0.13    0.18
  -3  -3  13    0.41    0.23
  -3  -3  13    0.49    0.36
  -3   3  13    0.51    0.17
  -3   3  13    0.80    0.23
   3   3 -13    0.69    0.27
   2  -3 -13    0.47    0.23
  -2  -3  13    1.31    0.37
  -2  -3  13    0.52    0.18
  -2  -3  13    0.73    0.39
  -2   3  13    0.68    0.15
   2   3 -13    0.43    0.21
  -1  -3  13   -0.04    0.28
   1  -3 -13    0.07    0.17
  -1  -3  13    0.32    0.23
   1  -3 -13   -0.03    0.18
   1   3 -13    0.15    0.14
  -1   3  13    0.24    0.12
   0  -3 -13    0.00    0.19
   0  -3 -13    0.18    0.16
   0  -3  13    0.10    0.31
   0  -3  13    0.11    0.16
   0   3 -13    0.19    0.16
   1  -3  13    0.64    0.33
   1  -3  13   -0.30    0.19
  -1  -3 -13    0.03    0.20
  -1  -3 -13   -0.09    0.13
   1   3  13    0.14    0.09
  -1   3 -13    0.38    0.18
  -1   3 -13    0.30    0.19
   2  -3  13    6.14    0.99
  -2  -3 -13    8.12    0.68
  -2  -3 -13    7.10    0.76
   2  -3  13    6.64    0.74
   2   3  13    5.75    0.42
  -2   3 -13    6.72    0.61
  -2   3 -13    7.00    0.59
  -3  -3 -13   14.68    0.89
   3  -3  13   14.58    1.48
  -3  -3 -13   14.87    1.17
   3  -3  13   13.28    1.06
  -3   3 -13   14.55    0.86
  -3   3 -13   14.40    0.91
  -4  -3 -13   23.69    1.54
  -4  -3 -13   21.57    1.08
   4  -3  13   19.82    1.80
   4  -3  13   21.30    1.34
  -4   3 -13   22.59    1.10
  -4   3 -13   22.62    1.13
  -5  -3 -13   10.05    0.67
  -5  -3 -13   10.74    1.04
  -5  -3 -13   10.47    0.75
   5  -3  13   10.68    1.07
  -5   3 -13   10.11    0.68
   6  -3  13    2.13    0.61
  -6  -3 -13    1.96    0.37
  -6  -3 -13    1.89    0.30
  -6  -3 -13    1.31    0.46
  -6   3 -13    1.53    0.28
   7  -3  13    0.22    0.26
  -7   3 -13    0.11    0.15
  -8  -3 -13    1.64    0.25
   8  -3  13    3.08    0.66
   8   3  13    1.44    0.39
  -8   3 -13    1.94    0.29
  -9  -3 -13    0.24    0.13
   9  -3  13    0.48    0.36
  -9   3 -13    0.01    0.13
  10  -3  13   -0.08    0.33
  10   3  13    0.15    0.22
 -10   3 -13    0.29    0.13
 -10   3 -13    0.07    0.11
  11  -3  13    0.02    0.30
 -11   3 -13    0.11    0.15
  12  -3  13    1.77    0.56
 -13   3 -13    1.53    0.33
  14  -3  13    2.41    0.75
 -14   3 -13    4.00    0.52
 -11  -4  13    2.63    0.91
 -11   4  13    2.44    0.48
 -10  -4  13    0.06    0.38
 -10   4  13   -0.23    0.22
 -10   4  13    0.15    0.17
  -9  -4  13    4.00    0.82
  -9   4  13    4.98    0.53
  -8  -4  13    0.46    0.41
  -8   4  13    0.01    0.17
  -8   4  13    0.36    0.22
  -7  -4  13    0.24    0.38
  -7   4  13    1.17    0.37
  -7   4  13    0.08    0.12
  -6  -4  13    0.07    0.37
  -6   4  13    0.57    0.28
  -5  -4  13    0.44    0.34
  -5  -4  13    0.08    0.33
  -5   4  13   -0.05    0.10
   5   4 -13    0.05    0.12
  -4  -4  13   -0.07    0.33
  -4  -4  13    0.68    0.36
   4   4 -13    0.26    0.21
  -3  -4  13    0.01    0.43
  -3  -4  13    0.19    0.35
  -3   4  13    0.38    0.21
  -2  -4  13   -0.35    0.30
  -2  -4  13    0.07    0.28
   2   4 -13    0.17    0.16
  -2   4  13    0.09    0.12
  -1  -4  13   -0.20    0.19
   1  -4 -13   -0.05    0.24
  -1  -4  13    0.68    0.47
  -1   4  13   -0.11    0.11
   1   4 -13    0.33    0.19
   0  -4  13    1.58    0.46
   0  -4 -13    0.94    0.30
   0   4 -13    1.18    0.29
   1  -4  13    0.91    0.35
   1  -4  13   -0.36    0.30
  -1  -4 -13    0.18    0.18
  -1   4 -13    0.36    0.17
   2  -4  13    0.59    0.46
   2  -4  13   -0.08    0.19
  -2  -4 -13    0.32    0.24
  -2   4 -13    0.38    0.20
  -3  -4 -13    0.18    0.17
  -3   4 -13    0.01    0.14
   4  -4  13    1.10    0.62
  -4  -4 -13    0.86    0.28
  -4   4 -13    1.07    0.28
  -5  -4 -13    1.63    0.30
   5  -4  13    0.33    0.55
  -5   4 -13    0.89    0.21
   6  -4  13    1.23    0.70
  -6  -4 -13    0.18    0.17
   7  -4  13    0.26    0.35
  -7  -4 -13    0.55    0.21
  -7   4 -13    0.27    0.20
  -8  -4 -13    0.35    0.19
   8  -4  13    0.19    0.41
  -8   4 -13    0.44    0.18
   9  -4  13    0.64    0.52
  10  -4  13    2.41    0.63
 -10   4 -13    1.53    0.31
  11  -4  13    0.78    0.53
  -4  -5  13    0.88    0.46
  -3  -5  13    3.83    0.77
   3   5 -13    4.04    0.59
  -2  -5  13    0.36    0.39
   2   5 -13   -0.03    0.20
   1  -5 -13    0.68    0.29
   1   5 -13   -0.14    0.17
   0  -5 -13   -0.07    0.19
   0   5 -13   -0.01    0.16
  -1  -5 -13    0.37    0.24
   1  -5  13   -0.41    0.39
  -1   5 -13   -0.18    0.15
   2  -5  13   -0.09    0.42
  -2  -5 -13   -0.28    0.15
  -2   5 -13    0.09    0.18
   3  -5  13    1.13    0.72
  -3  -5 -13    2.15    0.45
  -3   5 -13    1.04    0.30
 -18   0  14   10.39    1.00
  18   0 -14   10.24    0.70
  18   0 -14    9.80    0.72
  17   0 -14   18.98    1.01
  17   0 -14   20.55    1.05
 -17   0  14   18.31    1.33
  16   0 -14    7.18    0.58
  16   0 -14    8.11    0.62
 -16   0  14    8.08    0.82
 -15   0  14    1.41    0.38
  15   0 -14    1.42    0.27
 -14   0  14    0.80    0.25
 -14   0  14    0.81    0.34
  14   0 -14    0.97    0.25
  14   0 -14    0.49    0.18
 -13   0  14    0.25    0.19
  13   0 -14    0.07    0.10
 -13   0  14    0.18    0.18
  13   0 -14    0.17    0.12
  12   0 -14    6.31    0.53
 -12   0  14    5.86    0.57
  12   0 -14    6.61    0.54
 -12   0  14    6.38    0.66
 -12   0  14    5.91    0.64
 -11   0  14    0.13    0.15
  11   0 -14    0.04    0.12
  11   0 -14    0.11    0.11
 -11   0  14    0.05    0.16
 -10   0  14    0.36    0.19
 -10   0  14    0.07    0.14
  10   0 -14   -0.08    0.10
   9   0 -14    2.03    0.31
  -9   0  14    3.00    0.39
  -9   0  14    2.27    0.38
  -9   0  14    3.00    0.65
   9   0 -14    2.73    0.33
  -8   0  14    4.18    0.48
   8   0 -14    5.54    0.45
   8   0 -14    4.54    0.42
  -8   0  14    5.23    0.56
  -8   0  14    5.22    0.78
   7   0 -14   17.97    0.87
   7   0 -14   16.53    0.87
  -7   0  14   18.12    1.04
  -7   0  14   16.96    0.99
  -7   0  14   18.52    1.02
  -6   0  14    7.44    0.60
  -6   0  14    6.67    0.59
   6   0 -14    6.42    0.49
  -6   0  14    6.77    0.61
   6   0 -14    6.37    0.50
   5   0 -14    0.13    0.11
  -5   0  14    1.27    5.78
   5   0 -14   -0.70    5.86
   5   0 -14    0.10    0.11
  -5   0  14    0.24    0.18
  -5   0  14    0.01    0.12
   4   0 -14   -0.03    0.06
  -4   0  14    0.26    0.14
  -4   0  14    0.11    0.11
  -4   0  14   -0.08    0.10
  -4   0  14    8.75    6.47
   4   0 -14   -0.84    5.12
   4   0 -14    0.04    0.07
  -3   0  14   -5.70    5.59
   3   0 -14   -8.14    5.23
  -2   0  14    1.21    0.27
   2   0 -14    1.77    0.24
   2   0 -14    1.41    0.22
   2   0 -14    1.75    0.26
  -2   0  14    1.69    5.29
  -2   0  14    1.41    0.23
  -2   0  14    1.76    0.27
   2   0 -14    3.69    4.17
   1   0 -14    4.84    4.54
  -1   0  14    6.00    0.47
  -1   0  14    6.66    5.96
   1   0 -14    5.31    0.42
   1   0 -14    5.47    0.41
  -1   0  14    5.76    0.57
   1   0 -14    5.88    0.47
  -1   0  14    5.73    0.42
   0   0 -14    3.03    0.34
   0   0  14    2.94    0.41
   0   0 -14    2.81    0.30
   0   0  14    8.62    4.87
   0   0 -14    2.94    0.30
   0   0  14    3.09    0.32
   0   0  14    2.98    0.26
   0   0 -14    4.65    3.83
  -1   0 -14    0.22    0.14
   1   0  14   -0.02    4.90
  -1   0 -14    2.42    3.73
   1   0  14    0.03    0.09
  -1   0 -14    0.03    0.08
   1   0  14    0.15    0.14
  -1   0 -14    0.21    0.11
   2   0  14    0.20    5.43
  -2   0 -14    6.91    0.55
   2   0  14    7.31    0.48
  -2   0 -14    7.71    0.48
   2   0  14    6.90    0.62
  -2   0 -14    5.88    4.41
  -3   0 -14   12.37    0.63
  -3   0 -14   10.53    4.91
   3   0  14   11.50    0.61
   3   0  14   12.72    0.86
   3   0  14   12.82    5.97
  -4   0 -14   -1.58    3.92
   4   0  14    0.45    4.85
  -5   0 -14   -0.08    0.06
   5   0  14    0.01    0.05
   5   0  14    0.08    0.15
  -5   0 -14   -0.14    0.06
   6   0  14    1.18    0.29
   6   0  14    1.21    0.17
  -6   0 -14    1.05    0.16
  -6   0 -14    0.83    0.22
   7   0  14    1.43    0.17
  -7   0 -14    1.63    0.30
   7   0  14    1.10    0.30
  -8   0 -14    2.79    0.41
   8   0  14    3.15    0.25
   8   0  14    3.11    0.47
  -8   0 -14    3.58    0.25
  -9   0 -14   10.00    0.81
   9   0  14    9.79    0.41
   9   0  14    9.61    0.85
 -10   0 -14    0.11    0.14
  10   0  14    0.21    0.17
 -11   0 -14    3.27    0.51
  11   0  14    4.08    0.59
  12   0  14    0.47    0.21
 -12   0 -14    0.29    0.21
  13   0  14    5.60    1.00
 -13   0 -14    5.01    0.66
 -14   0 -14    2.39    0.49
  14   0  14    1.37    0.38
 -15   0 -14    1.24    0.38
  16   0  14    3.19    0.58
 -16   0 -14    2.52    0.53
 -17   0 -14    0.94    0.35
  17   0  14    1.67    0.43
 -17  -1  14    2.35    0.53
  17  -1 -14    1.84    0.37
  17   1 -14    2.07    0.27
 -17   1  14    1.82    0.46
  17   1 -14    2.48    0.44
  16  -1 -14    1.88    0.24
  16  -1 -14    0.93    0.34
 -16   1  14    1.02    0.35
  16   1 -14    1.87    0.25
  16   1 -14    1.79    0.37
  15  -1 -14    0.70    0.20
 -15  -1  14    0.43    0.27
 -15  -1  14    0.45    0.26
  15  -1 -14    0.08    0.17
  15   1 -14    0.53    0.19
 -15   1  14    0.90    0.34
  15   1 -14    0.58    0.22
 -14  -1  14    0.33    0.24
  14  -1 -14    0.46    0.24
  14   1 -14    0.19    0.13
  14   1 -14    0.32    0.16
 -14   1  14   -0.04    0.17
  13  -1 -14    0.18    0.17
 -13  -1  14   -0.02    0.22
  13   1 -14    0.25    0.13
 -13   1  14    0.15    0.14
 -13   1  14   -0.03    0.13
 -13   1  14    0.44    0.19
  13   1 -14    0.21    0.21
 -12  -1  14    0.81    0.27
  12  -1 -14    0.40    0.16
 -12  -1  14    0.73    0.32
  12  -1 -14    0.48    0.21
  12   1 -14    0.60    0.21
 -12   1  14    0.88    0.26
 -12   1  14    0.52    0.24
 -12   1  14    0.13    0.15
  12   1 -14    0.29    0.14
 -11  -1  14    1.38    0.40
 -11  -1  14    1.75    0.38
  11  -1 -14    1.81    0.26
 -11  -1  14    1.57    0.39
  11  -1 -14    1.52    0.31
  11   1 -14    1.61    0.31
 -11   1  14    1.74    0.36
  11   1 -14    1.76    0.25
 -11   1  14    1.73    0.32
 -11   1  14    1.69    0.31
  10  -1 -14   14.30    0.91
 -10  -1  14   13.61    1.08
 -10  -1  14   14.21    1.04
 -10  -1  14   13.40    0.98
  10  -1 -14   13.21    0.70
 -10   1  14   14.56    0.95
 -10   1  14   12.75    1.01
  10   1 -14   12.82    0.85
  10   1 -14   13.25    0.69
 -10   1  14   13.61    0.77
   9  -1 -14    3.55    0.46
  -9  -1  14    4.65    0.56
  -9  -1  14    3.52    0.58
   9  -1 -14    3.98    0.36
  -9   1  14    3.76    0.46
   9   1 -14    4.60    0.38
  -9   1  14    4.43    0.40
  -9   1  14    4.90    0.52
   9   1 -14    3.70    0.44
  -8  -1  14    5.98    0.64
   8  -1 -14    6.26    0.47
  -8  -1  14    6.57    0.77
  -8  -1  14    6.42    0.80
   8  -1 -14    7.01    0.60
  -8   1  14    6.30    0.49
  -8   1  14    6.82    0.59
   8   1 -14    6.46    0.46
  -8   1  14    5.91    0.55
[truncated: 155,124 more chars]
