# Supplementary material for: Substrate‐Affinitive P‐Type Azapolycyclic Photosensitizer for Chemoselective Nitrilization Under Mild Conditions
Source: Adv Sci (Weinh). 2026 Apr 7;13(36):e75144. doi: 10.1002/advs.75144 (PMC13317559; doi:10.1002/advs.75144)
Supplement: Supplementary file 2 — Supporting File 2: advs75144‐sup‐0002‐Data.zip. [file ADVS-13-e75144-s001.zip › advs75144-sup-0002-Data/V.xyz]

6 -4.441599 -0.535985 -0.018291
6 -4.420861 -1.904877 0.254256
6 -3.197464 -2.560859 0.407146
6 -1.996617 -1.850338 0.295207
6 -2.012053 -0.460812 0.033498
6 -3.245554 0.181132 -0.130182
7 -0.777514 -2.507304 0.428856
6 0.421901 -1.890491 0.277204
6 0.442783 -0.452702 0.018929
7 -0.775270 0.218405 -0.082496
7 1.538862 -2.576037 0.370063
6 2.735162 -1.904049 0.246071
6 2.740739 -0.496779 0.008857
7 1.560490 0.197661 -0.103092
6 3.963025 -2.589875 0.356719
6 5.163129 -1.901219 0.232940
6 5.169672 -0.511996 -0.002003
6 3.971725 0.181452 -0.111832
6 -0.748489 1.644499 -0.236794
6 -0.265697 2.208357 -1.424499
6 -0.258329 3.597483 -1.533518
6 -0.737928 4.360776 -0.464574
6 -1.203594 3.690850 0.670186
7 -1.204668 2.359945 0.784652
1 -5.391527 -0.011737 -0.144124
1 -5.352948 -2.466737 0.346663
1 -3.148901 -3.632612 0.614200
1 -3.276161 1.250271 -0.333066
1 -0.780834 -3.521134 0.636595
1 3.950324 -3.665929 0.538305
1 6.108551 -2.442501 0.320512
1 6.119471 0.020185 -0.096222
1 3.943901 1.258375 -0.290813
1 0.102070 1.565222 -2.224057
1 0.114338 4.078064 -2.441463
1 -0.752141 5.452000 -0.507311
1 -1.589702 4.253359 1.527927
6 -0.057557 -7.483285 0.674670
6 -1.255392 -7.977219 0.134380
6 0.857836 -8.373355 1.257986
1 -1.974003 -7.271458 -0.286837
1 1.775619 -7.993548 1.709495
6 -1.517334 -9.347561 0.141614
6 0.583546 -9.742306 1.282306
1 -2.444947 -9.727087 -0.293870
1 1.294293 -10.429198 1.748280
6 -0.597661 -10.232292 0.715617
1 -0.805688 -11.305305 0.728454
6 0.135253 -5.999901 0.691814
8 -0.828318 -5.254618 0.898845
7 1.375190 -5.449080 0.540554
1 1.441238 -4.398005 0.514301
35 2.794095 -6.234174 -0.409770
