# Supplementary material for: Substrate‐Affinitive P‐Type Azapolycyclic Photosensitizer for Chemoselective Nitrilization Under Mild Conditions
Source: Adv Sci (Weinh). 2026 Apr 7;13(36):e75144. doi: 10.1002/advs.75144 (PMC13317559; doi:10.1002/advs.75144)
Supplement: Supplementary file 2 — Supporting File 2: advs75144‐sup‐0002‐Data.zip. [file ADVS-13-e75144-s001.zip › advs75144-sup-0002-Data/VI.xyz]

6 -4.394152 -0.218645 -0.135052
6 -4.519573 -1.637297 -0.294989
6 -3.422633 -2.448550 -0.261998
6 -2.102597 -1.889426 -0.110286
6 -1.992267 -0.432222 0.106514
6 -3.179566 0.372852 0.074419
7 -1.041128 -2.668963 -0.235925
6 0.182387 -2.115273 -0.072384
6 0.373829 -0.685258 0.035318
7 -0.754289 0.126943 0.007832
7 1.255170 -2.908558 -0.028164
6 2.489882 -2.368712 0.102069
6 2.638389 -0.933580 0.174056
7 1.555572 -0.129533 0.134764
6 3.644742 -3.196028 0.161636
6 4.889158 -2.617294 0.282489
6 5.038861 -1.202362 0.349470
6 3.939355 -0.374793 0.296376
6 -0.561827 1.569393 0.095788
6 -0.162280 2.269298 -1.043061
6 0.013552 3.648322 -0.910760
6 -0.219599 4.241526 0.332936
6 -0.625755 3.429454 1.397930
7 -0.793543 2.109193 1.277589
1 -5.292547 0.401716 -0.163185
1 -5.511335 -2.072722 -0.433480
1 -3.508447 -3.528974 -0.364602
1 -3.095989 1.446860 0.224845
1 -1.446439 -4.479921 -0.317946
1 3.526342 -4.279573 0.106763
1 5.778293 -3.250334 0.326133
1 6.039468 -0.775186 0.445185
1 4.025789 0.711617 0.349932
1 0.008546 1.752759 -1.988693
1 0.326720 4.248862 -1.767718
1 -0.093700 5.316387 0.477719
1 -0.824848 3.857753 2.385652
6 -0.350587 -7.652694 0.651910
6 -1.585900 -8.188305 0.242603
6 0.553574 -8.431255 1.410012
1 -2.266271 -7.573266 -0.342655
1 1.511070 -8.006847 1.717981
6 -1.909676 -9.496995 0.595985
6 0.210515 -9.734707 1.758193
1 -2.865846 -9.918500 0.279016
1 0.904354 -10.338288 2.347230
6 -1.019207 -10.267828 1.351852
1 -1.283887 -11.291715 1.626542
6 0.092252 -6.324861 0.319161
8 -1.758981 -5.403924 -0.180554
7 0.930311 -5.506137 0.207915
1 1.088537 -4.401452 0.061910
1 -2.385950 -5.331579 0.590618
35 -2.097962 -1.234636 2.693338
8 -3.570294 -5.005806 1.688480
6 -3.673675 -4.578863 2.840830
7 -2.692211 -4.556496 3.756303
1 -4.640824 -4.184546 3.215906
6 -2.864774 -3.899373 5.041932
1 -3.918143 -3.619914 5.180562
1 -2.567576 -4.572707 5.862042
1 -2.258111 -2.979865 5.088220
6 -1.349075 -4.963135 3.376640
1 -0.826864 -4.135383 2.865958
1 -0.783573 -5.242031 4.276526
1 -1.398101 -5.831585 2.706887
