# Supplementary material for: Substrate‐Affinitive P‐Type Azapolycyclic Photosensitizer for Chemoselective Nitrilization Under Mild Conditions
Source: Adv Sci (Weinh). 2026 Apr 7;13(36):e75144. doi: 10.1002/advs.75144 (PMC13317559; doi:10.1002/advs.75144)
Supplement: Supplementary file 2 — Supporting File 2: advs75144‐sup‐0002‐Data.zip. [file ADVS-13-e75144-s001.zip › advs75144-sup-0002-Data/VII.xyz]

6 -3.785951 2.384049 -1.183711
6 -3.904975 0.961523 -1.368584
6 -2.840165 0.119658 -1.189718
6 -1.554009 0.638910 -0.857361
6 -1.427211 2.103885 -0.526789
6 -2.613349 2.943854 -0.796198
7 -0.505157 -0.165330 -0.845840
6 0.688507 0.399014 -0.663098
6 0.944133 1.825854 -0.715520
7 -0.167910 2.642471 -0.852507
7 1.765922 -0.389842 -0.497221
6 3.051809 0.083721 -0.396904
6 3.216585 1.503087 -0.506234
7 2.148277 2.327079 -0.668690
6 4.157420 -0.766549 -0.210560
6 5.421949 -0.207055 -0.136597
6 5.607052 1.193836 -0.245999
6 4.526969 2.036248 -0.428338
6 0.046193 4.074481 -0.960379
6 0.590971 4.591053 -2.137905
6 0.798426 5.970418 -2.195030
6 0.445897 6.753044 -1.091953
6 -0.107512 6.121230 0.026695
7 -0.298641 4.799560 0.090158
1 -4.661223 3.016591 -1.342352
1 -4.872793 0.548751 -1.664226
1 -2.916939 -0.957032 -1.345703
1 -2.523618 4.012538 -0.612225
1 4.011394 -1.846153 -0.126977
1 6.288646 -0.855458 0.008320
1 6.615712 1.607177 -0.182974
1 4.642576 3.118015 -0.510237
1 0.845479 3.935475 -2.971808
1 1.223841 6.426821 -3.091610
1 0.589485 7.835307 -1.097974
1 -0.408796 6.699896 0.905847
1 1.584163 -1.394848 -0.464469
35 -1.594925 1.889594 1.664952
