# Supplementary material for: Substrate‐Affinitive P‐Type Azapolycyclic Photosensitizer for Chemoselective Nitrilization Under Mild Conditions
Source: Adv Sci (Weinh). 2026 Apr 7;13(36):e75144. doi: 10.1002/advs.75144 (PMC13317559; doi:10.1002/advs.75144)
Supplement: Supplementary file 2 — Supporting File 2: advs75144‐sup‐0002‐Data.zip. [file ADVS-13-e75144-s001.zip › advs75144-sup-0002-Data/VIII.xyz]

6 -0.558987 2.299384 -3.816452
6 -1.012169 0.973754 -4.065306
6 -1.712951 0.288906 -3.103176
6 -1.997271 0.895693 -1.846636
6 -1.528543 2.255047 -1.609545
6 -0.799440 2.930001 -2.613360
7 -2.636137 0.186793 -0.900356
6 -2.876930 0.780218 0.248796
6 -2.440574 2.117318 0.607621
7 -1.740519 2.800596 -0.367570
7 -3.571114 0.119244 1.206990
6 -3.883578 0.667480 2.431896
6 -3.404252 1.991390 2.689123
7 -2.682456 2.681289 1.757096
6 -4.633878 -0.027482 3.394094
6 -4.908425 0.585406 4.609265
6 -4.442475 1.890792 4.881859
6 -3.702419 2.583107 3.937593
6 -1.319280 4.160892 -0.071540
6 -0.032181 4.389577 0.413026
6 0.327628 5.716224 0.664353
6 -0.607675 6.724870 0.421466
6 -1.871065 6.366747 -0.062423
7 -2.219686 5.100098 -0.305624
1 -0.011230 2.832055 -4.596723
1 -0.804334 0.507533 -5.030162
1 -2.079273 -0.726092 -3.260287
1 -0.458952 3.950256 -2.444514
1 -4.991360 -1.037805 3.180720
1 -5.490121 0.049248 5.362133
1 -4.667998 2.353714 5.844693
1 -3.331235 3.592521 4.121393
1 0.656728 3.560788 0.583546
1 1.323486 5.955279 1.044067
1 -0.366190 7.774069 0.602813
1 -2.630108 7.129183 -0.264105
1 -3.892379 -0.816549 0.963592
35 -4.076490 2.718036 -3.383771
6 -7.608677 2.816959 0.015878
6 -6.567247 3.782508 0.125587
6 -5.281549 3.456844 -0.274979
7 -4.943834 2.244209 -0.740223
6 -5.912828 1.326945 -0.875945
6 -7.229272 1.546689 -0.509453
1 -6.753532 4.783266 0.510510
1 -4.473280 4.193212 -0.219607
1 -5.609932 0.363970 -1.300063
1 -7.950142 0.741344 -0.637733
7 -8.890580 3.091569 0.380414
6 -9.242623 4.413930 0.879754
1 -9.064630 5.197832 0.123237
1 -10.306157 4.432699 1.144572
1 -8.664348 4.670105 1.783686
6 -9.935824 2.093693 0.196389
1 -10.891262 2.496282 0.552163
1 -10.055885 1.818422 -0.865681
1 -9.722528 1.174678 0.768642
